# Supplementary material for: Ultra-large virtual screening unveils potent agonists of the neuromodulatory orphan receptor GPR139
Source: Nat Commun. 2025 Dec 9;17:129. doi: 10.1038/s41467-025-66845-y (PMC12775434; doi:10.1038/s41467-025-66845-y)
Supplement: Supplementary file 3 — Supplementary Data 1 [file 41467_2025_66845_MOESM3_ESM.gz]

Archive with 8 entries (7 files):
- SUPPLEMENTARY_DATA_1
- SUPPLEMENTARY_DATA_1/gpr139_cpd_1.1_docked.pdb
- SUPPLEMENTARY_DATA_1/gpr139_cpd_1.pdb
- SUPPLEMENTARY_DATA_1/gpr139_cpd_2.pdb
- SUPPLEMENTARY_DATA_1/gpr139_cpd_3.pdb
- SUPPLEMENTARY_DATA_1/gpr139_cpd_4.pdb
- SUPPLEMENTARY_DATA_1/gpr139_cpd_5.pdb
- SUPPLEMENTARY_DATA_1/gpr139_JNJ_pose2.pdb
