# Supplementary material for: Ultra-large virtual screening unveils potent agonists of the neuromodulatory orphan receptor GPR139
Source: Nat Commun. 2025 Dec 9;17:129. doi: 10.1038/s41467-025-66845-y (PMC12775434; doi:10.1038/s41467-025-66845-y)
Supplement: Supplementary file 3 — Supplementary Data 1 [file 41467_2025_66845_MOESM3_ESM.gz › SUPPLEMENTARY_DATA_1/gpr139_cpd_1.1_docked.pdb]

HETATM    1  C1  LIG     1     128.876 119.488 159.146  0.00  0.00           C  
HETATM    2  N1  LIG     1     126.479 123.016 158.434  0.00  0.00           N  
HETATM    3  O1  LIG     1     125.672 123.133 155.348  0.00  0.00           O  
HETATM    4  S1  LIG     1     126.073 119.956 161.981  0.00  0.00           S  
HETATM    5  C2  LIG     1     127.777 119.899 160.092  0.00  0.00           C  
HETATM    6  N2  LIG     1     126.156 124.998 154.246  0.00  0.00           N  
HETATM    7  O2  LIG     1     128.521 122.388 158.349  0.00  0.00           O  
HETATM    8  C3  LIG     1     127.364 119.147 161.108  0.00  0.00           C  
HETATM    9  N3  LIG     1     128.397 123.283 157.540  0.00  0.00           N  
HETATM   10  C4  LIG     1     126.122 121.307 160.942  0.00  0.00           C  
HETATM   11  C5  LIG     1     127.068 121.152 159.993  0.00  0.00           C  
HETATM   12  C6  LIG     1     127.343 122.158 158.952  0.00  0.00           C  
HETATM   13  C7  LIG     1     127.175 123.725 157.532  0.00  0.00           C  
HETATM   14  C8  LIG     1     126.636 124.836 156.667  0.00  0.00           C  
HETATM   15  C9  LIG     1     126.120 124.261 155.373  0.00  0.00           C  
HETATM   16  C10 LIG     1     125.654 124.437 152.988  0.00  0.00           C  
HETATM   17  C11 LIG     1     125.153 125.569 152.090  0.00  0.00           C  
HETATM   18  C12 LIG     1     126.764 123.695 152.290  0.00  0.00           C  
HETATM   19  C13 LIG     1     126.469 122.616 151.478  0.00  0.00           C  
HETATM   20  C14 LIG     1     127.489 121.935 150.837  0.00  0.00           C  
HETATM   21  C15 LIG     1     128.801 122.333 151.009  0.00  0.00           C  
HETATM   22  C16 LIG     1     129.095 123.413 151.821  0.00  0.00           C  
HETATM   23  C17 LIG     1     128.076 124.096 152.458  0.00  0.00           C  
HETATM   24  H1  LIG     1     129.249 118.504 159.430  0.00  0.00           H  
HETATM   25  H2  LIG     1     128.484 119.448 158.130  0.00  0.00           H  
HETATM   26  H3  LIG     1     129.688 120.214 159.195  0.00  0.00           H  
HETATM   27  H4  LIG     1     127.765 118.176 161.359  0.00  0.00           H  
HETATM   28  H5  LIG     1     125.484 122.174 161.035  0.00  0.00           H  
HETATM   29  H6  LIG     1     125.825 125.342 157.188  0.00  0.00           H  
HETATM   30  H7  LIG     1     127.433 125.549 156.454  0.00  0.00           H  
HETATM   31  H8  LIG     1     126.514 125.899 154.266  0.00  0.00           H  
HETATM   32  H9  LIG     1     124.833 123.750 153.199  0.00  0.00           H  
HETATM   33  H10 LIG     1     124.780 125.153 151.155  0.00  0.00           H  
HETATM   34  H11 LIG     1     124.350 126.106 152.595  0.00  0.00           H  
HETATM   35  H12 LIG     1     125.973 126.256 151.880  0.00  0.00           H  
HETATM   36  H13 LIG     1     125.444 122.304 151.343  0.00  0.00           H  
HETATM   37  H14 LIG     1     127.259 121.092 150.203  0.00  0.00           H  
HETATM   38  H15 LIG     1     129.597 121.802 150.509  0.00  0.00           H  
HETATM   39  H16 LIG     1     130.120 123.724 151.955  0.00  0.00           H  
HETATM   40  H17 LIG     1     128.306 124.940 153.092  0.00  0.00           H  
ATOM     41  C   ACE R  22     147.146 124.879 166.521  1.00  0.00           C  
ATOM     42  O   ACE R  22     146.952 123.733 166.949  1.00  0.00           O  
ATOM     43  CH3 ACE R  22     147.555 126.001 167.451  1.00  0.00           C  
ATOM     44  N   CYS R  23     146.996 125.120 165.262  1.00 83.46           N  
ATOM     45  CA  CYS R  23     146.601 124.048 164.357  1.00 83.46           C  
ATOM     46  C   CYS R  23     147.377 124.128 163.044  1.00 83.46           C  
ATOM     47  O   CYS R  23     147.128 125.009 162.221  1.00 83.46           O  
ATOM     48  CB  CYS R  23     145.096 124.102 164.083  1.00 83.46           C  
ATOM     49  SG  CYS R  23     144.060 124.151 165.566  1.00 83.46           S  
ATOM     50  H   CYS R  23     147.111 125.888 164.892  1.00 83.46           H  
ATOM     51  HG  CYS R  23     142.905 124.194 165.247  1.00 83.46           H  
ATOM     52  N   GLY R  24     148.321 123.202 162.855  1.00 81.14           N  
ATOM     53  CA  GLY R  24     149.077 123.176 161.613  1.00 81.14           C  
ATOM     54  C   GLY R  24     148.224 122.804 160.416  1.00 81.14           C  
ATOM     55  O   GLY R  24     148.586 123.081 159.270  1.00 81.14           O  
ATOM     56  H   GLY R  24     148.532 122.593 163.425  1.00 81.14           H  
ATOM     57  N   LEU R  25     147.081 122.169 160.666  1.00 77.17           N  
ATOM     58  CA  LEU R  25     146.133 121.774 159.633  1.00 77.17           C  
ATOM     59  C   LEU R  25     145.392 122.962 159.030  1.00 77.17           C  
ATOM     60  O   LEU R  25     144.612 122.779 158.091  1.00 77.17           O  
ATOM     61  CB  LEU R  25     145.130 120.774 160.230  1.00 77.17           C  
ATOM     62  CG  LEU R  25     144.068 120.046 159.403  1.00 77.17           C  
ATOM     63  CD1 LEU R  25     144.651 119.447 158.143  1.00 77.17           C  
ATOM     64  CD2 LEU R  25     143.396 118.976 160.243  1.00 77.17           C  
ATOM     65  H   LEU R  25     146.831 121.953 161.460  1.00 77.17           H  
ATOM     66  N   GLY R  26     145.643 124.177 159.526  1.00 77.02           N  
ATOM     67  CA  GLY R  26     144.799 125.307 159.167  1.00 77.02           C  
ATOM     68  C   GLY R  26     144.960 125.762 157.729  1.00 77.02           C  
ATOM     69  O   GLY R  26     144.001 126.224 157.105  1.00 77.02           O  
ATOM     70  H   GLY R  26     146.288 124.362 160.064  1.00 77.02           H  
ATOM     71  N   PHE R  27     146.172 125.651 157.183  1.00 73.23           N  
ATOM     72  CA  PHE R  27     146.423 126.121 155.825  1.00 73.23           C  
ATOM     73  C   PHE R  27     145.986 125.130 154.755  1.00 73.23           C  
ATOM     74  O   PHE R  27     146.294 125.343 153.581  1.00 73.23           O  
ATOM     75  CB  PHE R  27     147.905 126.439 155.641  1.00 73.23           C  
ATOM     76  CG  PHE R  27     148.279 127.835 156.038  1.00 73.23           C  
ATOM     77  CD1 PHE R  27     147.678 128.925 155.435  1.00 73.23           C  
ATOM     78  CD2 PHE R  27     149.236 128.057 157.012  1.00 73.23           C  
ATOM     79  CE1 PHE R  27     148.024 130.215 155.801  1.00 73.23           C  
ATOM     80  CE2 PHE R  27     149.587 129.341 157.381  1.00 73.23           C  
ATOM     81  CZ  PHE R  27     148.980 130.422 156.775  1.00 73.23           C  
ATOM     82  H   PHE R  27     146.854 125.309 157.579  1.00 73.23           H  
ATOM     83  N   VAL R  28     145.307 124.048 155.125  1.00 66.08           N  
ATOM     84  CA  VAL R  28     144.790 123.093 154.151  1.00 66.08           C  
ATOM     85  C   VAL R  28     143.485 123.563 153.520  1.00 66.08           C  
ATOM     86  O   VAL R  28     143.428 123.727 152.293  1.00 66.08           O  
ATOM     87  CB  VAL R  28     144.631 121.709 154.788  1.00 66.08           C  
ATOM     88  CG1 VAL R  28     144.340 120.672 153.723  1.00 66.08           C  
ATOM     89  CG2 VAL R  28     145.896 121.356 155.527  1.00 66.08           C  
ATOM     90  H   VAL R  28     145.134 123.848 155.944  1.00 66.08           H  
ATOM     91  N   PRO R  29     142.410 123.787 154.282  1.00 68.01           N  
ATOM     92  CA  PRO R  29     141.125 124.043 153.615  1.00 68.01           C  
ATOM     93  C   PRO R  29     141.125 125.325 152.812  1.00 68.01           C  
ATOM     94  O   PRO R  29     140.447 125.411 151.781  1.00 68.01           O  
ATOM     95  CB  PRO R  29     140.121 124.096 154.780  1.00 68.01           C  
ATOM     96  CG  PRO R  29     140.852 123.560 155.971  1.00 68.01           C  
ATOM     97  CD  PRO R  29     142.279 123.907 155.744  1.00 68.01           C  
ATOM     98  N   VAL R  30     141.885 126.327 153.250  1.00 67.14           N  
ATOM     99  CA  VAL R  30     141.943 127.581 152.510  1.00 67.14           C  
ATOM    100  C   VAL R  30     142.536 127.356 151.124  1.00 67.14           C  
ATOM    101  O   VAL R  30     141.990 127.829 150.118  1.00 67.14           O  
ATOM    102  CB  VAL R  30     142.733 128.628 153.311  1.00 67.14           C  
ATOM    103  CG1 VAL R  30     142.620 129.994 152.659  1.00 67.14           C  
ATOM    104  CG2 VAL R  30     142.230 128.659 154.738  1.00 67.14           C  
ATOM    105  H   VAL R  30     142.366 126.301 153.963  1.00 67.14           H  
ATOM    106  N   VAL R  31     143.640 126.608 151.039  1.00 62.62           N  
ATOM    107  CA  VAL R  31     144.249 126.381 149.734  1.00 62.62           C  
ATOM    108  C   VAL R  31     143.371 125.467 148.902  1.00 62.62           C  
ATOM    109  O   VAL R  31     143.316 125.585 147.671  1.00 62.62           O  
ATOM    110  CB  VAL R  31     145.680 125.833 149.871  1.00 62.62           C  
ATOM    111  CG1 VAL R  31     145.699 124.508 150.576  1.00 62.62           C  
ATOM    112  CG2 VAL R  31     146.345 125.722 148.506  1.00 62.62           C  
ATOM    113  H   VAL R  31     144.039 126.236 151.704  1.00 62.62           H  
ATOM    114  N   TYR R  32     142.629 124.572 149.555  1.00 59.96           N  
ATOM    115  CA  TYR R  32     141.730 123.715 148.792  1.00 59.96           C  
ATOM    116  C   TYR R  32     140.628 124.533 148.145  1.00 59.96           C  
ATOM    117  O   TYR R  32     140.338 124.376 146.952  1.00 59.96           O  
ATOM    118  CB  TYR R  32     141.141 122.624 149.682  1.00 59.96           C  
ATOM    119  CG  TYR R  32     140.408 121.544 148.917  1.00 59.96           C  
ATOM    120  CD1 TYR R  32     139.098 121.725 148.515  1.00 59.96           C  
ATOM    121  CD2 TYR R  32     141.025 120.349 148.609  1.00 59.96           C  
ATOM    122  CE1 TYR R  32     138.422 120.757 147.829  1.00 59.96           C  
ATOM    123  CE2 TYR R  32     140.355 119.364 147.920  1.00 59.96           C  
ATOM    124  CZ  TYR R  32     139.052 119.576 147.531  1.00 59.96           C  
ATOM    125  OH  TYR R  32     138.377 118.597 146.839  1.00 59.96           O  
ATOM    126  H   TYR R  32     142.630 124.449 150.406  1.00 59.96           H  
ATOM    127  HH  TYR R  32     138.882 117.935 146.727  1.00 59.96           H  
ATOM    128  N   TYR R  33     140.003 125.417 148.906  1.00 60.64           N  
ATOM    129  CA  TYR R  33     138.928 126.209 148.334  1.00 60.64           C  
ATOM    130  C   TYR R  33     139.474 127.218 147.331  1.00 60.64           C  
ATOM    131  O   TYR R  33     138.774 127.610 146.389  1.00 60.64           O  
ATOM    132  CB  TYR R  33     138.127 126.883 149.446  1.00 60.64           C  
ATOM    133  CG  TYR R  33     137.185 125.917 150.129  1.00 60.64           C  
ATOM    134  CD1 TYR R  33     137.618 125.115 151.163  1.00 60.64           C  
ATOM    135  CD2 TYR R  33     135.871 125.796 149.722  1.00 60.64           C  
ATOM    136  CE1 TYR R  33     136.783 124.231 151.774  1.00 60.64           C  
ATOM    137  CE2 TYR R  33     135.020 124.911 150.332  1.00 60.64           C  
ATOM    138  CZ  TYR R  33     135.482 124.127 151.359  1.00 60.64           C  
ATOM    139  OH  TYR R  33     134.633 123.237 151.975  1.00 60.64           O  
ATOM    140  H   TYR R  33     140.179 125.571 149.733  1.00 60.64           H  
ATOM    141  HH  TYR R  33     134.287 123.601 152.649  1.00 60.64           H  
ATOM    142  N   SER R  34     140.739 127.616 147.487  1.00 60.33           N  
ATOM    143  CA  SER R  34     141.367 128.471 146.487  1.00 60.33           C  
ATOM    144  C   SER R  34     141.508 127.740 145.163  1.00 60.33           C  
ATOM    145  O   SER R  34     141.183 128.284 144.101  1.00 60.33           O  
ATOM    146  CB  SER R  34     142.730 128.947 146.982  1.00 60.33           C  
ATOM    147  OG  SER R  34     143.731 127.982 146.714  1.00 60.33           O  
ATOM    148  H   SER R  34     141.239 127.407 148.154  1.00 60.33           H  
ATOM    149  HG  SER R  34     143.555 127.272 147.126  1.00 60.33           H  
ATOM    150  N   LEU R  35     142.012 126.509 145.204  1.00 58.74           N  
ATOM    151  CA  LEU R  35     142.101 125.721 143.982  1.00 58.74           C  
ATOM    152  C   LEU R  35     140.725 125.492 143.384  1.00 58.74           C  
ATOM    153  O   LEU R  35     140.557 125.515 142.162  1.00 58.74           O  
ATOM    154  CB  LEU R  35     142.790 124.385 144.260  1.00 58.74           C  
ATOM    155  CG  LEU R  35     144.223 124.424 144.793  1.00 58.74           C  
ATOM    156  CD1 LEU R  35     144.682 123.028 145.181  1.00 58.74           C  
ATOM    157  CD2 LEU R  35     145.161 125.034 143.764  1.00 58.74           C  
ATOM    158  H   LEU R  35     142.302 126.119 145.914  1.00 58.74           H  
ATOM    159  N   LEU R  36     139.718 125.293 144.233  1.00 58.37           N  
ATOM    160  CA  LEU R  36     138.375 125.050 143.723  1.00 58.37           C  
ATOM    161  C   LEU R  36     137.828 126.274 143.005  1.00 58.37           C  
ATOM    162  O   LEU R  36     137.212 126.153 141.941  1.00 58.37           O  
ATOM    163  CB  LEU R  36     137.449 124.637 144.859  1.00 58.37           C  
ATOM    164  CG  LEU R  36     136.520 123.475 144.526  1.00 58.37           C  
ATOM    165  CD1 LEU R  36     137.340 122.221 144.306  1.00 58.37           C  
ATOM    166  CD2 LEU R  36     135.499 123.266 145.629  1.00 58.37           C  
ATOM    167  H   LEU R  36     139.790 125.294 145.089  1.00 58.37           H  
ATOM    168  N   LEU R  37     138.033 127.462 143.575  1.00 57.23           N  
ATOM    169  CA  LEU R  37     137.647 128.690 142.890  1.00 57.23           C  
ATOM    170  C   LEU R  37     138.383 128.830 141.568  1.00 57.23           C  
ATOM    171  O   LEU R  37     137.767 129.067 140.525  1.00 57.23           O  
ATOM    172  CB  LEU R  37     137.929 129.898 143.772  1.00 57.23           C  
ATOM    173  CG  LEU R  37     137.119 129.985 145.050  1.00 57.23           C  
ATOM    174  CD1 LEU R  37     137.617 131.140 145.868  1.00 57.23           C  
ATOM    175  CD2 LEU R  37     135.642 130.136 144.747  1.00 57.23           C  
ATOM    176  H   LEU R  37     138.391 127.576 144.349  1.00 57.23           H  
ATOM    177  N   CYS R  38     139.709 128.681 141.592  1.00 57.20           N  
ATOM    178  CA  CYS R  38     140.493 128.847 140.371  1.00 57.20           C  
ATOM    179  C   CYS R  38     140.065 127.855 139.298  1.00 57.20           C  
ATOM    180  O   CYS R  38     140.179 128.136 138.101  1.00 57.20           O  
ATOM    181  CB  CYS R  38     141.979 128.696 140.682  1.00 57.20           C  
ATOM    182  SG  CYS R  38     142.773 130.213 141.246  1.00 57.20           S  
ATOM    183  H   CYS R  38     140.167 128.487 142.293  1.00 57.20           H  
ATOM    184  HG  CYS R  38     143.933 130.000 141.467  1.00 57.20           H  
ATOM    185  N   LEU R  39     139.562 126.695 139.705  1.00 58.71           N  
ATOM    186  CA  LEU R  39     139.139 125.703 138.727  1.00 58.71           C  
ATOM    187  C   LEU R  39     137.741 125.994 138.205  1.00 58.71           C  
ATOM    188  O   LEU R  39     137.478 125.848 137.006  1.00 58.71           O  
ATOM    189  CB  LEU R  39     139.201 124.306 139.342  1.00 58.71           C  
ATOM    190  CG  LEU R  39     138.562 123.169 138.549  1.00 58.71           C  
ATOM    191  CD1 LEU R  39     139.499 122.700 137.450  1.00 58.71           C  
ATOM    192  CD2 LEU R  39     138.201 122.022 139.472  1.00 58.71           C  
ATOM    193  H   LEU R  39     139.459 126.466 140.527  1.00 58.71           H  
ATOM    194  N   GLY R  40     136.835 126.411 139.079  1.00 56.77           N  
ATOM    195  CA  GLY R  40     135.445 126.518 138.696  1.00 56.77           C  
ATOM    196  C   GLY R  40     135.027 127.876 138.181  1.00 56.77           C  
ATOM    197  O   GLY R  40     134.303 127.962 137.186  1.00 56.77           O  
ATOM    198  H   GLY R  40     137.006 126.633 139.892  1.00 56.77           H  
ATOM    199  N   LEU R  41     135.455 128.943 138.852  1.00 56.63           N  
ATOM    200  CA  LEU R  41     134.995 130.280 138.485  1.00 56.63           C  
ATOM    201  C   LEU R  41     135.365 130.643 137.057  1.00 56.63           C  
ATOM    202  O   LEU R  41     134.469 131.061 136.303  1.00 56.63           O  
ATOM    203  CB  LEU R  41     135.527 131.304 139.492  1.00 56.63           C  
ATOM    204  CG  LEU R  41     134.531 131.868 140.500  1.00 56.63           C  
ATOM    205  CD1 LEU R  41     135.228 132.828 141.447  1.00 56.63           C  
ATOM    206  CD2 LEU R  41     133.378 132.555 139.789  1.00 56.63           C  
ATOM    207  H   LEU R  41     136.005 128.916 139.513  1.00 56.63           H  
ATOM    208  N   PRO R  42     136.618 130.506 136.607  1.00 56.71           N  
ATOM    209  CA  PRO R  42     136.876 130.737 135.180  1.00 56.71           C  
ATOM    210  C   PRO R  42     136.118 129.775 134.288  1.00 56.71           C  
ATOM    211  O   PRO R  42     135.561 130.190 133.267  1.00 56.71           O  
ATOM    212  CB  PRO R  42     138.396 130.554 135.070  1.00 56.71           C  
ATOM    213  CG  PRO R  42     138.903 130.814 136.419  1.00 56.71           C  
ATOM    214  CD  PRO R  42     137.871 130.243 137.331  1.00 56.71           C  
ATOM    215  N   ALA R  43     136.069 128.495 134.655  1.00 56.53           N  
ATOM    216  CA  ALA R  43     135.451 127.505 133.782  1.00 56.53           C  
ATOM    217  C   ALA R  43     133.959 127.748 133.631  1.00 56.53           C  
ATOM    218  O   ALA R  43     133.438 127.781 132.510  1.00 56.53           O  
ATOM    219  CB  ALA R  43     135.711 126.100 134.319  1.00 56.53           C  
ATOM    220  H   ALA R  43     136.383 128.186 135.393  1.00 56.53           H  
ATOM    221  N   ASN R  44     133.254 127.933 134.743  1.00 57.18           N  
ATOM    222  CA  ASN R  44     131.820 128.164 134.654  1.00 57.18           C  
ATOM    223  C   ASN R  44     131.522 129.544 134.086  1.00 57.18           C  
ATOM    224  O   ASN R  44     130.515 129.729 133.395  1.00 57.18           O  
ATOM    225  CB  ASN R  44     131.176 127.988 136.024  1.00 57.18           C  
ATOM    226  CG  ASN R  44     131.322 126.585 136.548  1.00 57.18           C  
ATOM    227  ND2 ASN R  44     132.180 126.413 137.542  1.00 57.18           N  
ATOM    228  OD1 ASN R  44     130.671 125.662 136.069  1.00 57.18           O  
ATOM    229  H   ASN R  44     133.579 127.928 135.539  1.00 57.18           H  
ATOM    230 HD21 ASN R  44     132.298 125.630 137.877  1.00 57.18           H  
ATOM    231 HD22 ASN R  44     132.618 127.085 137.852  1.00 57.18           H  
ATOM    232  N   ILE R  45     132.392 130.523 134.346  1.00 56.46           N  
ATOM    233  CA  ILE R  45     132.179 131.838 133.762  1.00 56.46           C  
ATOM    234  C   ILE R  45     132.304 131.758 132.249  1.00 56.46           C  
ATOM    235  O   ILE R  45     131.521 132.376 131.515  1.00 56.46           O  
ATOM    236  CB  ILE R  45     133.145 132.863 134.393  1.00 56.46           C  
ATOM    237  CG1 ILE R  45     132.408 134.159 134.718  1.00 56.46           C  
ATOM    238  CG2 ILE R  45     134.318 133.184 133.487  1.00 56.46           C  
ATOM    239  CD1 ILE R  45     133.265 135.169 135.425  1.00 56.46           C  
ATOM    240  H   ILE R  45     133.090 130.446 134.842  1.00 56.46           H  
ATOM    241  N   LEU R  46     133.241 130.952 131.753  1.00 57.30           N  
ATOM    242  CA  LEU R  46     133.370 130.774 130.318  1.00 57.30           C  
ATOM    243  C   LEU R  46     132.178 130.015 129.767  1.00 57.30           C  
ATOM    244  O   LEU R  46     131.686 130.323 128.678  1.00 57.30           O  
ATOM    245  CB  LEU R  46     134.670 130.043 130.001  1.00 57.30           C  
ATOM    246  CG  LEU R  46     134.865 129.611 128.552  1.00 57.30           C  
ATOM    247  CD1 LEU R  46     134.965 130.826 127.646  1.00 57.30           C  
ATOM    248  CD2 LEU R  46     136.101 128.736 128.423  1.00 57.30           C  
ATOM    249  H   LEU R  46     133.803 130.508 132.228  1.00 57.30           H  
ATOM    250  N   THR R  47     131.701 129.014 130.507  1.00 58.45           N  
ATOM    251  CA  THR R  47     130.495 128.309 130.097  1.00 58.45           C  
ATOM    252  C   THR R  47     129.336 129.275 129.923  1.00 58.45           C  
ATOM    253  O   THR R  47     128.595 129.198 128.938  1.00 58.45           O  
ATOM    254  CB  THR R  47     130.145 127.228 131.114  1.00 58.45           C  
ATOM    255  CG2 THR R  47     129.143 126.255 130.527  1.00 58.45           C  
ATOM    256  OG1 THR R  47     131.333 126.517 131.479  1.00 58.45           O  
ATOM    257  H   THR R  47     132.056 128.733 131.238  1.00 58.45           H  
ATOM    258  HG1 THR R  47     131.831 127.019 131.932  1.00 58.45           H  
ATOM    259  N   VAL R  48     129.189 130.221 130.849  1.00 57.38           N  
ATOM    260  CA  VAL R  48     128.084 131.170 130.762  1.00 57.38           C  
ATOM    261  C   VAL R  48     128.272 132.111 129.581  1.00 57.38           C  
ATOM    262  O   VAL R  48     127.318 132.409 128.854  1.00 57.38           O  
ATOM    263  CB  VAL R  48     127.926 131.944 132.082  1.00 57.38           C  
ATOM    264  CG1 VAL R  48     126.776 132.917 131.982  1.00 57.38           C  
ATOM    265  CG2 VAL R  48     127.675 130.986 133.223  1.00 57.38           C  
ATOM    266  H   VAL R  48     129.710 130.329 131.524  1.00 57.38           H  
ATOM    267  N   ILE R  49     129.492 132.602 129.369  1.00 58.54           N  
ATOM    268  CA  ILE R  49     129.706 133.535 128.265  1.00 58.54           C  
ATOM    269  C   ILE R  49     129.477 132.846 126.924  1.00 58.54           C  
ATOM    270  O   ILE R  49     128.966 133.455 125.978  1.00 58.54           O  
ATOM    271  CB  ILE R  49     131.104 134.172 128.354  1.00 58.54           C  
ATOM    272  CG1 ILE R  49     131.289 134.860 129.704  1.00 58.54           C  
ATOM    273  CG2 ILE R  49     131.307 135.173 127.231  1.00 58.54           C  
ATOM    274  CD1 ILE R  49     132.482 135.782 129.768  1.00 58.54           C  
ATOM    275  H   ILE R  49     130.189 132.416 129.837  1.00 58.54           H  
ATOM    276  N   ILE R  50     129.833 131.569 126.821  1.00 61.89           N  
ATOM    277  CA  ILE R  50     129.610 130.840 125.577  1.00 61.89           C  
ATOM    278  C   ILE R  50     128.133 130.517 125.399  1.00 61.89           C  
ATOM    279  O   ILE R  50     127.610 130.525 124.281  1.00 61.89           O  
ATOM    280  CB  ILE R  50     130.471 129.567 125.538  1.00 61.89           C  
ATOM    281  CG1 ILE R  50     131.939 129.917 125.723  1.00 61.89           C  
ATOM    282  CG2 ILE R  50     130.277 128.826 124.234  1.00 61.89           C  
ATOM    283  CD1 ILE R  50     132.853 128.772 125.471  1.00 61.89           C  
ATOM    284  H   ILE R  50     130.200 131.112 127.451  1.00 61.89           H  
ATOM    285  N   LEU R  51     127.436 130.233 126.492  1.00 58.78           N  
ATOM    286  CA  LEU R  51     126.083 129.720 126.389  1.00 58.78           C  
ATOM    287  C   LEU R  51     125.022 130.805 126.338  1.00 58.78           C  
ATOM    288  O   LEU R  51     123.910 130.534 125.876  1.00 58.78           O  
ATOM    289  CB  LEU R  51     125.801 128.787 127.558  1.00 58.78           C  
ATOM    290  CG  LEU R  51     126.116 127.334 127.231  1.00 58.78           C  
ATOM    291  CD1 LEU R  51     125.706 126.438 128.367  1.00 58.78           C  
ATOM    292  CD2 LEU R  51     125.444 126.929 125.941  1.00 58.78           C  
ATOM    293  H   LEU R  51     127.728 130.331 127.296  1.00 58.78           H  
ATOM    294  N   SER R  52     125.324 132.017 126.792  1.00 58.97           N  
ATOM    295  CA  SER R  52     124.317 133.065 126.808  1.00 58.97           C  
ATOM    296  C   SER R  52     124.022 133.621 125.425  1.00 58.97           C  
ATOM    297  O   SER R  52     123.130 134.464 125.295  1.00 58.97           O  
ATOM    298  CB  SER R  52     124.757 134.196 127.735  1.00 58.97           C  
ATOM    299  OG  SER R  52     123.945 135.343 127.562  1.00 58.97           O  
ATOM    300  H   SER R  52     126.096 132.249 127.090  1.00 58.97           H  
ATOM    301  HG  SER R  52     123.374 135.195 126.964  1.00 58.97           H  
ATOM    302  N   GLN R  53     124.749 133.189 124.401  1.00 60.13           N  
ATOM    303  CA  GLN R  53     124.488 133.652 123.050  1.00 60.13           C  
ATOM    304  C   GLN R  53     123.160 133.100 122.550  1.00 60.13           C  
ATOM    305  O   GLN R  53     122.696 132.045 122.988  1.00 60.13           O  
ATOM    306  CB  GLN R  53     125.623 133.232 122.116  1.00 60.13           C  
ATOM    307  CG  GLN R  53     127.007 133.257 122.753  1.00 60.13           C  
ATOM    308  CD  GLN R  53     127.443 134.634 123.236  1.00 60.13           C  
ATOM    309  NE2 GLN R  53     128.612 134.689 123.865  1.00 60.13           N  
ATOM    310  OE1 GLN R  53     126.747 135.632 123.050  1.00 60.13           O  
ATOM    311  H   GLN R  53     125.397 132.628 124.470  1.00 60.13           H  
ATOM    312 HE21 GLN R  53     129.072 133.972 123.978  1.00 60.13           H  
ATOM    313 HE22 GLN R  53     128.907 135.441 124.159  1.00 60.13           H  
ATOM    314  N   LEU R  54     122.546 133.831 121.619  1.00 58.03           N  
ATOM    315  CA  LEU R  54     121.208 133.468 121.173  1.00 58.03           C  
ATOM    316  C   LEU R  54     121.212 132.147 120.424  1.00 58.03           C  
ATOM    317  O   LEU R  54     120.300 131.333 120.602  1.00 58.03           O  
ATOM    318  CB  LEU R  54     120.628 134.580 120.302  1.00 58.03           C  
ATOM    319  CG  LEU R  54     119.111 134.794 120.272  1.00 58.03           C  
ATOM    320  CD1 LEU R  54     118.786 136.066 119.528  1.00 58.03           C  
ATOM    321  CD2 LEU R  54     118.362 133.642 119.648  1.00 58.03           C  
ATOM    322  H   LEU R  54     122.881 134.528 121.242  1.00 58.03           H  
ATOM    323  N   VAL R  55     122.233 131.907 119.598  1.00 57.41           N  
ATOM    324  CA  VAL R  55     122.321 130.651 118.862  1.00 57.41           C  
ATOM    325  C   VAL R  55     122.382 129.468 119.822  1.00 57.41           C  
ATOM    326  O   VAL R  55     122.059 128.334 119.453  1.00 57.41           O  
ATOM    327  CB  VAL R  55     123.535 130.673 117.919  1.00 57.41           C  
ATOM    328  CG1 VAL R  55     123.215 131.468 116.670  1.00 57.41           C  
ATOM    329  CG2 VAL R  55     124.747 131.253 118.627  1.00 57.41           C  
ATOM    330  H   VAL R  55     122.878 132.457 119.452  1.00 57.41           H  
ATOM    331  N   ALA R  56     122.809 129.708 121.061  1.00 58.63           N  
ATOM    332  CA  ALA R  56     122.874 128.626 122.035  1.00 58.63           C  
ATOM    333  C   ALA R  56     121.566 128.488 122.798  1.00 58.63           C  
ATOM    334  O   ALA R  56     121.136 127.372 123.108  1.00 58.63           O  
ATOM    335  CB  ALA R  56     124.036 128.856 122.999  1.00 58.63           C  
ATOM    336  H   ALA R  56     123.062 130.476 121.351  1.00 58.63           H  
ATOM    337  N   ARG R  57     120.912 129.607 123.098  1.00 58.16           N  
ATOM    338  CA  ARG R  57     119.724 129.554 123.938  1.00 58.16           C  
ATOM    339  C   ARG R  57     118.503 129.090 123.158  1.00 58.16           C  
ATOM    340  O   ARG R  57     117.551 128.561 123.741  1.00 58.16           O  
ATOM    341  CB  ARG R  57     119.459 130.923 124.558  1.00 58.16           C  
ATOM    342  CG  ARG R  57     120.471 131.349 125.594  1.00 58.16           C  
ATOM    343  CD  ARG R  57     120.416 132.842 125.773  1.00 58.16           C  
ATOM    344  NE  ARG R  57     119.112 133.368 125.394  1.00 58.16           N  
ATOM    345  CZ  ARG R  57     118.917 134.572 124.869  1.00 58.16           C  
ATOM    346  NH1 ARG R  57     119.945 135.381 124.662  1.00 58.16           N1+
ATOM    347  NH2 ARG R  57     117.692 134.969 124.554  1.00 58.16           N  
ATOM    348  H   ARG R  57     121.136 130.393 122.830  1.00 58.16           H  
ATOM    349  HE  ARG R  57     118.424 132.867 125.518  1.00 58.16           H  
ATOM    350 HH11 ARG R  57     120.740 135.127 124.867  1.00 58.16           H  
ATOM    351 HH12 ARG R  57     119.815 136.161 124.321  1.00 58.16           H  
ATOM    352 HH21 ARG R  57     117.023 134.446 124.689  1.00 58.16           H  
ATOM    353 HH22 ARG R  57     117.567 135.748 124.213  1.00 58.16           H  
ATOM    354  N   ARG R  58     118.503 129.283 121.842  1.00 55.20           N  
ATOM    355  CA  ARG R  58     117.279 129.073 121.085  1.00 55.20           C  
ATOM    356  C   ARG R  58     117.287 127.760 120.323  1.00 55.20           C  
ATOM    357  O   ARG R  58     116.227 127.294 119.898  1.00 55.20           O  
ATOM    358  CB  ARG R  58     117.060 130.228 120.113  1.00 55.20           C  
ATOM    359  CG  ARG R  58     117.957 130.165 118.904  1.00 55.20           C  
ATOM    360  CD  ARG R  58     117.333 130.824 117.696  1.00 55.20           C  
ATOM    361  NE  ARG R  58     118.294 130.922 116.606  1.00 55.20           N  
ATOM    362  CZ  ARG R  58     118.314 131.903 115.715  1.00 55.20           C  
ATOM    363  NH1 ARG R  58     117.422 132.879 115.783  1.00 55.20           N1+
ATOM    364  NH2 ARG R  58     119.229 131.910 114.760  1.00 55.20           N  
ATOM    365  H   ARG R  58     119.185 129.529 121.379  1.00 55.20           H  
ATOM    366  HE  ARG R  58     118.887 130.303 116.536  1.00 55.20           H  
ATOM    367 HH11 ARG R  58     116.829 132.876 116.406  1.00 55.20           H  
ATOM    368 HH12 ARG R  58     117.436 133.515 115.204  1.00 55.20           H  
ATOM    369 HH21 ARG R  58     119.812 131.278 114.718  1.00 55.20           H  
ATOM    370 HH22 ARG R  58     119.243 132.546 114.182  1.00 55.20           H  
ATOM    371  N   GLN R  59     118.455 127.161 120.123  1.00 60.59           N  
ATOM    372  CA  GLN R  59     118.528 125.965 119.295  1.00 60.59           C  
ATOM    373  C   GLN R  59     118.197 124.716 120.096  1.00 60.59           C  
ATOM    374  O   GLN R  59     117.285 123.964 119.740  1.00 60.59           O  
ATOM    375  CB  GLN R  59     119.916 125.844 118.666  1.00 60.59           C  
ATOM    376  CG  GLN R  59     119.989 124.852 117.521  1.00 60.59           C  
ATOM    377  CD  GLN R  59     121.326 124.882 116.809  1.00 60.59           C  
ATOM    378  NE2 GLN R  59     121.405 124.203 115.668  1.00 60.59           N  
ATOM    379  OE1 GLN R  59     122.278 125.506 117.276  1.00 60.59           O  
ATOM    380  H   GLN R  59     119.205 127.426 120.451  1.00 60.59           H  
ATOM    381 HE21 GLN R  59     120.718 123.778 115.373  1.00 60.59           H  
ATOM    382 HE22 GLN R  59     122.143 124.189 115.226  1.00 60.59           H  
ATOM    383  N   LYS R  60     118.926 124.479 121.178  1.00 58.96           N  
ATOM    384  CA  LYS R  60     118.810 123.252 121.947  1.00 58.96           C  
ATOM    385  C   LYS R  60     118.562 123.566 123.413  1.00 58.96           C  
ATOM    386  O   LYS R  60     119.061 124.562 123.940  1.00 58.96           O  
ATOM    387  CB  LYS R  60     120.069 122.397 121.779  1.00 58.96           C  
ATOM    388  CG  LYS R  60     120.431 122.159 120.317  1.00 58.96           C  
ATOM    389  CD  LYS R  60     121.886 121.784 120.121  1.00 58.96           C  
ATOM    390  CE  LYS R  60     122.383 120.865 121.214  1.00 58.96           C  
ATOM    391  NZ  LYS R  60     123.757 120.371 120.923  1.00 58.96           N1+
ATOM    392  H   LYS R  60     119.507 125.033 121.489  1.00 58.96           H  
ATOM    393  HZ1 LYS R  60     124.025 119.834 121.580  1.00 58.96           H  
ATOM    394  HZ2 LYS R  60     123.756 119.922 120.155  1.00 58.96           H  
ATOM    395  HZ3 LYS R  60     124.315 121.063 120.860  1.00 58.96           H  
ATOM    396  N   SER R  61     117.788 122.697 124.063  1.00 56.47           N  
ATOM    397  CA  SER R  61     117.395 122.907 125.450  1.00 56.47           C  
ATOM    398  C   SER R  61     118.518 122.584 126.421  1.00 56.47           C  
ATOM    399  O   SER R  61     118.588 123.174 127.510  1.00 56.47           O  
ATOM    400  CB  SER R  61     116.179 122.048 125.768  1.00 56.47           C  
ATOM    401  OG  SER R  61     116.337 120.740 125.252  1.00 56.47           O  
ATOM    402  H   SER R  61     117.480 121.975 123.713  1.00 56.47           H  
ATOM    403  HG  SER R  61     116.439 120.199 125.887  1.00 56.47           H  
ATOM    404  N   VAL R  62     119.393 121.651 126.053  1.00 56.24           N  
ATOM    405  CA  VAL R  62     120.494 121.287 126.932  1.00 56.24           C  
ATOM    406  C   VAL R  62     121.395 122.483 127.166  1.00 56.24           C  
ATOM    407  O   VAL R  62     121.990 122.617 128.237  1.00 56.24           O  
ATOM    408  CB  VAL R  62     121.273 120.096 126.350  1.00 56.24           C  
ATOM    409  CG1 VAL R  62     122.166 119.481 127.409  1.00 56.24           C  
ATOM    410  CG2 VAL R  62     120.314 119.064 125.791  1.00 56.24           C  
ATOM    411  H   VAL R  62     119.366 121.222 125.307  1.00 56.24           H  
ATOM    412  N   TYR R  63     121.496 123.380 126.189  1.00 57.23           N  
ATOM    413  CA  TYR R  63     122.330 124.561 126.371  1.00 57.23           C  
ATOM    414  C   TYR R  63     121.740 125.500 127.413  1.00 57.23           C  
ATOM    415  O   TYR R  63     122.473 126.073 128.225  1.00 57.23           O  
ATOM    416  CB  TYR R  63     122.521 125.277 125.043  1.00 57.23           C  
ATOM    417  CG  TYR R  63     123.364 124.501 124.071  1.00 57.23           C  
ATOM    418  CD1 TYR R  63     124.416 123.725 124.512  1.00 57.23           C  
ATOM    419  CD2 TYR R  63     123.125 124.568 122.711  1.00 57.23           C  
ATOM    420  CE1 TYR R  63     125.193 123.018 123.631  1.00 57.23           C  
ATOM    421  CE2 TYR R  63     123.902 123.873 121.822  1.00 57.23           C  
ATOM    422  CZ  TYR R  63     124.933 123.094 122.285  1.00 57.23           C  
ATOM    423  OH  TYR R  63     125.711 122.393 121.394  1.00 57.23           O  
ATOM    424  H   TYR R  63     121.099 123.327 125.428  1.00 57.23           H  
ATOM    425  HH  TYR R  63     125.999 121.696 121.761  1.00 57.23           H  
ATOM    426  N   ASN R  64     120.418 125.654 127.423  1.00 55.65           N  
ATOM    427  CA  ASN R  64     119.776 126.446 128.464  1.00 55.65           C  
ATOM    428  C   ASN R  64     119.967 125.807 129.830  1.00 55.65           C  
ATOM    429  O   ASN R  64     120.296 126.486 130.812  1.00 55.65           O  
ATOM    430  CB  ASN R  64     118.294 126.607 128.151  1.00 55.65           C  
ATOM    431  CG  ASN R  64     118.057 127.355 126.871  1.00 55.65           C  
ATOM    432  ND2 ASN R  64     117.449 128.525 126.973  1.00 55.65           N  
ATOM    433  OD1 ASN R  64     118.412 126.885 125.795  1.00 55.65           O  
ATOM    434  H   ASN R  64     119.882 125.313 126.842  1.00 55.65           H  
ATOM    435 HD21 ASN R  64     117.288 128.989 126.267  1.00 55.65           H  
ATOM    436 HD22 ASN R  64     117.215 128.822 127.746  1.00 55.65           H  
ATOM    437  N   TYR R  65     119.771 124.490 129.909  1.00 51.51           N  
ATOM    438  CA  TYR R  65     119.943 123.806 131.184  1.00 51.51           C  
ATOM    439  C   TYR R  65     121.376 123.920 131.674  1.00 51.51           C  
ATOM    440  O   TYR R  65     121.623 124.051 132.877  1.00 51.51           O  
ATOM    441  CB  TYR R  65     119.539 122.345 131.056  1.00 51.51           C  
ATOM    442  CG  TYR R  65     118.065 122.106 131.230  1.00 51.51           C  
ATOM    443  CD1 TYR R  65     117.405 122.553 132.354  1.00 51.51           C  
ATOM    444  CD2 TYR R  65     117.345 121.400 130.288  1.00 51.51           C  
ATOM    445  CE1 TYR R  65     116.067 122.333 132.517  1.00 51.51           C  
ATOM    446  CE2 TYR R  65     116.010 121.168 130.449  1.00 51.51           C  
ATOM    447  CZ  TYR R  65     115.374 121.633 131.565  1.00 51.51           C  
ATOM    448  OH  TYR R  65     114.031 121.402 131.723  1.00 51.51           O  
ATOM    449  H   TYR R  65     119.542 123.986 129.251  1.00 51.51           H  
ATOM    450  HH  TYR R  65     113.743 120.966 131.067  1.00 51.51           H  
ATOM    451  N   LEU R  66     122.336 123.904 130.752  1.00 53.41           N  
ATOM    452  CA  LEU R  66     123.737 123.981 131.132  1.00 53.41           C  
ATOM    453  C   LEU R  66     124.115 125.389 131.549  1.00 53.41           C  
ATOM    454  O   LEU R  66     124.928 125.574 132.458  1.00 53.41           O  
ATOM    455  CB  LEU R  66     124.612 123.511 129.977  1.00 53.41           C  
ATOM    456  CG  LEU R  66     125.206 122.116 130.074  1.00 53.41           C  
ATOM    457  CD1 LEU R  66     124.150 121.132 130.495  1.00 53.41           C  
ATOM    458  CD2 LEU R  66     125.783 121.724 128.732  1.00 53.41           C  
ATOM    459  H   LEU R  66     122.195 123.849 129.905  1.00 53.41           H  
ATOM    460  N   LEU R  67     123.544 126.399 130.893  1.00 53.87           N  
ATOM    461  CA  LEU R  67     123.750 127.768 131.345  1.00 53.87           C  
ATOM    462  C   LEU R  67     123.219 127.951 132.754  1.00 53.87           C  
ATOM    463  O   LEU R  67     123.857 128.599 133.591  1.00 53.87           O  
ATOM    464  CB  LEU R  67     123.076 128.742 130.384  1.00 53.87           C  
ATOM    465  CG  LEU R  67     122.620 130.084 130.935  1.00 53.87           C  
ATOM    466  CD1 LEU R  67     123.814 130.956 131.246  1.00 53.87           C  
ATOM    467  CD2 LEU R  67     121.710 130.766 129.940  1.00 53.87           C  
ATOM    468  H   LEU R  67     123.044 126.313 130.198  1.00 53.87           H  
ATOM    469  N   ALA R  68     122.057 127.363 133.042  1.00 52.67           N  
ATOM    470  CA  ALA R  68     121.507 127.461 134.388  1.00 52.67           C  
ATOM    471  C   ALA R  68     122.373 126.717 135.395  1.00 52.67           C  
ATOM    472  O   ALA R  68     122.595 127.205 136.508  1.00 52.67           O  
ATOM    473  CB  ALA R  68     120.080 126.933 134.409  1.00 52.67           C  
ATOM    474  H   ALA R  68     121.583 126.912 132.485  1.00 52.67           H  
ATOM    475  N   LEU R  69     122.868 125.536 135.025  1.00 52.62           N  
ATOM    476  CA  LEU R  69     123.742 124.785 135.919  1.00 52.62           C  
ATOM    477  C   LEU R  69     125.028 125.545 136.189  1.00 52.62           C  
ATOM    478  O   LEU R  69     125.516 125.566 137.322  1.00 52.62           O  
ATOM    479  CB  LEU R  69     124.047 123.410 135.328  1.00 52.62           C  
ATOM    480  CG  LEU R  69     124.895 122.448 136.156  1.00 52.62           C  
ATOM    481  CD1 LEU R  69     124.444 122.427 137.599  1.00 52.62           C  
ATOM    482  CD2 LEU R  69     124.846 121.053 135.556  1.00 52.62           C  
ATOM    483  H   LEU R  69     122.710 125.158 134.269  1.00 52.62           H  
ATOM    484  N   ALA R  70     125.569 126.211 135.174  1.00 53.58           N  
ATOM    485  CA  ALA R  70     126.794 126.976 135.366  1.00 53.58           C  
ATOM    486  C   ALA R  70     126.550 128.205 136.229  1.00 53.58           C  
ATOM    487  O   ALA R  70     127.389 128.561 137.062  1.00 53.58           O  
ATOM    488  CB  ALA R  70     127.379 127.379 134.013  1.00 53.58           C  
ATOM    489  H   ALA R  70     125.248 126.233 134.377  1.00 53.58           H  
ATOM    490  N   ALA R  71     125.414 128.874 136.040  1.00 53.19           N  
ATOM    491  CA  ALA R  71     125.097 130.016 136.884  1.00 53.19           C  
ATOM    492  C   ALA R  71     124.912 129.590 138.330  1.00 53.19           C  
ATOM    493  O   ALA R  71     125.380 130.268 139.253  1.00 53.19           O  
ATOM    494  CB  ALA R  71     123.844 130.721 136.368  1.00 53.19           C  
ATOM    495  H   ALA R  71     124.826 128.686 135.441  1.00 53.19           H  
ATOM    496  N   ALA R  72     124.223 128.475 138.551  1.00 53.11           N  
ATOM    497  CA  ALA R  72     124.077 127.958 139.902  1.00 53.11           C  
ATOM    498  C   ALA R  72     125.418 127.559 140.488  1.00 53.11           C  
ATOM    499  O   ALA R  72     125.640 127.724 141.692  1.00 53.11           O  
ATOM    500  CB  ALA R  72     123.119 126.770 139.914  1.00 53.11           C  
ATOM    501  H   ALA R  72     123.837 128.008 137.939  1.00 53.11           H  
ATOM    502  N   ASP R  73     126.328 127.048 139.658  1.00 54.64           N  
ATOM    503  CA  ASP R  73     127.659 126.713 140.146  1.00 54.64           C  
ATOM    504  C   ASP R  73     128.437 127.962 140.520  1.00 54.64           C  
ATOM    505  O   ASP R  73     129.197 127.953 141.491  1.00 54.64           O  
ATOM    506  CB  ASP R  73     128.416 125.900 139.100  1.00 54.64           C  
ATOM    507  CG  ASP R  73     127.877 124.490 138.955  1.00 54.64           C  
ATOM    508  OD1 ASP R  73     126.751 124.228 139.432  1.00 54.64           O  
ATOM    509  OD2 ASP R  73     128.584 123.638 138.377  1.00 54.64           O1-
ATOM    510  H   ASP R  73     126.196 126.891 138.823  1.00 54.64           H  
ATOM    511  N   ILE R  74     128.248 129.049 139.778  1.00 54.89           N  
ATOM    512  CA  ILE R  74     128.908 130.298 140.142  1.00 54.89           C  
ATOM    513  C   ILE R  74     128.338 130.834 141.446  1.00 54.89           C  
ATOM    514  O   ILE R  74     129.070 131.354 142.296  1.00 54.89           O  
ATOM    515  CB  ILE R  74     128.783 131.328 139.003  1.00 54.89           C  
ATOM    516  CG1 ILE R  74     129.550 130.854 137.771  1.00 54.89           C  
ATOM    517  CG2 ILE R  74     129.308 132.679 139.446  1.00 54.89           C  
ATOM    518  CD1 ILE R  74     129.745 131.926 136.722  1.00 54.89           C  
ATOM    519  H   ILE R  74     127.754 129.086 139.076  1.00 54.89           H  
ATOM    520  N   LEU R  75     127.023 130.728 141.619  1.00 55.33           N  
ATOM    521  CA  LEU R  75     126.408 131.176 142.861  1.00 55.33           C  
ATOM    522  C   LEU R  75     126.916 130.361 144.040  1.00 55.33           C  
ATOM    523  O   LEU R  75     127.222 130.917 145.101  1.00 55.33           O  
ATOM    524  CB  LEU R  75     124.889 131.083 142.761  1.00 55.33           C  
ATOM    525  CG  LEU R  75     124.191 132.277 142.114  1.00 55.33           C  
ATOM    526  CD1 LEU R  75     122.679 132.122 142.185  1.00 55.33           C  
ATOM    527  CD2 LEU R  75     124.637 133.584 142.745  1.00 55.33           C  
ATOM    528  H   LEU R  75     126.478 130.403 141.038  1.00 55.33           H  
ATOM    529  N   VAL R  76     127.008 129.038 143.875  1.00 53.79           N  
ATOM    530  CA  VAL R  76     127.606 128.197 144.907  1.00 53.79           C  
ATOM    531  C   VAL R  76     129.020 128.655 145.196  1.00 53.79           C  
ATOM    532  O   VAL R  76     129.389 128.894 146.350  1.00 53.79           O  
ATOM    533  CB  VAL R  76     127.590 126.722 144.481  1.00 53.79           C  
ATOM    534  CG1 VAL R  76     128.484 125.909 145.393  1.00 53.79           C  
ATOM    535  CG2 VAL R  76     126.184 126.182 144.497  1.00 53.79           C  
ATOM    536  H   VAL R  76     126.731 128.615 143.180  1.00 53.79           H  
ATOM    537  N   LEU R  77     129.833 128.800 144.147  1.00 54.76           N  
ATOM    538  CA  LEU R  77     131.232 129.152 144.336  1.00 54.76           C  
ATOM    539  C   LEU R  77     131.360 130.426 145.141  1.00 54.76           C  
ATOM    540  O   LEU R  77     131.980 130.429 146.205  1.00 54.76           O  
ATOM    541  CB  LEU R  77     131.937 129.279 142.992  1.00 54.76           C  
ATOM    542  CG  LEU R  77     132.932 128.154 142.726  1.00 54.76           C  
ATOM    543  CD1 LEU R  77     132.231 126.817 142.700  1.00 54.76           C  
ATOM    544  CD2 LEU R  77     133.641 128.392 141.421  1.00 54.76           C  
ATOM    545  H   LEU R  77     129.592 128.698 143.328  1.00 54.76           H  
ATOM    546  N   PHE R  78     130.698 131.490 144.707  1.00 56.55           N  
ATOM    547  CA  PHE R  78     130.766 132.733 145.460  1.00 56.55           C  
ATOM    548  C   PHE R  78     130.249 132.510 146.874  1.00 56.55           C  
ATOM    549  O   PHE R  78     131.049 132.436 147.812  1.00 56.55           O  
ATOM    550  CB  PHE R  78     129.973 133.831 144.749  1.00 56.55           C  
ATOM    551  CG  PHE R  78     130.130 135.192 145.355  1.00 56.55           C  
ATOM    552  CD1 PHE R  78     129.503 135.525 146.532  1.00 56.55           C  
ATOM    553  CD2 PHE R  78     130.910 136.143 144.730  1.00 56.55           C  
ATOM    554  CE1 PHE R  78     129.650 136.778 147.081  1.00 56.55           C  
ATOM    555  CE2 PHE R  78     131.062 137.400 145.272  1.00 56.55           C  
ATOM    556  CZ  PHE R  78     130.432 137.718 146.450  1.00 56.55           C  
ATOM    557  H   PHE R  78     130.216 131.515 143.995  1.00 56.55           H  
ATOM    558  N   PHE R  79     128.945 132.259 147.013  1.00 56.39           N  
ATOM    559  CA  PHE R  79     128.296 132.323 148.315  1.00 56.39           C  
ATOM    560  C   PHE R  79     128.881 131.357 149.329  1.00 56.39           C  
ATOM    561  O   PHE R  79     128.895 131.678 150.522  1.00 56.39           O  
ATOM    562  CB  PHE R  79     126.799 132.061 148.170  1.00 56.39           C  
ATOM    563  CG  PHE R  79     126.037 133.214 147.596  1.00 56.39           C  
ATOM    564  CD1 PHE R  79     126.346 134.510 147.957  1.00 56.39           C  
ATOM    565  CD2 PHE R  79     125.002 133.003 146.704  1.00 56.39           C  
ATOM    566  CE1 PHE R  79     125.649 135.570 147.439  1.00 56.39           C  
ATOM    567  CE2 PHE R  79     124.297 134.065 146.181  1.00 56.39           C  
ATOM    568  CZ  PHE R  79     124.622 135.352 146.549  1.00 56.39           C  
ATOM    569  H   PHE R  79     128.422 132.052 146.363  1.00 56.39           H  
ATOM    570  N   ILE R  80     129.347 130.184 148.915  1.00 57.50           N  
ATOM    571  CA  ILE R  80     129.939 129.277 149.881  1.00 57.50           C  
ATOM    572  C   ILE R  80     131.448 129.452 149.874  1.00 57.50           C  
ATOM    573  O   ILE R  80     132.016 129.935 150.855  1.00 57.50           O  
ATOM    574  CB  ILE R  80     129.559 127.820 149.596  1.00 57.50           C  
ATOM    575  CG1 ILE R  80     128.064 127.703 149.375  1.00 57.50           C  
ATOM    576  CG2 ILE R  80     129.928 126.965 150.759  1.00 57.50           C  
ATOM    577  CD1 ILE R  80     127.606 126.295 149.236  1.00 57.50           C  
ATOM    578  H   ILE R  80     129.330 129.903 148.103  1.00 57.50           H  
ATOM    579  N   VAL R  81     132.093 129.133 148.752  1.00 56.85           N  
ATOM    580  CA  VAL R  81     133.543 129.040 148.732  1.00 56.85           C  
ATOM    581  C   VAL R  81     134.183 130.370 149.094  1.00 56.85           C  
ATOM    582  O   VAL R  81     135.085 130.418 149.936  1.00 56.85           O  
ATOM    583  CB  VAL R  81     134.011 128.550 147.356  1.00 56.85           C  
ATOM    584  CG1 VAL R  81     135.489 128.246 147.390  1.00 56.85           C  
ATOM    585  CG2 VAL R  81     133.218 127.323 146.937  1.00 56.85           C  
ATOM    586  H   VAL R  81     131.710 128.968 148.000  1.00 56.85           H  
ATOM    587  N   PHE R  82     133.742 131.473 148.477  1.00 58.19           N  
ATOM    588  CA  PHE R  82     134.421 132.738 148.730  1.00 58.19           C  
ATOM    589  C   PHE R  82     133.884 133.436 149.965  1.00 58.19           C  
ATOM    590  O   PHE R  82     134.639 134.109 150.672  1.00 58.19           O  
ATOM    591  CB  PHE R  82     134.304 133.672 147.537  1.00 58.19           C  
ATOM    592  CG  PHE R  82     135.309 134.772 147.550  1.00 58.19           C  
ATOM    593  CD1 PHE R  82     135.071 135.939 148.248  1.00 58.19           C  
ATOM    594  CD2 PHE R  82     136.505 134.635 146.872  1.00 58.19           C  
ATOM    595  CE1 PHE R  82     136.005 136.953 148.265  1.00 58.19           C  
ATOM    596  CE2 PHE R  82     137.443 135.648 146.883  1.00 58.19           C  
ATOM    597  CZ  PHE R  82     137.192 136.809 147.582  1.00 58.19           C  
ATOM    598  H   PHE R  82     133.078 131.507 147.930  1.00 58.19           H  
ATOM    599  N   VAL R  83     132.595 133.311 150.246  1.00 58.42           N  
ATOM    600  CA  VAL R  83     132.075 134.001 151.412  1.00 58.42           C  
ATOM    601  C   VAL R  83     132.393 133.178 152.647  1.00 58.42           C  
ATOM    602  O   VAL R  83     133.318 133.512 153.389  1.00 58.42           O  
ATOM    603  CB  VAL R  83     130.566 134.251 151.288  1.00 58.42           C  
ATOM    604  CG1 VAL R  83     130.047 134.917 152.544  1.00 58.42           C  
ATOM    605  CG2 VAL R  83     130.276 135.103 150.076  1.00 58.42           C  
ATOM    606  H   VAL R  83     132.026 132.851 149.795  1.00 58.42           H  
ATOM    607  N   ASH R  84     131.755 132.017 152.782  1.00 61.56           N  
ATOM    608  CA  ASH R  84     131.782 131.319 154.060  1.00 61.56           C  
ATOM    609  C   ASH R  84     133.134 130.678 154.316  1.00 61.56           C  
ATOM    610  O   ASH R  84     133.832 131.049 155.265  1.00 61.56           O  
ATOM    611  CB  ASH R  84     130.682 130.264 154.105  1.00 61.56           C  
ATOM    612  CG  ASH R  84     129.424 130.766 154.767  1.00 61.56           C  
ATOM    613  OD1 ASH R  84     129.306 131.990 154.967  1.00 61.56           O  
ATOM    614  OD2 ASH R  84     128.564 129.936 155.116  1.00 61.56           O  
ATOM    615  H   ASH R  84     131.310 131.625 152.159  1.00 61.56           H  
ATOM    616  HD1 ASH R  84     128.421 132.179 155.285  1.00  0.00           H  
ATOM    617  N   PHE R  85     133.531 129.733 153.476  1.00 60.42           N  
ATOM    618  CA  PHE R  85     134.740 128.976 153.742  1.00 60.42           C  
ATOM    619  C   PHE R  85     136.011 129.795 153.623  1.00 60.42           C  
ATOM    620  O   PHE R  85     137.029 129.412 154.209  1.00 60.42           O  
ATOM    621  CB  PHE R  85     134.830 127.769 152.807  1.00 60.42           C  
ATOM    622  CG  PHE R  85     133.974 126.621 153.234  1.00 60.42           C  
ATOM    623  CD1 PHE R  85     134.460 125.668 154.107  1.00 60.42           C  
ATOM    624  CD2 PHE R  85     132.684 126.498 152.770  1.00 60.42           C  
ATOM    625  CE1 PHE R  85     133.675 124.620 154.503  1.00 60.42           C  
ATOM    626  CE2 PHE R  85     131.898 125.452 153.162  1.00 60.42           C  
ATOM    627  CZ  PHE R  85     132.392 124.511 154.027  1.00 60.42           C  
ATOM    628  H   PHE R  85     133.118 129.516 152.754  1.00 60.42           H  
ATOM    629  N   LEU R  86     135.999 130.903 152.885  1.00 61.39           N  
ATOM    630  CA  LEU R  86     137.194 131.727 152.764  1.00 61.39           C  
ATOM    631  C   LEU R  86     137.146 132.988 153.620  1.00 61.39           C  
ATOM    632  O   LEU R  86     137.988 133.169 154.503  1.00 61.39           O  
ATOM    633  CB  LEU R  86     137.432 132.092 151.301  1.00 61.39           C  
ATOM    634  CG  LEU R  86     138.664 131.398 150.753  1.00 61.39           C  
ATOM    635  CD1 LEU R  86     138.668 131.447 149.266  1.00 61.39           C  
ATOM    636  CD2 LEU R  86     139.889 132.082 151.302  1.00 61.39           C  
ATOM    637  H   LEU R  86     135.315 131.190 152.450  1.00 61.39           H  
ATOM    638  N   LEU R  87     136.176 133.868 153.377  1.00 63.08           N  
ATOM    639  CA  LEU R  87     136.177 135.135 154.079  1.00 63.08           C  
ATOM    640  C   LEU R  87     135.749 134.949 155.521  1.00 63.08           C  
ATOM    641  O   LEU R  87     136.353 135.527 156.428  1.00 63.08           O  
ATOM    642  CB  LEU R  87     135.256 136.117 153.365  1.00 63.08           C  
ATOM    643  CG  LEU R  87     135.669 137.588 153.392  1.00 63.08           C  
ATOM    644  CD1 LEU R  87     136.985 137.788 152.656  1.00 63.08           C  
ATOM    645  CD2 LEU R  87     134.579 138.461 152.792  1.00 63.08           C  
ATOM    646  H   LEU R  87     135.528 133.751 152.824  1.00 63.08           H  
ATOM    647  N   GLU R  88     134.727 134.118 155.746  1.00 66.73           N  
ATOM    648  CA  GLU R  88     134.143 133.961 157.074  1.00 66.73           C  
ATOM    649  C   GLU R  88     134.894 132.938 157.914  1.00 66.73           C  
ATOM    650  O   GLU R  88     134.671 132.850 159.125  1.00 66.73           O  
ATOM    651  CB  GLU R  88     132.675 133.559 156.955  1.00 66.73           C  
ATOM    652  CG  GLU R  88     131.712 134.718 157.037  1.00 66.73           C  
ATOM    653  CD  GLU R  88     130.271 134.268 157.098  1.00 66.73           C  
ATOM    654  OE1 GLU R  88     130.027 133.104 157.480  1.00 66.73           O  
ATOM    655  OE2 GLU R  88     129.379 135.072 156.759  1.00 66.73           O1-
ATOM    656  H   GLU R  88     134.359 133.635 155.137  1.00 66.73           H  
ATOM    657  N   ASP R  89     135.773 132.151 157.304  1.00 65.29           N  
ATOM    658  CA  ASP R  89     136.517 131.157 158.062  1.00 65.29           C  
ATOM    659  C   ASP R  89     138.011 131.428 158.131  1.00 65.29           C  
ATOM    660  O   ASP R  89     138.675 130.893 159.022  1.00 65.29           O  
ATOM    661  CB  ASP R  89     136.280 129.753 157.492  1.00 65.29           C  
ATOM    662  CG  ASP R  89     134.902 129.205 157.838  1.00 65.29           C  
ATOM    663  OD1 ASP R  89     134.600 129.070 159.044  1.00 65.29           O  
ATOM    664  OD2 ASP R  89     134.122 128.905 156.912  1.00 65.29           O1-
ATOM    665  H   ASP R  89     135.951 132.176 156.463  1.00 65.29           H  
ATOM    666  N   PHE R  90     138.567 132.222 157.221  1.00 66.76           N  
ATOM    667  CA  PHE R  90     139.971 132.599 157.327  1.00 66.76           C  
ATOM    668  C   PHE R  90     140.179 134.100 157.431  1.00 66.76           C  
ATOM    669  O   PHE R  90     140.901 134.553 158.323  1.00 66.76           O  
ATOM    670  CB  PHE R  90     140.763 132.039 156.136  1.00 66.76           C  
ATOM    671  CG  PHE R  90     142.248 132.297 156.217  1.00 66.76           C  
ATOM    672  CD1 PHE R  90     142.791 133.506 155.810  1.00 66.76           C  
ATOM    673  CD2 PHE R  90     143.107 131.305 156.660  1.00 66.76           C  
ATOM    674  CE1 PHE R  90     144.154 133.731 155.877  1.00 66.76           C  
ATOM    675  CE2 PHE R  90     144.469 131.524 156.733  1.00 66.76           C  
ATOM    676  CZ  PHE R  90     144.993 132.737 156.339  1.00 66.76           C  
ATOM    677  H   PHE R  90     138.153 132.548 156.542  1.00 66.76           H  
ATOM    678  N   ILE R  91     139.562 134.887 156.555  1.00 66.53           N  
ATOM    679  CA  ILE R  91     139.958 136.281 156.398  1.00 66.53           C  
ATOM    680  C   ILE R  91     139.179 137.248 157.295  1.00 66.53           C  
ATOM    681  O   ILE R  91     139.744 138.238 157.766  1.00 66.53           O  
ATOM    682  CB  ILE R  91     139.835 136.685 154.921  1.00 66.53           C  
ATOM    683  CG1 ILE R  91     140.517 135.648 154.030  1.00 66.53           C  
ATOM    684  CG2 ILE R  91     140.448 138.053 154.688  1.00 66.53           C  
ATOM    685  CD1 ILE R  91     140.712 136.105 152.603  1.00 66.53           C  
ATOM    686  H   ILE R  91     138.917 134.635 156.045  1.00 66.53           H  
ATOM    687  N   LEU R  92     137.896 137.001 157.554  1.00 72.81           N  
ATOM    688  CA  LEU R  92     137.115 137.918 158.372  1.00 72.81           C  
ATOM    689  C   LEU R  92     136.758 137.318 159.727  1.00 72.81           C  
ATOM    690  O   LEU R  92     137.197 137.835 160.757  1.00 72.81           O  
ATOM    691  CB  LEU R  92     135.848 138.330 157.606  1.00 72.81           C  
ATOM    692  CG  LEU R  92     134.837 139.267 158.271  1.00 72.81           C  
ATOM    693  CD1 LEU R  92     135.537 140.483 158.853  1.00 72.81           C  
ATOM    694  CD2 LEU R  92     133.755 139.681 157.284  1.00 72.81           C  
ATOM    695  H   LEU R  92     137.465 136.314 157.268  1.00 72.81           H  
ATOM    696  N   ASN R  93     136.006 136.213 159.751  1.00 72.56           N  
ATOM    697  CA  ASN R  93     135.676 135.460 160.964  1.00 72.56           C  
ATOM    698  C   ASN R  93     135.321 136.338 162.158  1.00 72.56           C  
ATOM    699  O   ASN R  93     135.715 136.040 163.289  1.00 72.56           O  
ATOM    700  CB  ASN R  93     136.837 134.536 161.337  1.00 72.56           C  
ATOM    701  CG  ASN R  93     136.429 133.445 162.310  1.00 72.56           C  
ATOM    702  ND2 ASN R  93     135.755 132.422 161.802  1.00 72.56           N  
ATOM    703  OD1 ASN R  93     136.717 133.521 163.504  1.00 72.56           O  
ATOM    704  H   ASN R  93     135.664 135.871 159.040  1.00 72.56           H  
ATOM    705 HD21 ASN R  93     135.502 131.777 162.312  1.00 72.56           H  
ATOM    706 HD22 ASN R  93     135.572 132.402 160.962  1.00 72.56           H  
ATOM    707  N   MET R  94     134.610 137.443 161.921  1.00 76.33           N  
ATOM    708  CA  MET R  94     134.055 138.220 163.024  1.00 76.33           C  
ATOM    709  C   MET R  94     132.660 138.753 162.699  1.00 76.33           C  
ATOM    710  O   MET R  94     132.303 139.848 163.152  1.00 76.33           O  
ATOM    711  CB  MET R  94     134.985 139.380 163.422  1.00 76.33           C  
ATOM    712  CG  MET R  94     135.254 140.411 162.338  1.00 76.33           C  
ATOM    713  SD  MET R  94     136.704 141.427 162.691  1.00 76.33           S  
ATOM    714  CE  MET R  94     137.957 140.672 161.660  1.00 76.33           C  
ATOM    715  H   MET R  94     134.440 137.754 161.138  1.00 76.33           H  
ATOM    716  N   GLN R  95     131.862 138.003 161.941  1.00 73.78           N  
ATOM    717  CA  GLN R  95     130.664 138.562 161.332  1.00 73.78           C  
ATOM    718  C   GLN R  95     129.587 138.848 162.366  1.00 73.78           C  
ATOM    719  O   GLN R  95     129.471 138.150 163.377  1.00 73.78           O  
ATOM    720  CB  GLN R  95     130.123 137.605 160.271  1.00 73.78           C  
ATOM    721  CG  GLN R  95     128.944 138.150 159.497  1.00 73.78           C  
ATOM    722  CD  GLN R  95     129.005 137.797 158.029  1.00 73.78           C  
ATOM    723  NE2 GLN R  95     130.155 138.027 157.413  1.00 73.78           N  
ATOM    724  OE1 GLN R  95     128.031 137.314 157.456  1.00 73.78           O  
ATOM    725  H   GLN R  95     131.998 137.172 161.768  1.00 73.78           H  
ATOM    726 HE21 GLN R  95     130.815 138.367 157.846  1.00 73.78           H  
ATOM    727 HE22 GLN R  95     130.241 137.837 156.578  1.00 73.78           H  
ATOM    728  N   MET R  96     128.804 139.890 162.110  1.00 75.11           N  
ATOM    729  CA  MET R  96     127.562 140.095 162.839  1.00 75.11           C  
ATOM    730  C   MET R  96     126.681 138.873 162.623  1.00 75.11           C  
ATOM    731  O   MET R  96     126.437 138.495 161.470  1.00 75.11           O  
ATOM    732  CB  MET R  96     126.858 141.363 162.365  1.00 75.11           C  
ATOM    733  CG  MET R  96     125.462 141.558 162.933  1.00 75.11           C  
ATOM    734  SD  MET R  96     124.432 142.630 161.910  1.00 75.11           S  
ATOM    735  CE  MET R  96     122.887 142.568 162.808  1.00 75.11           C  
ATOM    736  H   MET R  96     128.975 140.489 161.518  1.00 75.11           H  
ATOM    737  N   PRO R  97     126.222 138.213 163.675  1.00 74.61           N  
ATOM    738  CA  PRO R  97     125.605 136.895 163.500  1.00 74.61           C  
ATOM    739  C   PRO R  97     124.152 136.925 163.062  1.00 74.61           C  
ATOM    740  O   PRO R  97     123.729 136.087 162.262  1.00 74.61           O  
ATOM    741  CB  PRO R  97     125.740 136.273 164.893  1.00 74.61           C  
ATOM    742  CG  PRO R  97     125.654 137.441 165.815  1.00 74.61           C  
ATOM    743  CD  PRO R  97     126.273 138.617 165.091  1.00 74.61           C  
ATOM    744  N   GLN R  98     123.383 137.879 163.580  1.00 76.29           N  
ATOM    745  CA  GLN R  98     121.933 137.815 163.458  1.00 76.29           C  
ATOM    746  C   GLN R  98     121.462 137.881 162.011  1.00 76.29           C  
ATOM    747  O   GLN R  98     120.913 136.906 161.491  1.00 76.29           O  
ATOM    748  CB  GLN R  98     121.291 138.939 164.277  1.00 76.29           C  
ATOM    749  CG  GLN R  98     121.842 139.058 165.693  1.00 76.29           C  
ATOM    750  CD  GLN R  98     121.488 140.376 166.356  1.00 76.29           C  
ATOM    751  NE2 GLN R  98     120.762 140.306 167.466  1.00 76.29           N  
ATOM    752  OE1 GLN R  98     121.859 141.446 165.874  1.00 76.29           O  
ATOM    753  H   GLN R  98     123.679 138.567 164.002  1.00 76.29           H  
ATOM    754 HE21 GLN R  98     120.520 139.541 167.774  1.00 76.29           H  
ATOM    755 HE22 GLN R  98     120.533 141.027 167.876  1.00 76.29           H  
ATOM    756  N   VAL R  99     121.664 139.016 161.354  1.00 75.12           N  
ATOM    757  CA  VAL R  99     121.186 139.183 159.984  1.00 75.12           C  
ATOM    758  C   VAL R  99     122.150 138.573 158.967  1.00 75.12           C  
ATOM    759  O   VAL R  99     121.742 137.678 158.213  1.00 75.12           O  
ATOM    760  CB  VAL R  99     120.915 140.664 159.671  1.00 75.12           C  
ATOM    761  CG1 VAL R  99     120.437 140.824 158.235  1.00 75.12           C  
ATOM    762  CG2 VAL R  99     119.897 141.236 160.646  1.00 75.12           C  
ATOM    763  H   VAL R  99     122.072 139.699 161.680  1.00 75.12           H  
ATOM    764  N   PRO R 100     123.422 138.991 158.912  1.00 72.07           N  
ATOM    765  CA  PRO R 100     124.218 138.680 157.712  1.00 72.07           C  
ATOM    766  C   PRO R 100     124.665 137.234 157.619  1.00 72.07           C  
ATOM    767  O   PRO R 100     124.591 136.648 156.534  1.00 72.07           O  
ATOM    768  CB  PRO R 100     125.415 139.638 157.829  1.00 72.07           C  
ATOM    769  CG  PRO R 100     125.059 140.596 158.926  1.00 72.07           C  
ATOM    770  CD  PRO R 100     124.190 139.825 159.844  1.00 72.07           C  
ATOM    771  N   ASP R 101     125.142 136.641 158.713  1.00 69.90           N  
ATOM    772  CA  ASP R 101     125.589 135.252 158.661  1.00 69.90           C  
ATOM    773  C   ASP R 101     124.445 134.326 158.288  1.00 69.90           C  
ATOM    774  O   ASP R 101     124.582 133.476 157.402  1.00 69.90           O  
ATOM    775  CB  ASP R 101     126.194 134.848 160.003  1.00 69.90           C  
ATOM    776  CG  ASP R 101     126.766 133.446 159.984  1.00 69.90           C  
ATOM    777  OD1 ASP R 101     126.708 132.794 158.920  1.00 69.90           O  
ATOM    778  OD2 ASP R 101     127.259 132.988 161.037  1.00 69.90           O1-
ATOM    779  H   ASP R 101     125.214 137.018 159.483  1.00 69.90           H  
ATOM    780  N   LYS R 102     123.295 134.491 158.940  1.00 67.52           N  
ATOM    781  CA  LYS R 102     122.150 133.647 158.624  1.00 67.52           C  
ATOM    782  C   LYS R 102     121.609 133.926 157.227  1.00 67.52           C  
ATOM    783  O   LYS R 102     121.150 132.997 156.550  1.00 67.52           O  
ATOM    784  CB  LYS R 102     121.068 133.824 159.686  1.00 67.52           C  
ATOM    785  CG  LYS R 102     121.510 133.337 161.061  1.00 67.52           C  
ATOM    786  CD  LYS R 102     120.373 133.328 162.063  1.00 67.52           C  
ATOM    787  CE  LYS R 102     120.702 132.435 163.242  1.00 67.52           C  
ATOM    788  NZ  LYS R 102     121.655 131.358 162.861  1.00 67.52           N1+
ATOM    789  H   LYS R 102     123.159 135.075 159.557  1.00 67.52           H  
ATOM    790  HZ1 LYS R 102     121.830 130.851 163.571  1.00 67.52           H  
ATOM    791  HZ2 LYS R 102     121.296 130.857 162.220  1.00 67.52           H  
ATOM    792  HZ3 LYS R 102     122.411 131.722 162.565  1.00 67.52           H  
ATOM    793  N   ILE R 103     121.699 135.168 156.747  1.00 65.71           N  
ATOM    794  CA  ILE R 103     121.269 135.449 155.384  1.00 65.71           C  
ATOM    795  C   ILE R 103     122.189 134.764 154.383  1.00 65.71           C  
ATOM    796  O   ILE R 103     121.734 134.233 153.361  1.00 65.71           O  
ATOM    797  CB  ILE R 103     121.195 136.967 155.148  1.00 65.71           C  
ATOM    798  CG1 ILE R 103     119.857 137.511 155.645  1.00 65.71           C  
ATOM    799  CG2 ILE R 103     121.393 137.295 153.680  1.00 65.71           C  
ATOM    800  CD1 ILE R 103     118.699 137.189 154.736  1.00 65.71           C  
ATOM    801  H   ILE R 103     121.999 135.845 157.185  1.00 65.71           H  
ATOM    802  N   ILE R 104     123.491 134.743 154.662  1.00 62.67           N  
ATOM    803  CA  ILE R 104     124.415 134.053 153.775  1.00 62.67           C  
ATOM    804  C   ILE R 104     124.181 132.556 153.817  1.00 62.67           C  
ATOM    805  O   ILE R 104     124.299 131.876 152.792  1.00 62.67           O  
ATOM    806  CB  ILE R 104     125.869 134.407 154.130  1.00 62.67           C  
ATOM    807  CG1 ILE R 104     126.133 135.898 153.894  1.00 62.67           C  
ATOM    808  CG2 ILE R 104     126.839 133.557 153.330  1.00 62.67           C  
ATOM    809  CD1 ILE R 104     126.280 136.273 152.434  1.00 62.67           C  
ATOM    810  H   ILE R 104     123.851 135.116 155.348  1.00 62.67           H  
ATOM    811  N   GLH R 105     123.822 132.013 154.983  1.00 62.77           N  
ATOM    812  CA  GLH R 105     123.445 130.602 155.043  1.00 62.77           C  
ATOM    813  C   GLH R 105     122.242 130.314 154.149  1.00 62.77           C  
ATOM    814  O   GLH R 105     122.257 129.353 153.369  1.00 62.77           O  
ATOM    815  CB  GLH R 105     123.138 130.180 156.482  1.00 62.77           C  
ATOM    816  CG  GLH R 105     124.183 130.527 157.536  1.00 62.77           C  
ATOM    817  CD  GLH R 105     125.617 130.324 157.084  1.00 62.77           C  
ATOM    818  OE1 GLH R 105     125.892 129.354 156.350  1.00 62.77           O  
ATOM    819  OE2 GLH R 105     126.477 131.143 157.470  1.00 62.77           O  
ATOM    820  H   GLH R 105     123.790 132.434 155.733  1.00 62.77           H  
ATOM    821  HE1 GLH R 105     126.663 128.898 156.696  1.00  0.00           H  
ATOM    822  N   VAL R 106     121.190 131.129 154.258  1.00 58.30           N  
ATOM    823  CA  VAL R 106     120.030 130.976 153.384  1.00 58.30           C  
ATOM    824  C   VAL R 106     120.443 131.016 151.923  1.00 58.30           C  
ATOM    825  O   VAL R 106     120.047 130.158 151.124  1.00 58.30           O  
ATOM    826  CB  VAL R 106     118.977 132.054 153.688  1.00 58.30           C  
ATOM    827  CG1 VAL R 106     117.733 131.812 152.864  1.00 58.30           C  
ATOM    828  CG2 VAL R 106     118.616 132.026 155.151  1.00 58.30           C  
ATOM    829  H   VAL R 106     121.131 131.771 154.828  1.00 58.30           H  
ATOM    830  N   LEU R 107     121.228 132.022 151.544  1.00 57.34           N  
ATOM    831  CA  LEU R 107     121.549 132.203 150.136  1.00 57.34           C  
ATOM    832  C   LEU R 107     122.386 131.052 149.613  1.00 57.34           C  
ATOM    833  O   LEU R 107     122.202 130.607 148.474  1.00 57.34           O  
ATOM    834  CB  LEU R 107     122.272 133.527 149.923  1.00 57.34           C  
ATOM    835  CG  LEU R 107     121.379 134.734 149.645  1.00 57.34           C  
ATOM    836  CD1 LEU R 107     122.211 135.911 149.164  1.00 57.34           C  
ATOM    837  CD2 LEU R 107     120.302 134.385 148.630  1.00 57.34           C  
ATOM    838  H   LEU R 107     121.577 132.600 152.077  1.00 57.34           H  
ATOM    839  N   GLU R 108     123.297 130.533 150.432  1.00 57.03           N  
ATOM    840  CA  GLU R 108     124.139 129.451 149.952  1.00 57.03           C  
ATOM    841  C   GLU R 108     123.383 128.140 149.908  1.00 57.03           C  
ATOM    842  O   GLU R 108     123.660 127.297 149.048  1.00 57.03           O  
ATOM    843  CB  GLU R 108     125.389 129.325 150.812  1.00 57.03           C  
ATOM    844  CG  GLU R 108     125.174 128.740 152.177  1.00 57.03           C  
ATOM    845  CD  GLU R 108     126.385 128.921 153.052  1.00 57.03           C  
ATOM    846  OE1 GLU R 108     127.190 129.828 152.759  1.00 57.03           O  
ATOM    847  OE2 GLU R 108     126.539 128.158 154.026  1.00 57.03           O1-
ATOM    848  H   GLU R 108     123.439 130.785 151.242  1.00 57.03           H  
ATOM    849  N   PHE R 109     122.415 127.950 150.797  1.00 54.41           N  
ATOM    850  CA  PHE R 109     121.581 126.765 150.677  1.00 54.41           C  
ATOM    851  C   PHE R 109     120.716 126.850 149.429  1.00 54.41           C  
ATOM    852  O   PHE R 109     120.503 125.844 148.742  1.00 54.41           O  
ATOM    853  CB  PHE R 109     120.744 126.584 151.936  1.00 54.41           C  
ATOM    854  CG  PHE R 109     121.447 125.815 153.008  1.00 54.41           C  
ATOM    855  CD1 PHE R 109     121.628 124.464 152.889  1.00 54.41           C  
ATOM    856  CD2 PHE R 109     121.932 126.446 154.123  1.00 54.41           C  
ATOM    857  CE1 PHE R 109     122.265 123.764 153.855  1.00 54.41           C  
ATOM    858  CE2 PHE R 109     122.570 125.747 155.091  1.00 54.41           C  
ATOM    859  CZ  PHE R 109     122.741 124.406 154.959  1.00 54.41           C  
ATOM    860  H   PHE R 109     122.230 128.473 151.452  1.00 54.41           H  
ATOM    861  N   SER R 110     120.253 128.054 149.099  1.00 54.73           N  
ATOM    862  CA  SER R 110     119.600 128.270 147.815  1.00 54.73           C  
ATOM    863  C   SER R 110     120.526 127.896 146.669  1.00 54.73           C  
ATOM    864  O   SER R 110     120.113 127.237 145.710  1.00 54.73           O  
ATOM    865  CB  SER R 110     119.172 129.730 147.686  1.00 54.73           C  
ATOM    866  OG  SER R 110     118.606 130.223 148.885  1.00 54.73           O  
ATOM    867  H   SER R 110     120.306 128.750 149.600  1.00 54.73           H  
ATOM    868  HG  SER R 110     117.821 129.934 148.964  1.00 54.73           H  
ATOM    869  N   SER R 111     121.787 128.311 146.753  1.00 54.43           N  
ATOM    870  CA  SER R 111     122.736 128.046 145.678  1.00 54.43           C  
ATOM    871  C   SER R 111     122.967 126.551 145.480  1.00 54.43           C  
ATOM    872  O   SER R 111     122.944 126.060 144.345  1.00 54.43           O  
ATOM    873  CB  SER R 111     124.055 128.761 145.962  1.00 54.43           C  
ATOM    874  OG  SER R 111     123.827 130.090 146.394  1.00 54.43           O  
ATOM    875  H   SER R 111     122.112 128.745 147.422  1.00 54.43           H  
ATOM    876  HG  SER R 111     123.414 130.081 147.125  1.00 54.43           H  
ATOM    877  N   ILE R 112     123.190 125.806 146.567  1.00 51.94           N  
ATOM    878  CA  ILE R 112     123.438 124.373 146.415  1.00 51.94           C  
ATOM    879  C   ILE R 112     122.185 123.648 145.956  1.00 51.94           C  
ATOM    880  O   ILE R 112     122.257 122.730 145.127  1.00 51.94           O  
ATOM    881  CB  ILE R 112     123.992 123.750 147.705  1.00 51.94           C  
ATOM    882  CG1 ILE R 112     123.221 124.226 148.924  1.00 51.94           C  
ATOM    883  CG2 ILE R 112     125.463 124.016 147.828  1.00 51.94           C  
ATOM    884  CD1 ILE R 112     123.243 123.242 150.064  1.00 51.94           C  
ATOM    885  H   ILE R 112     123.202 126.100 147.374  1.00 51.94           H  
ATOM    886  N   HIE R 113     121.018 124.029 146.479  1.00 51.69           N  
ATOM    887  CA  HIE R 113     119.794 123.405 145.998  1.00 51.69           C  
ATOM    888  C   HIE R 113     119.583 123.677 144.519  1.00 51.69           C  
ATOM    889  O   HIE R 113     119.136 122.787 143.789  1.00 51.69           O  
ATOM    890  CB  HIE R 113     118.593 123.883 146.806  1.00 51.69           C  
ATOM    891  CG  HIE R 113     118.614 123.439 148.231  1.00 51.69           C  
ATOM    892  CD2 HIE R 113     117.834 123.781 149.280  1.00 51.69           C  
ATOM    893  ND1 HIE R 113     119.512 122.513 148.707  1.00 51.69           N  
ATOM    894  CE1 HIE R 113     119.298 122.319 149.994  1.00 51.69           C  
ATOM    895  NE2 HIE R 113     118.278 123.067 150.364  1.00 51.69           N  
ATOM    896  H   HIE R 113     120.917 124.625 147.091  1.00 51.69           H  
ATOM    897  HE2 HIE R 113     117.945 123.102 151.157  1.00 51.69           H  
ATOM    898  N   THR R 114     119.917 124.879 144.046  1.00 51.74           N  
ATOM    899  CA  THR R 114     119.771 125.159 142.623  1.00 51.74           C  
ATOM    900  C   THR R 114     120.761 124.353 141.799  1.00 51.74           C  
ATOM    901  O   THR R 114     120.412 123.832 140.733  1.00 51.74           O  
ATOM    902  CB  THR R 114     119.944 126.647 142.347  1.00 51.74           C  
ATOM    903  CG2 THR R 114     118.757 127.422 142.874  1.00 51.74           C  
ATOM    904  OG1 THR R 114     121.140 127.116 142.980  1.00 51.74           O  
ATOM    905  H   THR R 114     120.223 125.528 144.521  1.00 51.74           H  
ATOM    906  HG1 THR R 114     121.536 126.471 143.344  1.00 51.74           H  
ATOM    907  N   SER R 115     121.999 124.234 142.274  1.00 50.41           N  
ATOM    908  CA  SER R 115     122.982 123.430 141.562  1.00 50.41           C  
ATOM    909  C   SER R 115     122.528 121.988 141.424  1.00 50.41           C  
ATOM    910  O   SER R 115     122.718 121.372 140.369  1.00 50.41           O  
ATOM    911  CB  SER R 115     124.327 123.489 142.273  1.00 50.41           C  
ATOM    912  OG  SER R 115     125.071 122.314 142.024  1.00 50.41           O  
ATOM    913  H   SER R 115     122.285 124.605 142.996  1.00 50.41           H  
ATOM    914  HG  SER R 115     125.810 122.360 142.421  1.00 50.41           H  
ATOM    915  N   ILE R 116     121.932 121.422 142.470  1.00 48.87           N  
ATOM    916  CA  ILE R 116     121.565 120.011 142.397  1.00 48.87           C  
ATOM    917  C   ILE R 116     120.258 119.832 141.641  1.00 48.87           C  
ATOM    918  O   ILE R 116     120.052 118.816 140.968  1.00 48.87           O  
ATOM    919  CB  ILE R 116     121.511 119.381 143.796  1.00 47.18           C  
ATOM    920  CG1 ILE R 116     121.232 117.889 143.684  1.00 47.18           C  
ATOM    921  CG2 ILE R 116     120.441 120.021 144.640  1.00 47.18           C  
ATOM    922  CD1 ILE R 116     122.132 117.177 142.713  1.00 47.18           C  
ATOM    923  H   ILE R 116     121.737 121.820 143.207  1.00 48.87           H  
ATOM    924  N   TRP R 117     119.366 120.814 141.705  1.00 48.87           N  
ATOM    925  CA  TRP R 117     118.060 120.654 141.091  1.00 48.87           C  
ATOM    926  C   TRP R 117     117.963 121.325 139.736  1.00 48.87           C  
ATOM    927  O   TRP R 117     116.856 121.486 139.213  1.00 48.87           O  
ATOM    928  CB  TRP R 117     116.968 121.166 142.031  1.00 47.99           C  
ATOM    929  CG  TRP R 117     116.343 120.050 142.803  1.00 47.99           C  
ATOM    930  CD1 TRP R 117     116.678 119.639 144.050  1.00 47.99           C  
ATOM    931  CD2 TRP R 117     115.293 119.189 142.367  1.00 47.99           C  
ATOM    932  CE2 TRP R 117     115.045 118.277 143.406  1.00 47.99           C  
ATOM    933  CE3 TRP R 117     114.535 119.101 141.197  1.00 47.99           C  
ATOM    934  NE1 TRP R 117     115.903 118.576 144.425  1.00 47.99           N  
ATOM    935  CZ2 TRP R 117     114.070 117.297 143.320  1.00 47.99           C  
ATOM    936  CZ3 TRP R 117     113.563 118.124 141.113  1.00 47.99           C  
ATOM    937  CH2 TRP R 117     113.341 117.234 142.167  1.00 47.99           C  
ATOM    938  H   TRP R 117     119.497 121.570 142.094  1.00 48.87           H  
ATOM    939  HE1 TRP R 117     115.949 118.165 145.179  1.00 47.99           H  
ATOM    940  N   ILE R 118     119.085 121.761 139.179  1.00 48.98           N  
ATOM    941  CA  ILE R 118     119.150 121.974 137.743  1.00 48.98           C  
ATOM    942  C   ILE R 118     119.592 120.699 137.037  1.00 48.98           C  
ATOM    943  O   ILE R 118     119.184 120.445 135.900  1.00 48.98           O  
ATOM    944  CB  ILE R 118     120.078 123.153 137.416  1.00 48.98           C  
ATOM    945  CG1 ILE R 118     119.376 124.468 137.723  1.00 48.98           C  
ATOM    946  CG2 ILE R 118     120.494 123.136 135.964  1.00 48.98           C  
ATOM    947  CD1 ILE R 118     118.204 124.733 136.826  1.00 48.98           C  
ATOM    948  H   ILE R 118     119.809 121.937 139.608  1.00 48.98           H  
ATOM    949  N   THR R 119     120.378 119.860 137.707  1.00 48.87           N  
ATOM    950  CA  THR R 119     120.754 118.581 137.131  1.00 48.87           C  
ATOM    951  C   THR R 119     119.582 117.621 137.031  1.00 48.87           C  
ATOM    952  O   THR R 119     119.594 116.751 136.155  1.00 48.87           O  
ATOM    953  CB  THR R 119     121.859 117.928 137.950  1.00 47.76           C  
ATOM    954  CG2 THR R 119     123.168 118.656 137.750  1.00 47.76           C  
ATOM    955  OG1 THR R 119     121.510 117.966 139.336  1.00 47.76           O  
ATOM    956  H   THR R 119     120.700 120.014 138.490  1.00 48.87           H  
ATOM    957  HG1 THR R 119     120.711 118.208 139.418  1.00 47.76           H  
ATOM    958  N   VAL R 120     118.583 117.742 137.897  1.00 48.87           N  
ATOM    959  CA  VAL R 120     117.430 116.849 137.840  1.00 48.87           C  
ATOM    960  C   VAL R 120     116.670 117.078 136.538  1.00 48.87           C  
ATOM    961  O   VAL R 120     116.360 116.103 135.836  1.00 48.87           O  
ATOM    962  CB  VAL R 120     116.528 117.011 139.070  1.00 47.36           C  
ATOM    963  CG1 VAL R 120     115.255 116.204 138.892  1.00 47.36           C  
ATOM    964  CG2 VAL R 120     117.268 116.578 140.319  1.00 47.36           C  
ATOM    965  H   VAL R 120     118.553 118.332 138.524  1.00 48.87           H  
ATOM    966  N   PRO R 121     116.360 118.315 136.147  1.00 48.87           N  
ATOM    967  CA  PRO R 121     115.805 118.503 134.805  1.00 48.87           C  
ATOM    968  C   PRO R 121     116.786 118.150 133.712  1.00 48.87           C  
ATOM    969  O   PRO R 121     116.361 117.728 132.634  1.00 48.87           O  
ATOM    970  CB  PRO R 121     115.435 119.989 134.787  1.00 48.17           C  
ATOM    971  CG  PRO R 121     115.250 120.343 136.199  1.00 48.17           C  
ATOM    972  CD  PRO R 121     116.301 119.569 136.912  1.00 48.17           C  
ATOM    973  N   LEU R 122     118.089 118.282 133.961  1.00 48.87           N  
ATOM    974  CA  LEU R 122     119.076 117.869 132.970  1.00 48.87           C  
ATOM    975  C   LEU R 122     118.998 116.374 132.706  1.00 48.87           C  
ATOM    976  O   LEU R 122     118.945 115.938 131.551  1.00 48.87           O  
ATOM    977  CB  LEU R 122     120.477 118.252 133.428  1.00 47.57           C  
ATOM    978  CG  LEU R 122     121.517 118.253 132.319  1.00 47.57           C  
ATOM    979  CD1 LEU R 122     121.032 119.085 131.173  1.00 47.57           C  
ATOM    980  CD2 LEU R 122     122.834 118.772 132.847  1.00 47.57           C  
ATOM    981  H   LEU R 122     118.417 118.604 134.688  1.00 48.87           H  
ATOM    982  N   THR R 123     118.983 115.567 133.763  1.00 48.87           N  
ATOM    983  CA  THR R 123     118.923 114.128 133.558  1.00 48.87           C  
ATOM    984  C   THR R 123     117.559 113.699 133.038  1.00 48.87           C  
ATOM    985  O   THR R 123     117.467 112.737 132.274  1.00 48.87           O  
ATOM    986  CB  THR R 123     119.263 113.380 134.838  1.00 46.90           C  
ATOM    987  CG2 THR R 123     118.388 113.831 135.966  1.00 46.90           C  
ATOM    988  OG1 THR R 123     119.058 111.979 134.628  1.00 46.90           O  
ATOM    989  H   THR R 123     119.006 115.824 134.583  1.00 48.87           H  
ATOM    990  HG1 THR R 123     119.246 111.560 135.332  1.00 46.90           H  
ATOM    991  N   ILE R 124     116.487 114.400 133.417  1.00 48.87           N  
ATOM    992  CA  ILE R 124     115.191 114.064 132.836  1.00 48.87           C  
ATOM    993  C   ILE R 124     115.153 114.377 131.354  1.00 48.87           C  
ATOM    994  O   ILE R 124     114.622 113.583 130.571  1.00 48.87           O  
ATOM    995  CB  ILE R 124     114.041 114.788 133.551  1.00 47.29           C  
ATOM    996  CG1 ILE R 124     113.950 114.337 135.004  1.00 47.29           C  
ATOM    997  CG2 ILE R 124     112.726 114.529 132.845  1.00 47.29           C  
ATOM    998  CD1 ILE R 124     112.665 114.733 135.687  1.00 47.29           C  
ATOM    999  H   ILE R 124     116.488 115.046 133.984  1.00 48.87           H  
ATOM   1000  N   ASP R 125     115.695 115.517 130.945  1.00 50.03           N  
ATOM   1001  CA  ASP R 125     115.743 115.878 129.542  1.00 50.03           C  
ATOM   1002  C   ASP R 125     116.588 114.890 128.761  1.00 50.03           C  
ATOM   1003  O   ASP R 125     116.205 114.473 127.663  1.00 50.03           O  
ATOM   1004  CB  ASP R 125     116.308 117.290 129.387  1.00 50.03           C  
ATOM   1005  CG  ASP R 125     116.140 117.829 127.993  1.00 50.03           C  
ATOM   1006  OD1 ASP R 125     115.394 117.206 127.217  1.00 50.03           O  
ATOM   1007  OD2 ASP R 125     116.749 118.872 127.674  1.00 50.03           O1-
ATOM   1008  H   ASP R 125     116.045 116.100 131.473  1.00 50.03           H  
ATOM   1009  N   ARG R 126     117.727 114.499 129.327  1.00 49.55           N  
ATOM   1010  CA  ARG R 126     118.549 113.469 128.714  1.00 49.55           C  
ATOM   1011  C   ARG R 126     117.792 112.156 128.596  1.00 49.55           C  
ATOM   1012  O   ARG R 126     117.873 111.481 127.564  1.00 49.55           O  
ATOM   1013  CB  ARG R 126     119.827 113.288 129.526  1.00 49.55           C  
ATOM   1014  CG  ARG R 126     120.708 112.172 129.051  1.00 49.55           C  
ATOM   1015  CD  ARG R 126     122.146 112.615 129.055  1.00 49.55           C  
ATOM   1016  NE  ARG R 126     122.612 112.970 130.386  1.00 49.55           N  
ATOM   1017  CZ  ARG R 126     123.005 114.188 130.729  1.00 49.55           C  
ATOM   1018  NH1 ARG R 126     122.988 115.162 129.833  1.00 49.55           N1+
ATOM   1019  NH2 ARG R 126     123.416 114.432 131.964  1.00 49.55           N  
ATOM   1020  H   ARG R 126     118.038 114.818 130.063  1.00 49.55           H  
ATOM   1021  HE  ARG R 126     122.634 112.353 130.985  1.00 49.55           H  
ATOM   1022 HH11 ARG R 126     122.721 115.005 129.031  1.00 49.55           H  
ATOM   1023 HH12 ARG R 126     123.243 115.954 130.053  1.00 49.55           H  
ATOM   1024 HH21 ARG R 126     123.428 113.798 132.545  1.00 49.55           H  
ATOM   1025 HH22 ARG R 126     123.672 115.223 132.184  1.00 49.55           H  
ATOM   1026  N   TYR R 127     117.042 111.783 129.631  1.00 49.38           N  
ATOM   1027  CA  TYR R 127     116.289 110.538 129.585  1.00 49.38           C  
ATOM   1028  C   TYR R 127     115.245 110.568 128.490  1.00 49.38           C  
ATOM   1029  O   TYR R 127     115.100 109.599 127.743  1.00 49.38           O  
ATOM   1030  CB  TYR R 127     115.614 110.265 130.924  1.00 49.38           C  
ATOM   1031  CG  TYR R 127     114.453 109.306 130.830  1.00 49.38           C  
ATOM   1032  CD1 TYR R 127     114.655 107.946 130.869  1.00 49.38           C  
ATOM   1033  CD2 TYR R 127     113.154 109.765 130.727  1.00 49.38           C  
ATOM   1034  CE1 TYR R 127     113.613 107.070 130.799  1.00 49.38           C  
ATOM   1035  CE2 TYR R 127     112.097 108.892 130.646  1.00 49.38           C  
ATOM   1036  CZ  TYR R 127     112.336 107.541 130.681  1.00 49.38           C  
ATOM   1037  OH  TYR R 127     111.285 106.659 130.606  1.00 49.38           O  
ATOM   1038  H   TYR R 127     116.958 112.232 130.360  1.00 49.38           H  
ATOM   1039  HH  TYR R 127     110.565 107.086 130.537  1.00 49.38           H  
ATOM   1040  N   ILE R 128     114.473 111.650 128.407  1.00 50.32           N  
ATOM   1041  CA  ILE R 128     113.505 111.765 127.323  1.00 50.32           C  
ATOM   1042  C   ILE R 128     114.207 111.680 125.979  1.00 50.32           C  
ATOM   1043  O   ILE R 128     113.806 110.905 125.102  1.00 50.32           O  
ATOM   1044  CB  ILE R 128     112.683 113.058 127.454  1.00 50.32           C  
ATOM   1045  CG1 ILE R 128     112.107 113.191 128.856  1.00 50.32           C  
ATOM   1046  CG2 ILE R 128     111.568 113.080 126.428  1.00 50.32           C  
ATOM   1047  CD1 ILE R 128     111.063 112.154 129.176  1.00 50.32           C  
ATOM   1048  H   ILE R 128     114.492 112.313 128.955  1.00 50.32           H  
ATOM   1049  N   ALA R 129     115.304 112.423 125.820  1.00 50.56           N  
ATOM   1050  CA  ALA R 129     115.979 112.503 124.533  1.00 50.56           C  
ATOM   1051  C   ALA R 129     116.586 111.175 124.103  1.00 50.56           C  
ATOM   1052  O   ALA R 129     116.735 110.932 122.903  1.00 50.56           O  
ATOM   1053  CB  ALA R 129     117.059 113.578 124.581  1.00 50.56           C  
ATOM   1054  H   ALA R 129     115.669 112.886 126.446  1.00 50.56           H  
ATOM   1055  N   VAL R 130     116.953 110.310 125.040  1.00 51.48           N  
ATOM   1056  CA  VAL R 130     117.561 109.036 124.687  1.00 51.48           C  
ATOM   1057  C   VAL R 130     116.535 107.913 124.634  1.00 51.48           C  
ATOM   1058  O   VAL R 130     116.652 107.008 123.807  1.00 51.48           O  
ATOM   1059  CB  VAL R 130     118.713 108.687 125.653  1.00 51.48           C  
ATOM   1060  CG1 VAL R 130     118.201 108.529 127.060  1.00 51.48           C  
ATOM   1061  CG2 VAL R 130     119.432 107.431 125.198  1.00 51.48           C  
ATOM   1062  H   VAL R 130     116.860 110.443 125.884  1.00 51.48           H  
ATOM   1063  N   CYS R 131     115.513 107.951 125.484  1.00 53.16           N  
ATOM   1064  CA  CYS R 131     114.592 106.832 125.607  1.00 53.16           C  
ATOM   1065  C   CYS R 131     113.362 107.008 124.737  1.00 53.16           C  
ATOM   1066  O   CYS R 131     112.957 106.071 124.041  1.00 53.16           O  
ATOM   1067  CB  CYS R 131     114.175 106.657 127.064  1.00 53.16           C  
ATOM   1068  SG  CYS R 131     115.362 105.746 128.068  1.00 53.16           S  
ATOM   1069  H   CYS R 131     115.338 108.617 126.000  1.00 53.16           H  
ATOM   1070  HG  CYS R 131     115.225 106.046 129.222  1.00 53.16           H  
ATOM   1071  N   HIE R 132     112.751 108.193 124.763  1.00 51.68           N  
ATOM   1072  CA  HIE R 132     111.632 108.528 123.891  1.00 51.68           C  
ATOM   1073  C   HIE R 132     112.098 109.682 123.016  1.00 51.68           C  
ATOM   1074  O   HIE R 132     111.765 110.849 123.273  1.00 51.68           O  
ATOM   1075  CB  HIE R 132     110.387 108.882 124.695  1.00 51.68           C  
ATOM   1076  CG  HIE R 132     110.009 107.844 125.700  1.00 51.68           C  
ATOM   1077  CD2 HIE R 132     109.719 106.529 125.561  1.00 51.68           C  
ATOM   1078  ND1 HIE R 132     109.903 108.119 127.045  1.00 51.68           N  
ATOM   1079  CE1 HIE R 132     109.561 107.019 127.692  1.00 51.68           C  
ATOM   1080  NE2 HIE R 132     109.443 106.040 126.814  1.00 51.68           N  
ATOM   1081  H   HIE R 132     112.979 108.830 125.294  1.00 51.68           H  
ATOM   1082  HE2 HIE R 132     109.228 105.228 126.998  1.00 51.68           H  
ATOM   1083  N   PRO R 133     112.865 109.396 121.975  1.00 50.88           N  
ATOM   1084  CA  PRO R 133     113.489 110.469 121.199  1.00 50.88           C  
ATOM   1085  C   PRO R 133     112.497 111.211 120.326  1.00 50.88           C  
ATOM   1086  O   PRO R 133     112.650 112.410 120.077  1.00 50.88           O  
ATOM   1087  CB  PRO R 133     114.519 109.717 120.358  1.00 50.88           C  
ATOM   1088  CG  PRO R 133     113.894 108.389 120.161  1.00 50.88           C  
ATOM   1089  CD  PRO R 133     113.192 108.072 121.435  1.00 50.88           C  
ATOM   1090  N   LEU R 134     111.479 110.496 119.850  1.00 52.63           N  
ATOM   1091  CA  LEU R 134     110.494 111.104 118.967  1.00 52.63           C  
ATOM   1092  C   LEU R 134     109.734 112.215 119.673  1.00 52.63           C  
ATOM   1093  O   LEU R 134     109.328 113.198 119.043  1.00 52.63           O  
ATOM   1094  CB  LEU R 134     109.531 110.039 118.460  1.00 52.63           C  
ATOM   1095  CG  LEU R 134     110.098 108.993 117.506  1.00 52.63           C  
ATOM   1096  CD1 LEU R 134     110.574 107.773 118.273  1.00 52.63           C  
ATOM   1097  CD2 LEU R 134     109.038 108.602 116.505  1.00 52.63           C  
ATOM   1098  H   LEU R 134     111.343 109.665 120.026  1.00 52.63           H  
ATOM   1099  N   LYS R 135     109.529 112.074 120.980  1.00 51.65           N  
ATOM   1100  CA  LYS R 135     108.804 113.047 121.778  1.00 51.65           C  
ATOM   1101  C   LYS R 135     109.716 114.071 122.428  1.00 51.65           C  
ATOM   1102  O   LYS R 135     109.249 114.861 123.251  1.00 51.65           O  
ATOM   1103  CB  LYS R 135     107.991 112.328 122.849  1.00 51.65           C  
ATOM   1104  CG  LYS R 135     107.354 111.044 122.365  1.00 51.65           C  
ATOM   1105  CD  LYS R 135     105.856 111.210 122.186  1.00 51.65           C  
ATOM   1106  CE  LYS R 135     105.284 110.123 121.292  1.00 51.65           C  
ATOM   1107  NZ  LYS R 135     103.795 110.163 121.251  1.00 51.65           N1+
ATOM   1108  H   LYS R 135     109.812 111.399 121.431  1.00 51.65           H  
ATOM   1109  HZ1 LYS R 135     103.495 109.515 120.721  1.00 51.65           H  
ATOM   1110  HZ2 LYS R 135     103.472 110.047 122.072  1.00 51.65           H  
ATOM   1111  HZ3 LYS R 135     103.528 110.951 120.937  1.00 51.65           H  
ATOM   1112  N   TYR R 136     110.997 114.092 122.068  1.00 51.70           N  
ATOM   1113  CA  TYR R 136     111.940 114.978 122.736  1.00 51.70           C  
ATOM   1114  C   TYR R 136     111.678 116.435 122.384  1.00 51.70           C  
ATOM   1115  O   TYR R 136     111.596 117.293 123.269  1.00 51.70           O  
ATOM   1116  CB  TYR R 136     113.368 114.578 122.378  1.00 51.70           C  
ATOM   1117  CG  TYR R 136     114.400 115.615 122.730  1.00 51.70           C  
ATOM   1118  CD1 TYR R 136     114.569 116.034 124.032  1.00 51.70           C  
ATOM   1119  CD2 TYR R 136     115.205 116.172 121.754  1.00 51.70           C  
ATOM   1120  CE1 TYR R 136     115.502 116.967 124.350  1.00 51.70           C  
ATOM   1121  CE2 TYR R 136     116.148 117.117 122.070  1.00 51.70           C  
ATOM   1122  CZ  TYR R 136     116.288 117.514 123.373  1.00 51.70           C  
ATOM   1123  OH  TYR R 136     117.230 118.460 123.705  1.00 51.70           O  
ATOM   1124  H   TYR R 136     111.336 113.605 121.446  1.00 51.70           H  
ATOM   1125  HH  TYR R 136     116.864 119.080 124.138  1.00 51.70           H  
ATOM   1126  N   HIE R 137     111.549 116.740 121.092  1.00 52.13           N  
ATOM   1127  CA  HIE R 137     111.288 118.116 120.687  1.00 52.13           C  
ATOM   1128  C   HIE R 137     109.856 118.533 120.963  1.00 52.13           C  
ATOM   1129  O   HIE R 137     109.557 119.730 120.935  1.00 52.13           O  
ATOM   1130  CB  HIE R 137     111.607 118.309 119.210  1.00 52.13           C  
ATOM   1131  CG  HIE R 137     113.060 118.181 118.889  1.00 52.13           C  
ATOM   1132  CD2 HIE R 137     113.694 117.631 117.828  1.00 52.13           C  
ATOM   1133  ND1 HIE R 137     114.048 118.639 119.731  1.00 52.13           N  
ATOM   1134  CE1 HIE R 137     115.230 118.387 119.197  1.00 52.13           C  
ATOM   1135  NE2 HIE R 137     115.042 117.775 118.042  1.00 52.13           N  
ATOM   1136  H   HIE R 137     111.609 116.175 120.446  1.00 52.13           H  
ATOM   1137  HE2 HIE R 137     115.663 117.509 117.511  1.00 52.13           H  
ATOM   1138  N   THR R 138     108.965 117.582 121.226  1.00 52.27           N  
ATOM   1139  CA  THR R 138     107.596 117.942 121.560  1.00 52.27           C  
ATOM   1140  C   THR R 138     107.449 118.243 123.042  1.00 52.27           C  
ATOM   1141  O   THR R 138     106.825 119.241 123.415  1.00 52.27           O  
ATOM   1142  CB  THR R 138     106.636 116.829 121.146  1.00 52.27           C  
ATOM   1143  CG2 THR R 138     105.210 117.218 121.468  1.00 52.27           C  
ATOM   1144  OG1 THR R 138     106.754 116.595 119.739  1.00 52.27           O  
ATOM   1145  H   THR R 138     109.130 116.738 121.218  1.00 52.27           H  
ATOM   1146  HG1 THR R 138     106.228 115.982 119.511  1.00 52.27           H  
ATOM   1147  N   VAL R 139     108.027 117.406 123.901  1.00 52.53           N  
ATOM   1148  CA  VAL R 139     107.872 117.603 125.338  1.00 52.53           C  
ATOM   1149  C   VAL R 139     108.840 118.659 125.854  1.00 52.53           C  
ATOM   1150  O   VAL R 139     108.507 119.430 126.759  1.00 52.53           O  
ATOM   1151  CB  VAL R 139     108.048 116.263 126.069  1.00 52.53           C  
ATOM   1152  CG1 VAL R 139     107.923 116.455 127.565  1.00 52.53           C  
ATOM   1153  CG2 VAL R 139     107.019 115.265 125.577  1.00 52.53           C  
ATOM   1154  H   VAL R 139     108.505 116.728 123.675  1.00 52.53           H  
ATOM   1155  N   SER R 140     110.040 118.726 125.288  1.00 52.27           N  
ATOM   1156  CA  SER R 140     111.082 119.627 125.759  1.00 52.27           C  
ATOM   1157  C   SER R 140     111.488 120.568 124.637  1.00 52.27           C  
ATOM   1158  O   SER R 140     111.871 120.117 123.553  1.00 52.27           O  
ATOM   1159  CB  SER R 140     112.296 118.843 126.256  1.00 52.27           C  
ATOM   1160  OG  SER R 140     113.467 119.636 126.204  1.00 52.27           O  
ATOM   1161  H   SER R 140     110.273 118.245 124.615  1.00 52.27           H  
ATOM   1162  HG  SER R 140     114.091 119.241 126.605  1.00 52.27           H  
ATOM   1163  N   TYR R 141     111.420 121.868 124.904  1.00 55.03           N  
ATOM   1164  CA  TYR R 141     111.841 122.909 123.982  1.00 55.03           C  
ATOM   1165  C   TYR R 141     112.253 124.119 124.804  1.00 55.03           C  
ATOM   1166  O   TYR R 141     111.802 124.267 125.947  1.00 55.03           O  
ATOM   1167  CB  TYR R 141     110.731 123.280 122.992  1.00 55.03           C  
ATOM   1168  CG  TYR R 141     109.363 123.414 123.604  1.00 55.03           C  
ATOM   1169  CD1 TYR R 141     108.525 122.320 123.727  1.00 55.03           C  
ATOM   1170  CD2 TYR R 141     108.906 124.637 124.053  1.00 55.03           C  
ATOM   1171  CE1 TYR R 141     107.275 122.440 124.289  1.00 55.03           C  
ATOM   1172  CE2 TYR R 141     107.656 124.766 124.614  1.00 55.03           C  
ATOM   1173  CZ  TYR R 141     106.845 123.666 124.728  1.00 55.03           C  
ATOM   1174  OH  TYR R 141     105.596 123.794 125.287  1.00 55.03           O  
ATOM   1175  H   TYR R 141     111.119 122.175 125.649  1.00 55.03           H  
ATOM   1176  HH  TYR R 141     105.026 123.438 124.784  1.00 55.03           H  
ATOM   1177  N   PRO R 142     113.121 124.980 124.271  1.00 56.47           N  
ATOM   1178  CA  PRO R 142     113.622 126.115 125.063  1.00 56.47           C  
ATOM   1179  C   PRO R 142     112.540 126.973 125.696  1.00 56.47           C  
ATOM   1180  O   PRO R 142     112.760 127.514 126.789  1.00 56.47           O  
ATOM   1181  CB  PRO R 142     114.451 126.910 124.044  1.00 56.47           C  
ATOM   1182  CG  PRO R 142     114.188 126.277 122.713  1.00 56.47           C  
ATOM   1183  CD  PRO R 142     113.823 124.871 122.986  1.00 56.47           C  
ATOM   1184  N   ALA R 143     111.372 127.096 125.068  1.00 57.08           N  
ATOM   1185  CA  ALA R 143     110.300 127.883 125.669  1.00 57.08           C  
ATOM   1186  C   ALA R 143     109.793 127.255 126.960  1.00 57.08           C  
ATOM   1187  O   ALA R 143     109.339 127.973 127.858  1.00 57.08           O  
ATOM   1188  CB  ALA R 143     109.153 128.060 124.674  1.00 57.08           C  
ATOM   1189  H   ALA R 143     111.182 126.740 124.308  1.00 57.08           H  
ATOM   1190  N   ARG R 144     109.851 125.927 127.074  1.00 56.05           N  
ATOM   1191  CA  ARG R 144     109.446 125.272 128.314  1.00 56.05           C  
ATOM   1192  C   ARG R 144     110.608 125.173 129.290  1.00 56.05           C  
ATOM   1193  O   ARG R 144     110.408 125.217 130.512  1.00 56.05           O  
ATOM   1194  CB  ARG R 144     108.887 123.883 128.019  1.00 56.05           C  
ATOM   1195  CG  ARG R 144     108.485 123.102 129.247  1.00 56.05           C  
ATOM   1196  CD  ARG R 144     107.604 121.929 128.877  1.00 56.05           C  
ATOM   1197  NE  ARG R 144     106.524 122.333 127.987  1.00 56.05           N  
ATOM   1198  CZ  ARG R 144     105.634 121.498 127.466  1.00 56.05           C  
ATOM   1199  NH1 ARG R 144     105.695 120.204 127.745  1.00 56.05           N1+
ATOM   1200  NH2 ARG R 144     104.685 121.956 126.663  1.00 56.05           N  
ATOM   1201  H   ARG R 144     110.117 125.396 126.452  1.00 56.05           H  
ATOM   1202  HE  ARG R 144     106.458 123.167 127.786  1.00 56.05           H  
ATOM   1203 HH11 ARG R 144     106.311 119.904 128.265  1.00 56.05           H  
ATOM   1204 HH12 ARG R 144     105.118 119.664 127.407  1.00 56.05           H  
ATOM   1205 HH21 ARG R 144     104.644 122.795 126.479  1.00 56.05           H  
ATOM   1206 HH22 ARG R 144     104.109 121.414 126.326  1.00 56.05           H  
ATOM   1207  N   THR R 145     111.830 125.047 128.774  1.00 55.80           N  
ATOM   1208  CA  THR R 145     112.982 125.024 129.664  1.00 55.80           C  
ATOM   1209  C   THR R 145     113.190 126.354 130.366  1.00 55.80           C  
ATOM   1210  O   THR R 145     113.648 126.363 131.512  1.00 55.80           O  
ATOM   1211  CB  THR R 145     114.248 124.636 128.909  1.00 55.80           C  
ATOM   1212  CG2 THR R 145     113.984 123.433 128.043  1.00 55.80           C  
ATOM   1213  OG1 THR R 145     114.682 125.735 128.101  1.00 55.80           O  
ATOM   1214  H   THR R 145     112.009 124.976 127.936  1.00 55.80           H  
ATOM   1215  HG1 THR R 145     114.018 126.198 127.877  1.00 55.80           H  
ATOM   1216  N   ARG R 146     112.867 127.472 129.716  1.00 55.82           N  
ATOM   1217  CA  ARG R 146     112.925 128.743 130.423  1.00 55.82           C  
ATOM   1218  C   ARG R 146     111.966 128.775 131.596  1.00 55.82           C  
ATOM   1219  O   ARG R 146     112.297 129.356 132.634  1.00 55.82           O  
ATOM   1220  CB  ARG R 146     112.622 129.905 129.483  1.00 55.82           C  
ATOM   1221  CG  ARG R 146     112.692 131.266 130.163  1.00 55.82           C  
ATOM   1222  CD  ARG R 146     112.455 132.403 129.164  1.00 55.82           C  
ATOM   1223  NE  ARG R 146     112.534 133.734 129.769  1.00 55.82           N  
ATOM   1224  CZ  ARG R 146     112.554 134.867 129.072  1.00 55.82           C  
ATOM   1225  NH1 ARG R 146     112.509 134.821 127.751  1.00 55.82           N1+
ATOM   1226  NH2 ARG R 146     112.621 136.040 129.690  1.00 55.82           N  
ATOM   1227  H   ARG R 146     112.621 127.514 128.894  1.00 55.82           H  
ATOM   1228  HE  ARG R 146     112.570 133.787 130.627  1.00 55.82           H  
ATOM   1229 HH11 ARG R 146     112.467 134.063 127.349  1.00 55.82           H  
ATOM   1230 HH12 ARG R 146     112.521 135.550 127.295  1.00 55.82           H  
ATOM   1231 HH21 ARG R 146     112.652 136.071 130.549  1.00 55.82           H  
ATOM   1232 HH22 ARG R 146     112.633 136.768 129.232  1.00 55.82           H  
ATOM   1233  N   LYS R 147     110.794 128.163 131.463  1.00 55.63           N  
ATOM   1234  CA  LYS R 147     109.881 128.092 132.593  1.00 55.63           C  
ATOM   1235  C   LYS R 147     110.427 127.187 133.683  1.00 55.63           C  
ATOM   1236  O   LYS R 147     110.394 127.549 134.862  1.00 55.63           O  
ATOM   1237  CB  LYS R 147     108.507 127.603 132.139  1.00 55.63           C  
ATOM   1238  CG  LYS R 147     107.881 128.430 131.037  1.00 55.63           C  
ATOM   1239  CD  LYS R 147     106.604 127.785 130.531  1.00 55.63           C  
ATOM   1240  CE  LYS R 147     106.129 128.435 129.244  1.00 55.63           C  
ATOM   1241  NZ  LYS R 147     107.240 129.112 128.521  1.00 55.63           N1+
ATOM   1242  H   LYS R 147     110.514 127.789 130.741  1.00 55.63           H  
ATOM   1243  HZ1 LYS R 147     106.928 129.480 127.774  1.00 55.63           H  
ATOM   1244  HZ2 LYS R 147     107.590 129.744 129.040  1.00 55.63           H  
ATOM   1245  HZ3 LYS R 147     107.868 128.515 128.316  1.00 55.63           H  
ATOM   1246  N   VAL R 148     110.943 126.019 133.309  1.00 54.54           N  
ATOM   1247  CA  VAL R 148     111.408 125.069 134.314  1.00 54.54           C  
ATOM   1248  C   VAL R 148     112.597 125.630 135.085  1.00 54.54           C  
ATOM   1249  O   VAL R 148     112.717 125.423 136.296  1.00 54.54           O  
ATOM   1250  CB  VAL R 148     111.735 123.714 133.666  1.00 54.54           C  
ATOM   1251  CG1 VAL R 148     112.195 122.724 134.715  1.00 54.54           C  
ATOM   1252  CG2 VAL R 148     110.521 123.168 132.945  1.00 54.54           C  
ATOM   1253  H   VAL R 148     111.032 125.760 132.493  1.00 54.54           H  
ATOM   1254  N   ILE R 149     113.481 126.370 134.414  1.00 54.36           N  
ATOM   1255  CA  ILE R 149     114.676 126.880 135.087  1.00 54.36           C  
ATOM   1256  C   ILE R 149     114.312 127.958 136.096  1.00 54.36           C  
ATOM   1257  O   ILE R 149     114.748 127.919 137.257  1.00 54.36           O  
ATOM   1258  CB  ILE R 149     115.686 127.405 134.057  1.00 54.36           C  
ATOM   1259  CG1 ILE R 149     116.378 126.252 133.344  1.00 54.36           C  
ATOM   1260  CG2 ILE R 149     116.705 128.297 134.731  1.00 54.36           C  
ATOM   1261  CD1 ILE R 149     117.120 126.684 132.120  1.00 54.36           C  
ATOM   1262  H   ILE R 149     113.410 126.585 133.585  1.00 54.36           H  
ATOM   1263  N   VAL R 150     113.534 128.952 135.667  1.00 54.93           N  
ATOM   1264  CA  VAL R 150     113.112 129.991 136.596  1.00 54.93           C  
ATOM   1265  C   VAL R 150     112.269 129.391 137.712  1.00 54.93           C  
ATOM   1266  O   VAL R 150     112.334 129.839 138.863  1.00 54.93           O  
ATOM   1267  CB  VAL R 150     112.373 131.121 135.858  1.00 54.93           C  
ATOM   1268  CG1 VAL R 150     113.248 131.686 134.754  1.00 54.93           C  
ATOM   1269  CG2 VAL R 150     111.050 130.640 135.302  1.00 54.93           C  
ATOM   1270  H   VAL R 150     113.246 129.041 134.862  1.00 54.93           H  
ATOM   1271  N   SER R 151     111.509 128.336 137.411  1.00 54.43           N  
ATOM   1272  CA  SER R 151     110.736 127.678 138.453  1.00 54.43           C  
ATOM   1273  C   SER R 151     111.649 127.030 139.479  1.00 54.43           C  
ATOM   1274  O   SER R 151     111.405 127.131 140.686  1.00 54.43           O  
ATOM   1275  CB  SER R 151     109.799 126.643 137.840  1.00 54.43           C  
ATOM   1276  OG  SER R 151     109.417 125.676 138.801  1.00 54.43           O  
ATOM   1277  H   SER R 151     111.430 127.995 136.625  1.00 54.43           H  
ATOM   1278  HG  SER R 151     108.901 125.115 138.446  1.00 54.43           H  
ATOM   1279  N   VAL R 152     112.709 126.368 139.020  1.00 54.02           N  
ATOM   1280  CA  VAL R 152     113.649 125.745 139.942  1.00 54.02           C  
ATOM   1281  C   VAL R 152     114.285 126.802 140.827  1.00 54.02           C  
ATOM   1282  O   VAL R 152     114.398 126.631 142.048  1.00 54.02           O  
ATOM   1283  CB  VAL R 152     114.712 124.944 139.170  1.00 54.02           C  
ATOM   1284  CG1 VAL R 152     115.900 124.648 140.062  1.00 54.02           C  
ATOM   1285  CG2 VAL R 152     114.113 123.653 138.631  1.00 54.02           C  
ATOM   1286  H   VAL R 152     112.898 126.268 138.186  1.00 54.02           H  
ATOM   1287  N   TYR R 153     114.685 127.921 140.228  1.00 53.75           N  
ATOM   1288  CA  TYR R 153     115.360 128.956 141.003  1.00 53.75           C  
ATOM   1289  C   TYR R 153     114.439 129.537 142.066  1.00 53.75           C  
ATOM   1290  O   TYR R 153     114.825 129.663 143.234  1.00 53.75           O  
ATOM   1291  CB  TYR R 153     115.882 130.052 140.081  1.00 53.75           C  
ATOM   1292  CG  TYR R 153     117.288 129.797 139.618  1.00 53.75           C  
ATOM   1293  CD1 TYR R 153     118.351 129.904 140.487  1.00 53.75           C  
ATOM   1294  CD2 TYR R 153     117.550 129.438 138.313  1.00 53.75           C  
ATOM   1295  CE1 TYR R 153     119.633 129.667 140.069  1.00 53.75           C  
ATOM   1296  CE2 TYR R 153     118.829 129.200 137.891  1.00 53.75           C  
ATOM   1297  CZ  TYR R 153     119.864 129.318 138.772  1.00 53.75           C  
ATOM   1298  OH  TYR R 153     121.143 129.079 138.343  1.00 53.75           O  
ATOM   1299  H   TYR R 153     114.578 128.098 139.393  1.00 53.75           H  
ATOM   1300  HH  TYR R 153     121.140 128.444 137.793  1.00 53.75           H  
ATOM   1301  N   ILE R 154     113.216 129.909 141.680  1.00 55.43           N  
ATOM   1302  CA  ILE R 154     112.281 130.480 142.645  1.00 55.43           C  
ATOM   1303  C   ILE R 154     111.965 129.474 143.741  1.00 55.43           C  
ATOM   1304  O   ILE R 154     111.960 129.809 144.932  1.00 55.43           O  
ATOM   1305  CB  ILE R 154     111.004 130.968 141.941  1.00 55.43           C  
ATOM   1306  CG1 ILE R 154     111.350 131.911 140.789  1.00 55.43           C  
ATOM   1307  CG2 ILE R 154     110.076 131.637 142.925  1.00 55.43           C  
ATOM   1308  CD1 ILE R 154     111.991 133.207 141.227  1.00 55.43           C  
ATOM   1309  H   ILE R 154     112.915 129.840 140.878  1.00 55.43           H  
ATOM   1310  N   THR R 155     111.689 128.227 143.358  1.00 56.13           N  
ATOM   1311  CA  THR R 155     111.319 127.226 144.348  1.00 56.13           C  
ATOM   1312  C   THR R 155     112.449 126.991 145.335  1.00 56.13           C  
ATOM   1313  O   THR R 155     112.209 126.837 146.536  1.00 56.13           O  
ATOM   1314  CB  THR R 155     110.932 125.923 143.656  1.00 56.13           C  
ATOM   1315  CG2 THR R 155     110.619 124.849 144.680  1.00 56.13           C  
ATOM   1316  OG1 THR R 155     109.778 126.141 142.838  1.00 56.13           O  
ATOM   1317  H   THR R 155     111.710 127.947 142.545  1.00 56.13           H  
ATOM   1318  HG1 THR R 155     110.016 126.454 142.095  1.00 56.13           H  
ATOM   1319  N   CYS R 156     113.693 126.985 144.856  1.00 56.56           N  
ATOM   1320  CA  CYS R 156     114.807 126.732 145.758  1.00 56.56           C  
ATOM   1321  C   CYS R 156     115.072 127.935 146.646  1.00 56.56           C  
ATOM   1322  O   CYS R 156     115.356 127.781 147.838  1.00 56.56           O  
ATOM   1323  CB  CYS R 156     116.047 126.358 144.955  1.00 56.56           C  
ATOM   1324  SG  CYS R 156     116.095 124.626 144.452  1.00 56.56           S  
ATOM   1325  H   CYS R 156     113.906 127.122 144.034  1.00 56.56           H  
ATOM   1326  HG  CYS R 156     116.989 124.461 143.668  1.00 56.56           H  
ATOM   1327  N   PHE R 157     114.968 129.146 146.089  1.00 56.37           N  
ATOM   1328  CA  PHE R 157     115.113 130.349 146.894  1.00 56.37           C  
ATOM   1329  C   PHE R 157     114.053 130.443 147.975  1.00 56.37           C  
ATOM   1330  O   PHE R 157     114.317 131.015 149.035  1.00 56.37           O  
ATOM   1331  CB  PHE R 157     115.054 131.592 146.009  1.00 56.37           C  
ATOM   1332  CG  PHE R 157     116.372 131.964 145.390  1.00 56.37           C  
ATOM   1333  CD1 PHE R 157     117.341 131.003 145.153  1.00 56.37           C  
ATOM   1334  CD2 PHE R 157     116.639 133.275 145.035  1.00 56.37           C  
ATOM   1335  CE1 PHE R 157     118.556 131.344 144.585  1.00 56.37           C  
ATOM   1336  CE2 PHE R 157     117.851 133.621 144.464  1.00 56.37           C  
ATOM   1337  CZ  PHE R 157     118.809 132.651 144.240  1.00 56.37           C  
ATOM   1338  H   PHE R 157     114.814 129.285 145.254  1.00 56.37           H  
ATOM   1339  N   LEU R 158     112.860 129.913 147.728  1.00 55.97           N  
ATOM   1340  CA  LEU R 158     111.829 129.920 148.755  1.00 55.97           C  
ATOM   1341  C   LEU R 158     112.020 128.799 149.763  1.00 55.97           C  
ATOM   1342  O   LEU R 158     111.887 129.025 150.969  1.00 55.97           O  
ATOM   1343  CB  LEU R 158     110.442 129.815 148.116  1.00 55.97           C  
ATOM   1344  CG  LEU R 158     110.016 130.941 147.172  1.00 55.97           C  
ATOM   1345  CD1 LEU R 158     108.557 130.785 146.770  1.00 55.97           C  
ATOM   1346  CD2 LEU R 158     110.261 132.299 147.794  1.00 55.97           C  
ATOM   1347  H   LEU R 158     112.631 129.549 146.984  1.00 55.97           H  
ATOM   1348  N   THR R 159     112.335 127.596 149.298  1.00 56.32           N  
ATOM   1349  CA  THR R 159     112.523 126.460 150.182  1.00 56.32           C  
ATOM   1350  C   THR R 159     113.826 126.538 150.960  1.00 56.32           C  
ATOM   1351  O   THR R 159     114.040 125.728 151.867  1.00 56.32           O  
ATOM   1352  CB  THR R 159     112.480 125.166 149.371  1.00 56.32           C  
ATOM   1353  CG2 THR R 159     113.705 125.048 148.482  1.00 56.32           C  
ATOM   1354  OG1 THR R 159     112.455 124.049 150.268  1.00 56.32           O  
ATOM   1355  H   THR R 159     112.446 127.418 148.464  1.00 56.32           H  
ATOM   1356  HG1 THR R 159     112.780 124.277 151.008  1.00 56.32           H  
ATOM   1357  N   SER R 160     114.697 127.487 150.636  1.00 57.76           N  
ATOM   1358  CA  SER R 160     115.923 127.651 151.395  1.00 57.76           C  
ATOM   1359  C   SER R 160     115.785 128.609 152.569  1.00 57.76           C  
ATOM   1360  O   SER R 160     116.726 128.733 153.361  1.00 57.76           O  
ATOM   1361  CB  SER R 160     117.048 128.135 150.482  1.00 57.76           C  
ATOM   1362  OG  SER R 160     116.601 129.179 149.638  1.00 57.76           O  
ATOM   1363  H   SER R 160     114.596 128.041 149.986  1.00 57.76           H  
ATOM   1364  HG  SER R 160     116.255 128.852 148.946  1.00 57.76           H  
ATOM   1365  N   ILE R 161     114.653 129.288 152.699  1.00 56.07           N  
ATOM   1366  CA  ILE R 161     114.446 130.235 153.789  1.00 56.07           C  
ATOM   1367  C   ILE R 161     114.259 129.505 155.114  1.00 56.07           C  
ATOM   1368  O   ILE R 161     114.781 129.975 156.135  1.00 56.07           O  
ATOM   1369  CB  ILE R 161     113.273 131.180 153.485  1.00 56.07           C  
ATOM   1370  CG1 ILE R 161     113.781 132.410 152.741  1.00 56.07           C  
ATOM   1371  CG2 ILE R 161     112.540 131.584 154.757  1.00 56.07           C  
ATOM   1372  CD1 ILE R 161     112.762 133.506 152.612  1.00 56.07           C  
ATOM   1373  H   ILE R 161     113.986 129.214 152.163  1.00 56.07           H  
ATOM   1374  N   PRO R 162     113.547 128.370 155.175  1.00 57.05           N  
ATOM   1375  CA  PRO R 162     113.517 127.606 156.428  1.00 57.05           C  
ATOM   1376  C   PRO R 162     114.890 127.304 157.012  1.00 57.05           C  
ATOM   1377  O   PRO R 162     114.989 126.928 158.184  1.00 57.05           O  
ATOM   1378  CB  PRO R 162     112.797 126.320 156.024  1.00 57.05           C  
ATOM   1379  CG  PRO R 162     111.846 126.766 154.998  1.00 57.05           C  
ATOM   1380  CD  PRO R 162     112.539 127.860 154.226  1.00 57.05           C  
ATOM   1381  N   TYR R 163     115.953 127.469 156.223  1.00 56.88           N  
ATOM   1382  CA  TYR R 163     117.311 127.300 156.722  1.00 56.88           C  
ATOM   1383  C   TYR R 163     117.827 128.524 157.441  1.00 56.88           C  
ATOM   1384  O   TYR R 163     118.991 128.528 157.855  1.00 56.88           O  
ATOM   1385  CB  TYR R 163     118.265 126.951 155.584  1.00 56.88           C  
ATOM   1386  CG  TYR R 163     117.882 125.708 154.851  1.00 56.88           C  
ATOM   1387  CD1 TYR R 163     117.777 124.501 155.507  1.00 56.88           C  
ATOM   1388  CD2 TYR R 163     117.620 125.739 153.502  1.00 56.88           C  
ATOM   1389  CE1 TYR R 163     117.416 123.354 154.838  1.00 56.88           C  
ATOM   1390  CE2 TYR R 163     117.255 124.602 152.823  1.00 56.88           C  
ATOM   1391  CZ  TYR R 163     117.157 123.412 153.494  1.00 56.88           C  
ATOM   1392  OH  TYR R 163     116.798 122.272 152.816  1.00 56.88           O  
ATOM   1393  H   TYR R 163     115.904 127.680 155.391  1.00 56.88           H  
ATOM   1394  HH  TYR R 163     116.106 122.421 152.364  1.00 56.88           H  
ATOM   1395  N   TYR R 164     117.013 129.567 157.577  1.00 59.75           N  
ATOM   1396  CA  TYR R 164     117.390 130.688 158.425  1.00 59.75           C  
ATOM   1397  C   TYR R 164     117.782 130.189 159.804  1.00 59.75           C  
ATOM   1398  O   TYR R 164     118.802 130.602 160.365  1.00 59.75           O  
ATOM   1399  CB  TYR R 164     116.233 131.684 158.513  1.00 59.75           C  
ATOM   1400  CG  TYR R 164     116.596 133.086 158.967  1.00 59.75           C  
ATOM   1401  CD1 TYR R 164     117.343 133.302 160.113  1.00 59.75           C  
ATOM   1402  CD2 TYR R 164     116.150 134.193 158.263  1.00 59.75           C  
ATOM   1403  CE1 TYR R 164     117.651 134.569 160.529  1.00 59.75           C  
ATOM   1404  CE2 TYR R 164     116.457 135.468 158.672  1.00 59.75           C  
ATOM   1405  CZ  TYR R 164     117.208 135.651 159.806  1.00 59.75           C  
ATOM   1406  OH  TYR R 164     117.522 136.924 160.222  1.00 59.75           O  
ATOM   1407  H   TYR R 164     116.249 129.643 157.192  1.00 59.75           H  
ATOM   1408  HH  TYR R 164     117.190 137.483 159.690  1.00 59.75           H  
ATOM   1409  N   TRP R 165     116.987 129.282 160.357  1.00 58.77           N  
ATOM   1410  CA  TRP R 165     117.272 128.708 161.668  1.00 58.77           C  
ATOM   1411  C   TRP R 165     118.050 127.400 161.520  1.00 58.77           C  
ATOM   1412  O   TRP R 165     117.664 126.346 162.022  1.00 58.77           O  
ATOM   1413  CB  TRP R 165     115.974 128.505 162.433  1.00 58.77           C  
ATOM   1414  CG  TRP R 165     115.061 129.665 162.311  1.00 58.77           C  
ATOM   1415  CD1 TRP R 165     114.929 130.688 163.190  1.00 58.77           C  
ATOM   1416  CD2 TRP R 165     114.148 129.929 161.244  1.00 58.77           C  
ATOM   1417  CE2 TRP R 165     113.497 131.136 161.544  1.00 58.77           C  
ATOM   1418  CE3 TRP R 165     113.820 129.262 160.062  1.00 58.77           C  
ATOM   1419  NE1 TRP R 165     113.993 131.581 162.740  1.00 58.77           N  
ATOM   1420  CZ2 TRP R 165     112.538 131.693 160.709  1.00 58.77           C  
ATOM   1421  CZ3 TRP R 165     112.866 129.816 159.232  1.00 58.77           C  
ATOM   1422  CH2 TRP R 165     112.235 131.019 159.560  1.00 58.77           C  
ATOM   1423  H   TRP R 165     116.272 128.981 159.987  1.00 58.77           H  
ATOM   1424  HE1 TRP R 165     113.755 132.302 163.143  1.00 58.77           H  
ATOM   1425  N   TRP R 166     119.178 127.491 160.818  1.00 59.09           N  
ATOM   1426  CA  TRP R 166     119.971 126.308 160.536  1.00 59.09           C  
ATOM   1427  C   TRP R 166     120.675 125.842 161.803  1.00 59.09           C  
ATOM   1428  O   TRP R 166     121.026 126.652 162.660  1.00 59.09           O  
ATOM   1429  CB  TRP R 166     120.977 126.596 159.421  1.00 59.09           C  
ATOM   1430  CG  TRP R 166     122.010 125.533 159.212  1.00 59.09           C  
ATOM   1431  CD1 TRP R 166     123.334 125.613 159.526  1.00 59.09           C  
ATOM   1432  CD2 TRP R 166     121.818 124.240 158.623  1.00 59.09           C  
ATOM   1433  CE2 TRP R 166     123.064 123.590 158.629  1.00 59.09           C  
ATOM   1434  CE3 TRP R 166     120.715 123.569 158.099  1.00 59.09           C  
ATOM   1435  NE1 TRP R 166     123.974 124.447 159.187  1.00 59.09           N  
ATOM   1436  CZ2 TRP R 166     123.232 122.305 158.133  1.00 59.09           C  
ATOM   1437  CZ3 TRP R 166     120.888 122.299 157.613  1.00 59.09           C  
ATOM   1438  CH2 TRP R 166     122.131 121.680 157.630  1.00 59.09           C  
ATOM   1439  H   TRP R 166     119.496 128.225 160.501  1.00 59.09           H  
ATOM   1440  HE1 TRP R 166     124.809 124.283 159.306  1.00 59.09           H  
ATOM   1441  N   PRO R 167     120.840 124.539 161.965  1.00 60.93           N  
ATOM   1442  CA  PRO R 167     121.558 124.028 163.132  1.00 60.93           C  
ATOM   1443  C   PRO R 167     122.916 124.673 163.304  1.00 60.93           C  
ATOM   1444  O   PRO R 167     123.531 125.159 162.357  1.00 60.93           O  
ATOM   1445  CB  PRO R 167     121.698 122.535 162.830  1.00 60.93           C  
ATOM   1446  CG  PRO R 167     120.532 122.214 161.947  1.00 60.93           C  
ATOM   1447  CD  PRO R 167     120.017 123.495 161.334  1.00 60.93           C  
ATOM   1448  N   ASN R 168     123.380 124.668 164.544  1.00 66.09           N  
ATOM   1449  CA  ASN R 168     124.716 125.132 164.879  1.00 66.09           C  
ATOM   1450  C   ASN R 168     125.360 124.090 165.777  1.00 66.09           C  
ATOM   1451  O   ASN R 168     124.779 123.687 166.790  1.00 66.09           O  
ATOM   1452  CB  ASN R 168     124.671 126.497 165.560  1.00 66.09           C  
ATOM   1453  CG  ASN R 168     125.604 127.493 164.918  1.00 66.09           C  
ATOM   1454  ND2 ASN R 168     125.324 128.775 165.109  1.00 66.09           N  
ATOM   1455  OD1 ASN R 168     126.568 127.115 164.253  1.00 66.09           O  
ATOM   1456  H   ASN R 168     122.925 124.394 165.221  1.00 66.09           H  
ATOM   1457 HD21 ASN R 168     125.826 129.381 164.761  1.00 66.09           H  
ATOM   1458 HD22 ASN R 168     124.640 129.001 165.580  1.00 66.09           H  
ATOM   1459  N   ILE R 169     126.546 123.637 165.393  1.00 67.95           N  
ATOM   1460  CA  ILE R 169     127.306 122.654 166.151  1.00 67.95           C  
ATOM   1461  C   ILE R 169     128.635 123.229 166.636  1.00 67.95           C  
ATOM   1462  O   ILE R 169     129.103 122.907 167.733  1.00 67.95           O  
ATOM   1463  CB  ILE R 169     127.524 121.361 165.332  1.00 67.95           C  
ATOM   1464  CG1 ILE R 169     126.198 120.770 164.890  1.00 67.95           C  
ATOM   1465  CG2 ILE R 169     128.243 120.342 166.167  1.00 67.95           C  
ATOM   1466  CD1 ILE R 169     125.309 120.440 166.025  1.00 67.95           C  
ATOM   1467  H   ILE R 169     126.938 123.897 164.672  1.00 67.95           H  
ATOM   1468  N   TRP R 170     129.271 123.976 165.737  1.00 70.60           N  
ATOM   1469  CA  TRP R 170     130.600 124.561 166.133  0.50 70.60           C  
ATOM   1470  C   TRP R 170     130.706 125.773 167.110  1.00 70.60           C  
ATOM   1471  O   TRP R 170     131.567 125.886 168.102  1.00 70.60           O  
ATOM   1472  CB  TRP R 170     131.281 125.027 164.856  0.50 70.60           C  
ATOM   1473  CG  TRP R 170     132.112 123.976 164.254  0.50 70.60           C  
ATOM   1474  CD1 TRP R 170     133.062 123.228 164.876  0.50 70.60           C  
ATOM   1475  CD2 TRP R 170     132.069 123.532 162.899  0.50 70.60           C  
ATOM   1476  CE2 TRP R 170     133.024 122.511 162.766  0.50 70.60           C  
ATOM   1477  CE3 TRP R 170     131.319 123.905 161.781  0.50 70.60           C  
ATOM   1478  NE1 TRP R 170     133.617 122.342 163.989  0.50 70.60           N  
ATOM   1479  CZ2 TRP R 170     133.249 121.859 161.561  0.50 70.60           C  
ATOM   1480  CZ3 TRP R 170     131.543 123.255 160.590  0.50 70.60           C  
ATOM   1481  CH2 TRP R 170     132.501 122.247 160.487  0.50 70.60           C  
ATOM   1482  H   TRP R 170     128.993 124.158 164.944  1.00 70.60           H  
ATOM   1483  HE1 TRP R 170     134.236 121.773 164.171  0.50 70.60           H  
ATOM   1484  N   THR R 171     129.675 126.625 167.067  1.00 74.44           N  
ATOM   1485  CA  THR R 171     129.641 127.731 168.021  1.00 74.44           C  
ATOM   1486  C   THR R 171     129.507 127.217 169.448  1.00 74.44           C  
ATOM   1487  O   THR R 171     130.090 127.781 170.382  1.00 74.44           O  
ATOM   1488  CB  THR R 171     128.500 128.690 167.682  1.00 74.44           C  
ATOM   1489  CG2 THR R 171     128.460 128.960 166.187  1.00 74.44           C  
ATOM   1490  OG1 THR R 171     127.253 128.125 168.106  1.00 74.44           O  
ATOM   1491  H   THR R 171     129.014 126.583 166.518  1.00 74.44           H  
ATOM   1492  HG1 THR R 171     126.627 128.653 167.920  1.00 74.44           H  
ATOM   1493  N   GLU R 172     128.749 126.140 169.633  1.00 75.93           N  
ATOM   1494  CA  GLU R 172     128.671 125.471 170.922  1.00 75.93           C  
ATOM   1495  C   GLU R 172     128.058 124.090 170.730  1.00 75.93           C  
ATOM   1496  O   GLU R 172     127.121 123.912 169.946  1.00 75.93           O  
ATOM   1497  CB  GLU R 172     127.862 126.286 171.941  1.00 75.93           C  
ATOM   1498  CG  GLU R 172     126.438 126.594 171.514  1.00 75.93           C  
ATOM   1499  CD  GLU R 172     125.510 126.817 172.693  1.00 75.93           C  
ATOM   1500  OE1 GLU R 172     125.931 126.556 173.840  1.00 75.93           O  
ATOM   1501  OE2 GLU R 172     124.359 127.247 172.471  1.00 75.93           O1-
ATOM   1502  H   GLU R 172     128.269 125.780 169.017  1.00 75.93           H  
ATOM   1503  N   ASP R 173     128.622 123.116 171.437  1.00 75.26           N  
ATOM   1504  CA  ASP R 173     128.012 121.800 171.575  1.00 75.26           C  
ATOM   1505  C   ASP R 173     126.887 121.929 172.591  1.00 75.26           C  
ATOM   1506  O   ASP R 173     127.139 122.095 173.787  1.00 75.26           O  
ATOM   1507  CB  ASP R 173     129.041 120.760 172.015  1.00 75.26           C  
ATOM   1508  CG  ASP R 173     129.483 119.850 170.882  1.00 75.26           C  
ATOM   1509  OD1 ASP R 173     128.842 119.856 169.814  1.00 75.26           O  
ATOM   1510  OD2 ASP R 173     130.479 119.122 171.066  1.00 75.26           O1-
ATOM   1511  H   ASP R 173     129.371 123.200 171.852  1.00 75.26           H  
ATOM   1512  N   TYR R 174     125.646 121.866 172.115  1.00 76.53           N  
ATOM   1513  CA  TYR R 174     124.482 122.077 172.967  1.00 76.53           C  
ATOM   1514  C   TYR R 174     123.342 121.203 172.458  1.00 76.53           C  
ATOM   1515  O   TYR R 174     123.549 120.274 171.673  1.00 76.53           O  
ATOM   1516  CB  TYR R 174     124.103 123.563 173.017  1.00 76.53           C  
ATOM   1517  CG  TYR R 174     123.428 124.104 171.771  1.00 76.53           C  
ATOM   1518  CD1 TYR R 174     124.144 124.306 170.601  1.00 76.53           C  
ATOM   1519  CD2 TYR R 174     122.086 124.465 171.782  1.00 76.53           C  
ATOM   1520  CE1 TYR R 174     123.541 124.818 169.470  1.00 76.53           C  
ATOM   1521  CE2 TYR R 174     121.474 124.976 170.651  1.00 76.53           C  
ATOM   1522  CZ  TYR R 174     122.207 125.151 169.501  1.00 76.53           C  
ATOM   1523  OH  TYR R 174     121.613 125.658 168.371  1.00 76.53           O  
ATOM   1524  H   TYR R 174     125.457 121.701 171.292  1.00 76.53           H  
ATOM   1525  HH  TYR R 174     120.803 125.815 168.527  1.00 76.53           H  
ATOM   1526  N   ILE R 175     122.130 121.507 172.926  1.00 75.77           N  
ATOM   1527  CA  ILE R 175     120.972 120.683 172.600  1.00 75.77           C  
ATOM   1528  C   ILE R 175     120.388 121.103 171.257  1.00 75.77           C  
ATOM   1529  O   ILE R 175     120.182 122.293 170.986  1.00 75.77           O  
ATOM   1530  CB  ILE R 175     119.927 120.781 173.725  1.00 75.77           C  
ATOM   1531  CG1 ILE R 175     120.452 120.162 175.025  1.00 75.77           C  
ATOM   1532  CG2 ILE R 175     118.624 120.111 173.304  1.00 75.77           C  
ATOM   1533  CD1 ILE R 175     119.589 120.455 176.231  1.00 75.77           C  
ATOM   1534  H   ILE R 175     121.961 122.182 173.431  1.00 75.77           H  
ATOM   1535  N   SER R 176     120.109 120.117 170.408  1.00 70.66           N  
ATOM   1536  CA  SER R 176     119.492 120.334 169.105  1.00 70.66           C  
ATOM   1537  C   SER R 176     118.003 120.039 169.222  1.00 70.66           C  
ATOM   1538  O   SER R 176     117.617 118.936 169.622  1.00 70.66           O  
ATOM   1539  CB  SER R 176     120.137 119.454 168.033  1.00 70.66           C  
ATOM   1540  OG  SER R 176     121.528 119.709 167.909  1.00 70.66           O  
ATOM   1541  H   SER R 176     120.276 119.290 170.577  1.00 70.66           H  
ATOM   1542  HG  SER R 176     121.853 119.211 167.315  1.00 70.66           H  
ATOM   1543  N   THR R 177     117.177 121.025 168.882  1.00 69.95           N  
ATOM   1544  CA  THR R 177     115.734 120.921 169.021  1.00 69.95           C  
ATOM   1545  C   THR R 177     115.090 120.451 167.715  1.00 69.95           C  
ATOM   1546  O   THR R 177     115.759 119.995 166.785  1.00 69.95           O  
ATOM   1547  CB  THR R 177     115.145 122.254 169.487  1.00 69.95           C  
ATOM   1548  CG2 THR R 177     115.252 123.309 168.403  1.00 69.95           C  
ATOM   1549  OG1 THR R 177     113.771 122.073 169.848  1.00 69.95           O  
ATOM   1550  H   THR R 177     117.444 121.777 168.563  1.00 69.95           H  
ATOM   1551  HG1 THR R 177     113.450 122.805 170.105  1.00 69.95           H  
ATOM   1552  N   SER R 178     113.761 120.571 167.649  1.00 67.30           N  
ATOM   1553  CA  SER R 178     112.999 119.925 166.584  1.00 67.30           C  
ATOM   1554  C   SER R 178     113.285 120.538 165.220  1.00 67.30           C  
ATOM   1555  O   SER R 178     113.360 119.819 164.218  1.00 67.30           O  
ATOM   1556  CB  SER R 178     111.505 120.001 166.890  1.00 67.30           C  
ATOM   1557  OG  SER R 178     110.933 121.165 166.322  1.00 67.30           O  
ATOM   1558  H   SER R 178     113.286 121.020 168.208  1.00 67.30           H  
ATOM   1559  HG  SER R 178     110.112 121.190 166.499  1.00 67.30           H  
ATOM   1560  N   VAL R 179     113.418 121.862 165.151  1.00 66.55           N  
ATOM   1561  CA  VAL R 179     113.608 122.515 163.860  1.00 66.55           C  
ATOM   1562  C   VAL R 179     114.880 122.008 163.195  1.00 66.55           C  
ATOM   1563  O   VAL R 179     114.923 121.801 161.978  1.00 66.55           O  
ATOM   1564  CB  VAL R 179     113.616 124.046 164.019  1.00 66.55           C  
ATOM   1565  CG1 VAL R 179     114.574 124.473 165.116  1.00 66.55           C  
ATOM   1566  CG2 VAL R 179     113.969 124.720 162.703  1.00 66.55           C  
ATOM   1567  H   VAL R 179     113.400 122.392 165.829  1.00 66.55           H  
ATOM   1568  N   HIE R 180     115.927 121.773 163.986  1.00 66.37           N  
ATOM   1569  CA  HIE R 180     117.141 121.186 163.433  1.00 66.37           C  
ATOM   1570  C   HIE R 180     116.899 119.752 162.982  1.00 66.37           C  
ATOM   1571  O   HIE R 180     117.432 119.324 161.950  1.00 66.37           O  
ATOM   1572  CB  HIE R 180     118.273 121.233 164.455  1.00 66.37           C  
ATOM   1573  CG  HIE R 180     118.250 122.444 165.332  1.00 66.37           C  
ATOM   1574  CD2 HIE R 180     117.963 123.737 165.061  1.00 66.37           C  
ATOM   1575  ND1 HIE R 180     118.565 122.393 166.671  1.00 66.37           N  
ATOM   1576  CE1 HIE R 180     118.464 123.603 167.190  1.00 66.37           C  
ATOM   1577  NE2 HIE R 180     118.097 124.437 166.235  1.00 66.37           N  
ATOM   1578  H   HIE R 180     115.954 121.944 164.829  1.00 66.37           H  
ATOM   1579  HE2 HIE R 180     117.964 125.281 166.332  1.00 66.37           H  
ATOM   1580  N   HIE R 181     116.089 118.998 163.731  1.00 64.94           N  
ATOM   1581  CA  HIE R 181     115.818 117.611 163.363  1.00 64.94           C  
ATOM   1582  C   HIE R 181     115.152 117.522 162.001  1.00 64.94           C  
ATOM   1583  O   HIE R 181     115.379 116.566 161.252  1.00 64.94           O  
ATOM   1584  CB  HIE R 181     114.935 116.937 164.411  1.00 64.94           C  
ATOM   1585  CG  HIE R 181     115.500 116.964 165.792  1.00 64.94           C  
ATOM   1586  CD2 HIE R 181     116.757 116.747 166.245  1.00 64.94           C  
ATOM   1587  ND1 HIE R 181     114.733 117.237 166.903  1.00 64.94           N  
ATOM   1588  CE1 HIE R 181     115.492 117.188 167.983  1.00 64.94           C  
ATOM   1589  NE2 HIE R 181     116.726 116.895 167.611  1.00 64.94           N  
ATOM   1590  H   HIE R 181     115.693 119.268 164.446  1.00 64.94           H  
ATOM   1591  HE2 HIE R 181     117.400 116.810 168.139  1.00 64.94           H  
ATOM   1592  N   VAL R 182     114.331 118.505 161.663  1.00 59.98           N  
ATOM   1593  CA  VAL R 182     113.563 118.448 160.432  1.00 59.98           C  
ATOM   1594  C   VAL R 182     114.310 119.210 159.352  1.00 59.98           C  
ATOM   1595  O   VAL R 182     114.230 118.861 158.172  1.00 59.98           O  
ATOM   1596  CB  VAL R 182     112.145 119.007 160.638  1.00 59.98           C  
ATOM   1597  CG1 VAL R 182     111.385 119.057 159.323  1.00 59.98           C  
ATOM   1598  CG2 VAL R 182     111.393 118.173 161.661  1.00 59.98           C  
ATOM   1599  H   VAL R 182     114.206 119.214 162.132  1.00 59.98           H  
ATOM   1600  N   LEU R 183     115.047 120.253 159.738  1.00 59.08           N  
ATOM   1601  CA  LEU R 183     115.852 120.966 158.755  1.00 59.08           C  
ATOM   1602  C   LEU R 183     116.918 120.054 158.178  1.00 59.08           C  
ATOM   1603  O   LEU R 183     117.124 120.013 156.959  1.00 59.08           O  
ATOM   1604  CB  LEU R 183     116.489 122.196 159.388  1.00 59.08           C  
ATOM   1605  CG  LEU R 183     116.524 123.430 158.500  1.00 59.08           C  
ATOM   1606  CD1 LEU R 183     115.147 123.696 157.918  1.00 59.08           C  
ATOM   1607  CD2 LEU R 183     117.009 124.627 159.293  1.00 59.08           C  
ATOM   1608  H   LEU R 183     115.092 120.555 160.542  1.00 59.08           H  
ATOM   1609  N   ILE R 184     117.577 119.283 159.044  1.00 58.75           N  
ATOM   1610  CA  ILE R 184     118.555 118.302 158.594  1.00 58.75           C  
ATOM   1611  C   ILE R 184     117.918 117.300 157.646  1.00 58.75           C  
ATOM   1612  O   ILE R 184     118.483 116.981 156.597  1.00 58.75           O  
ATOM   1613  CB  ILE R 184     119.195 117.604 159.804  1.00 58.75           C  
ATOM   1614  CG1 ILE R 184     120.425 118.379 160.275  1.00 58.75           C  
ATOM   1615  CG2 ILE R 184     119.514 116.162 159.480  1.00 58.75           C  
ATOM   1616  CD1 ILE R 184     120.650 118.319 161.767  1.00 58.75           C  
ATOM   1617  H   ILE R 184     117.470 119.315 159.897  1.00 58.75           H  
ATOM   1618  N   TRP R 185     116.730 116.795 157.987  1.00 58.32           N  
ATOM   1619  CA  TRP R 185     116.113 115.765 157.158  1.00 58.32           C  
ATOM   1620  C   TRP R 185     115.691 116.322 155.809  1.00 58.32           C  
ATOM   1621  O   TRP R 185     115.914 115.692 154.769  1.00 58.32           O  
ATOM   1622  CB  TRP R 185     114.910 115.149 157.865  1.00 58.32           C  
ATOM   1623  CG  TRP R 185     115.177 113.861 158.569  1.00 58.32           C  
ATOM   1624  CD1 TRP R 185     114.734 113.511 159.805  1.00 58.32           C  
ATOM   1625  CD2 TRP R 185     115.938 112.745 158.086  1.00 58.32           C  
ATOM   1626  CE2 TRP R 185     115.912 111.762 159.088  1.00 58.32           C  
ATOM   1627  CE3 TRP R 185     116.642 112.485 156.905  1.00 58.32           C  
ATOM   1628  NE1 TRP R 185     115.168 112.252 160.125  1.00 58.32           N  
ATOM   1629  CZ2 TRP R 185     116.560 110.539 158.949  1.00 58.32           C  
ATOM   1630  CZ3 TRP R 185     117.284 111.272 156.771  1.00 58.32           C  
ATOM   1631  CH2 TRP R 185     117.239 110.313 157.786  1.00 58.32           C  
ATOM   1632  H   TRP R 185     116.277 117.030 158.678  1.00 58.32           H  
ATOM   1633  HE1 TRP R 185     114.999 111.837 160.859  1.00 58.32           H  
ATOM   1634  N   ILE R 186     115.057 117.493 155.805  1.00 56.27           N  
ATOM   1635  CA  ILE R 186     114.616 118.087 154.551  1.00 56.27           C  
ATOM   1636  C   ILE R 186     115.809 118.389 153.661  1.00 56.27           C  
ATOM   1637  O   ILE R 186     115.779 118.122 152.453  1.00 56.27           O  
ATOM   1638  CB  ILE R 186     113.766 119.340 154.816  1.00 56.27           C  
ATOM   1639  CG1 ILE R 186     112.468 118.958 155.526  1.00 56.27           C  
ATOM   1640  CG2 ILE R 186     113.465 120.066 153.516  1.00 56.27           C  
ATOM   1641  CD1 ILE R 186     111.538 118.110 154.683  1.00 56.27           C  
ATOM   1642  H   ILE R 186     114.876 117.953 156.509  1.00 56.27           H  
ATOM   1643  N   HIE R 187     116.886 118.922 154.238  1.00 54.35           N  
ATOM   1644  CA  HIE R 187     118.066 119.213 153.437  1.00 54.35           C  
ATOM   1645  C   HIE R 187     118.704 117.935 152.918  1.00 54.35           C  
ATOM   1646  O   HIE R 187     119.077 117.851 151.744  1.00 54.35           O  
ATOM   1647  CB  HIE R 187     119.067 120.017 154.255  1.00 54.35           C  
ATOM   1648  CG  HIE R 187     120.440 120.038 153.671  1.00 54.35           C  
ATOM   1649  CD2 HIE R 187     121.529 119.279 153.930  1.00 54.35           C  
ATOM   1650  ND1 HIE R 187     120.822 120.936 152.700  1.00 54.35           N  
ATOM   1651  CE1 HIE R 187     122.086 120.728 152.384  1.00 54.35           C  
ATOM   1652  NE2 HIE R 187     122.538 119.725 153.113  1.00 54.35           N  
ATOM   1653  H   HIE R 187     116.951 119.119 155.073  1.00 54.35           H  
ATOM   1654  HE2 HIE R 187     123.334 119.403 153.081  1.00 54.35           H  
ATOM   1655  N   CYS R 188     118.842 116.928 153.779  1.00 55.50           N  
ATOM   1656  CA  CYS R 188     119.416 115.660 153.358  1.00 55.50           C  
ATOM   1657  C   CYS R 188     118.640 115.084 152.190  1.00 55.50           C  
ATOM   1658  O   CYS R 188     119.220 114.736 151.154  1.00 55.50           O  
ATOM   1659  CB  CYS R 188     119.436 114.678 154.528  1.00 55.50           C  
ATOM   1660  SG  CYS R 188     120.872 114.838 155.609  1.00 55.50           S  
ATOM   1661  H   CYS R 188     118.609 116.962 154.606  1.00 55.50           H  
ATOM   1662  HG  CYS R 188     120.799 114.032 156.494  1.00 55.50           H  
ATOM   1663  N   PHE R 189     117.317 114.997 152.331  1.00 52.75           N  
ATOM   1664  CA  PHE R 189     116.490 114.511 151.238  1.00 52.75           C  
ATOM   1665  C   PHE R 189     116.737 115.330 149.986  1.00 52.75           C  
ATOM   1666  O   PHE R 189     117.337 114.831 149.026  1.00 52.75           O  
ATOM   1667  CB  PHE R 189     115.021 114.541 151.635  1.00 52.75           C  
ATOM   1668  CG  PHE R 189     114.535 113.257 152.220  1.00 52.75           C  
ATOM   1669  CD1 PHE R 189     114.367 112.140 151.424  1.00 52.75           C  
ATOM   1670  CD2 PHE R 189     114.242 113.162 153.563  1.00 52.75           C  
ATOM   1671  CE1 PHE R 189     113.918 110.954 151.960  1.00 52.75           C  
ATOM   1672  CE2 PHE R 189     113.793 111.979 154.104  1.00 52.75           C  
ATOM   1673  CZ  PHE R 189     113.630 110.873 153.301  1.00 52.75           C  
ATOM   1674  H   PHE R 189     116.886 115.213 153.044  1.00 52.75           H  
ATOM   1675  N   THR R 190     116.415 116.624 150.040  1.00 50.63           N  
ATOM   1676  CA  THR R 190     116.377 117.488 148.871  1.00 50.63           C  
ATOM   1677  C   THR R 190     117.736 117.722 148.233  1.00 50.63           C  
ATOM   1678  O   THR R 190     117.785 118.275 147.131  1.00 50.63           O  
ATOM   1679  CB  THR R 190     115.759 118.835 149.238  1.00 50.63           C  
ATOM   1680  CG2 THR R 190     116.799 119.744 149.862  1.00 50.63           C  
ATOM   1681  OG1 THR R 190     115.245 119.461 148.056  1.00 50.63           O  
ATOM   1682  H   THR R 190     116.209 117.026 150.771  1.00 50.63           H  
ATOM   1683  HG1 THR R 190     115.765 119.315 147.412  1.00 50.63           H  
ATOM   1684  N   VAL R 191     118.833 117.335 148.875  1.00 50.06           N  
ATOM   1685  CA  VAL R 191     120.118 117.464 148.205  1.00 50.06           C  
ATOM   1686  C   VAL R 191     120.621 116.111 147.736  1.00 50.06           C  
ATOM   1687  O   VAL R 191     121.037 115.963 146.582  1.00 50.06           O  
ATOM   1688  CB  VAL R 191     121.171 118.129 149.100  1.00 50.06           C  
ATOM   1689  CG1 VAL R 191     122.422 118.379 148.299  1.00 50.06           C  
ATOM   1690  CG2 VAL R 191     120.650 119.425 149.623  1.00 50.06           C  
ATOM   1691  H   VAL R 191     118.857 117.007 149.670  1.00 50.06           H  
ATOM   1692  N   TYR R 192     120.602 115.117 148.614  1.00 49.90           N  
ATOM   1693  CA  TYR R 192     121.312 113.882 148.341  1.00 49.90           C  
ATOM   1694  C   TYR R 192     120.390 112.709 148.067  1.00 49.90           C  
ATOM   1695  O   TYR R 192     120.691 111.895 147.193  1.00 49.90           O  
ATOM   1696  CB  TYR R 192     122.241 113.548 149.515  1.00 49.90           C  
ATOM   1697  CG  TYR R 192     123.046 112.290 149.316  1.00 49.90           C  
ATOM   1698  CD1 TYR R 192     123.911 112.166 148.256  1.00 49.90           C  
ATOM   1699  CD2 TYR R 192     122.928 111.227 150.188  1.00 49.90           C  
ATOM   1700  CE1 TYR R 192     124.640 111.033 148.073  1.00 49.90           C  
ATOM   1701  CE2 TYR R 192     123.652 110.084 150.010  1.00 49.90           C  
ATOM   1702  CZ  TYR R 192     124.508 109.990 148.948  1.00 49.90           C  
ATOM   1703  OH  TYR R 192     125.243 108.843 148.763  1.00 49.90           O  
ATOM   1704  H   TYR R 192     120.186 115.139 149.367  1.00 49.90           H  
ATOM   1705  HH  TYR R 192     125.062 108.293 149.371  1.00 49.90           H  
ATOM   1706  N   LEU R 193     119.276 112.585 148.775  1.00 49.06           N  
ATOM   1707  CA  LEU R 193     118.590 111.304 148.729  1.00 49.06           C  
ATOM   1708  C   LEU R 193     117.656 111.184 147.534  1.00 49.06           C  
ATOM   1709  O   LEU R 193     117.728 110.195 146.798  1.00 49.06           O  
ATOM   1710  CB  LEU R 193     117.826 111.072 150.027  1.00 49.06           C  
ATOM   1711  CG  LEU R 193     118.660 110.495 151.162  1.00 49.06           C  
ATOM   1712  CD1 LEU R 193     117.765 109.901 152.229  1.00 49.06           C  
ATOM   1713  CD2 LEU R 193     119.624 109.456 150.630  1.00 49.06           C  
ATOM   1714  H   LEU R 193     118.916 113.195 149.264  1.00 49.06           H  
ATOM   1715  N   VAL R 194     116.782 112.158 147.323  1.00 48.97           N  
ATOM   1716  CA  VAL R 194     115.864 112.137 146.192  1.00 48.97           C  
ATOM   1717  C   VAL R 194     116.616 112.416 144.897  1.00 48.97           C  
ATOM   1718  O   VAL R 194     116.394 111.706 143.903  1.00 48.97           O  
ATOM   1719  CB  VAL R 194     114.710 113.128 146.393  1.00 48.97           C  
ATOM   1720  CG1 VAL R 194     113.851 113.202 145.144  1.00 48.97           C  
ATOM   1721  CG2 VAL R 194     113.873 112.727 147.595  1.00 48.97           C  
ATOM   1722  H   VAL R 194     116.703 112.849 147.830  1.00 48.97           H  
ATOM   1723  N   PRO R 195     117.506 113.411 144.836  1.00 48.87           N  
ATOM   1724  CA  PRO R 195     118.261 113.597 143.591  1.00 48.87           C  
ATOM   1725  C   PRO R 195     119.112 112.404 143.202  1.00 48.87           C  
ATOM   1726  O   PRO R 195     119.155 112.055 142.018  1.00 48.87           O  
ATOM   1727  CB  PRO R 195     119.117 114.830 143.889  1.00 48.87           C  
ATOM   1728  CG  PRO R 195     118.338 115.577 144.879  1.00 48.87           C  
ATOM   1729  CD  PRO R 195     117.752 114.526 145.765  1.00 48.87           C  
ATOM   1730  N   CYS R 196     119.807 111.770 144.145  1.00 49.03           N  
ATOM   1731  CA  CYS R 196     120.618 110.622 143.759  1.00 49.03           C  
ATOM   1732  C   CYS R 196     119.748 109.444 143.362  1.00 49.03           C  
ATOM   1733  O   CYS R 196     120.124 108.669 142.476  1.00 49.03           O  
ATOM   1734  CB  CYS R 196     121.569 110.213 144.875  1.00 49.03           C  
ATOM   1735  SG  CYS R 196     120.983 108.848 145.888  1.00 49.03           S  
ATOM   1736  H   CYS R 196     119.824 111.977 144.980  1.00 49.03           H  
ATOM   1737  HG  CYS R 196     121.797 108.599 146.733  1.00 49.03           H  
ATOM   1738  N   SER R 197     118.577 109.307 143.978  1.00 48.87           N  
ATOM   1739  CA  SER R 197     117.662 108.251 143.573  1.00 48.87           C  
ATOM   1740  C   SER R 197     117.173 108.466 142.149  1.00 48.87           C  
ATOM   1741  O   SER R 197     117.111 107.516 141.361  1.00 48.87           O  
ATOM   1742  CB  SER R 197     116.484 108.175 144.538  1.00 48.87           C  
ATOM   1743  OG  SER R 197     115.828 106.925 144.438  1.00 47.53           O  
ATOM   1744  H   SER R 197     118.298 109.807 144.621  1.00 48.87           H  
ATOM   1745  HG  SER R 197     115.184 106.902 144.978  1.00 47.53           H  
ATOM   1746  N   ILE R 198     116.830 109.704 141.793  1.00 48.87           N  
ATOM   1747  CA  ILE R 198     116.369 109.919 140.428  1.00 48.87           C  
ATOM   1748  C   ILE R 198     117.524 109.790 139.448  1.00 48.87           C  
ATOM   1749  O   ILE R 198     117.340 109.280 138.336  1.00 48.87           O  
ATOM   1750  CB  ILE R 198     115.636 111.263 140.289  1.00 47.81           C  
ATOM   1751  CG1 ILE R 198     116.599 112.438 140.388  1.00 47.81           C  
ATOM   1752  CG2 ILE R 198     114.530 111.370 141.321  1.00 47.81           C  
ATOM   1753  CD1 ILE R 198     116.860 113.095 139.074  1.00 47.81           C  
ATOM   1754  H   ILE R 198     116.854 110.399 142.299  1.00 48.87           H  
ATOM   1755  N   PHE R 199     118.731 110.205 139.838  1.00 48.87           N  
ATOM   1756  CA  PHE R 199     119.898 110.000 138.989  1.00 48.87           C  
ATOM   1757  C   PHE R 199     120.105 108.522 138.704  1.00 48.87           C  
ATOM   1758  O   PHE R 199     120.254 108.116 137.547  1.00 48.87           O  
ATOM   1759  CB  PHE R 199     121.141 110.585 139.650  1.00 48.72           C  
ATOM   1760  CG  PHE R 199     121.194 112.076 139.638  1.00 48.72           C  
ATOM   1761  CD1 PHE R 199     120.319 112.809 138.884  1.00 48.72           C  
ATOM   1762  CD2 PHE R 199     122.141 112.742 140.385  1.00 48.72           C  
ATOM   1763  CE1 PHE R 199     120.373 114.178 138.880  1.00 48.72           C  
ATOM   1764  CE2 PHE R 199     122.204 114.111 140.383  1.00 48.72           C  
ATOM   1765  CZ  PHE R 199     121.317 114.830 139.628  1.00 48.72           C  
ATOM   1766  H   PHE R 199     118.890 110.604 140.584  1.00 48.87           H  
ATOM   1767  N   PHE R 200     120.100 107.701 139.752  1.00 49.94           N  
ATOM   1768  CA  PHE R 200     120.298 106.267 139.602  1.00 49.94           C  
ATOM   1769  C   PHE R 200     119.228 105.648 138.717  1.00 49.94           C  
ATOM   1770  O   PHE R 200     119.533 104.939 137.752  1.00 49.94           O  
ATOM   1771  CB  PHE R 200     120.302 105.599 140.975  1.00 49.94           C  
ATOM   1772  CG  PHE R 200     121.659 105.528 141.615  1.00 49.94           C  
ATOM   1773  CD1 PHE R 200     122.529 106.600 141.550  1.00 49.94           C  
ATOM   1774  CD2 PHE R 200     122.063 104.386 142.281  1.00 49.94           C  
ATOM   1775  CE1 PHE R 200     123.773 106.533 142.135  1.00 49.94           C  
ATOM   1776  CE2 PHE R 200     123.304 104.315 142.867  1.00 49.94           C  
ATOM   1777  CZ  PHE R 200     124.161 105.389 142.795  1.00 49.94           C  
ATOM   1778  H   PHE R 200     119.983 107.959 140.563  1.00 49.94           H  
ATOM   1779  N   ILE R 201     117.961 105.903 139.041  1.00 49.95           N  
ATOM   1780  CA  ILE R 201     116.863 105.345 138.256  1.00 49.95           C  
ATOM   1781  C   ILE R 201     117.008 105.730 136.792  1.00 49.95           C  
ATOM   1782  O   ILE R 201     117.065 104.867 135.907  1.00 49.95           O  
ATOM   1783  CB  ILE R 201     115.508 105.806 138.820  1.00 49.95           C  
ATOM   1784  CG1 ILE R 201     115.255 105.178 140.191  1.00 49.95           C  
ATOM   1785  CG2 ILE R 201     114.388 105.459 137.858  1.00 49.95           C  
ATOM   1786  CD1 ILE R 201     113.832 105.329 140.680  1.00 49.95           C  
ATOM   1787  H   ILE R 201     117.718 106.391 139.705  1.00 49.95           H  
ATOM   1788  N   LEU R 202     117.077 107.033 136.519  1.00 50.09           N  
ATOM   1789  CA  LEU R 202     117.081 107.500 135.140  1.00 50.09           C  
ATOM   1790  C   LEU R 202     118.288 106.975 134.380  1.00 50.09           C  
ATOM   1791  O   LEU R 202     118.164 106.557 133.226  1.00 50.09           O  
ATOM   1792  CB  LEU R 202     117.036 109.023 135.103  1.00 50.09           C  
ATOM   1793  CG  LEU R 202     115.710 109.656 135.520  1.00 50.09           C  
ATOM   1794  CD1 LEU R 202     115.554 111.026 134.887  1.00 50.09           C  
ATOM   1795  CD2 LEU R 202     114.543 108.765 135.164  1.00 50.09           C  
ATOM   1796  H   LEU R 202     117.121 107.655 137.112  1.00 50.09           H  
ATOM   1797  N   ASN R 203     119.462 106.957 135.009  1.00 51.37           N  
ATOM   1798  CA  ASN R 203     120.646 106.553 134.267  1.00 51.37           C  
ATOM   1799  C   ASN R 203     120.671 105.056 134.006  1.00 51.37           C  
ATOM   1800  O   ASN R 203     121.060 104.629 132.911  1.00 51.37           O  
ATOM   1801  CB  ASN R 203     121.892 107.007 135.004  1.00 51.37           C  
ATOM   1802  CG  ASN R 203     122.264 108.424 134.667  1.00 51.37           C  
ATOM   1803  ND2 ASN R 203     121.272 109.298 134.603  1.00 51.37           N  
ATOM   1804  OD1 ASN R 203     123.431 108.729 134.450  1.00 51.37           O  
ATOM   1805  H   ASN R 203     119.590 107.167 135.833  1.00 51.37           H  
ATOM   1806 HD21 ASN R 203     121.434 110.119 134.402  1.00 51.37           H  
ATOM   1807 HD22 ASN R 203     120.465 109.045 134.762  1.00 51.37           H  
ATOM   1808  N   SER R 204     120.242 104.243 134.970  1.00 52.51           N  
ATOM   1809  CA  SER R 204     120.123 102.816 134.702  1.00 52.51           C  
ATOM   1810  C   SER R 204     119.124 102.551 133.585  1.00 52.51           C  
ATOM   1811  O   SER R 204     119.370 101.710 132.709  1.00 52.51           O  
ATOM   1812  CB  SER R 204     119.718 102.076 135.973  1.00 52.51           C  
ATOM   1813  OG  SER R 204     119.125 100.827 135.663  1.00 52.51           O  
ATOM   1814  H   SER R 204     120.020 104.490 135.764  1.00 52.51           H  
ATOM   1815  HG  SER R 204     118.911 100.434 136.374  1.00 52.51           H  
ATOM   1816  N   ILE R 205     117.998 103.270 133.582  1.00 52.35           N  
ATOM   1817  CA  ILE R 205     117.000 103.041 132.544  1.00 52.35           C  
ATOM   1818  C   ILE R 205     117.521 103.481 131.184  1.00 52.35           C  
ATOM   1819  O   ILE R 205     117.267 102.821 130.171  1.00 52.35           O  
ATOM   1820  CB  ILE R 205     115.675 103.735 132.893  1.00 52.35           C  
ATOM   1821  CG1 ILE R 205     115.149 103.235 134.236  1.00 52.35           C  
ATOM   1822  CG2 ILE R 205     114.650 103.472 131.821  1.00 52.35           C  
ATOM   1823  CD1 ILE R 205     113.710 103.614 134.512  1.00 52.35           C  
ATOM   1824  H   ILE R 205     117.799 103.877 134.157  1.00 52.35           H  
ATOM   1825  N   ILE R 206     118.263 104.588 131.127  1.00 53.24           N  
ATOM   1826  CA  ILE R 206     118.740 105.039 129.826  1.00 53.24           C  
ATOM   1827  C   ILE R 206     119.856 104.144 129.315  1.00 53.24           C  
ATOM   1828  O   ILE R 206     119.983 103.944 128.105  1.00 53.24           O  
ATOM   1829  CB  ILE R 206     119.146 106.521 129.865  1.00 53.24           C  
ATOM   1830  CG1 ILE R 206     120.400 106.743 130.686  1.00 53.24           C  
ATOM   1831  CG2 ILE R 206     118.000 107.376 130.359  1.00 53.24           C  
ATOM   1832  CD1 ILE R 206     120.695 108.213 130.915  1.00 53.24           C  
ATOM   1833  H   ILE R 206     118.492 105.071 131.800  1.00 53.24           H  
ATOM   1834  N   VAL R 207     120.632 103.526 130.203  1.00 55.60           N  
ATOM   1835  CA  VAL R 207     121.576 102.507 129.748  1.00 55.60           C  
ATOM   1836  C   VAL R 207     120.831 101.294 129.200  1.00 55.60           C  
ATOM   1837  O   VAL R 207     121.128 100.802 128.102  1.00 55.60           O  
ATOM   1838  CB  VAL R 207     122.537 102.115 130.879  1.00 55.60           C  
ATOM   1839  CG1 VAL R 207     123.121 100.749 130.611  1.00 55.60           C  
ATOM   1840  CG2 VAL R 207     123.636 103.137 130.993  1.00 55.60           C  
ATOM   1841  H   VAL R 207     120.631 103.675 131.050  1.00 55.60           H  
ATOM   1842  N   TYR R 208     119.844 100.798 129.948  1.00 59.28           N  
ATOM   1843  CA  TYR R 208     119.148  99.587 129.523  1.00 59.28           C  
ATOM   1844  C   TYR R 208     118.359  99.821 128.247  1.00 59.28           C  
ATOM   1845  O   TYR R 208     118.142  98.885 127.473  1.00 59.28           O  
ATOM   1846  CB  TYR R 208     118.243  99.090 130.648  1.00 59.28           C  
ATOM   1847  CG  TYR R 208     117.538  97.783 130.393  1.00 59.28           C  
ATOM   1848  CD1 TYR R 208     116.436  97.712 129.556  1.00 59.28           C  
ATOM   1849  CD2 TYR R 208     117.958  96.621 131.011  1.00 59.28           C  
ATOM   1850  CE1 TYR R 208     115.785  96.521 129.328  1.00 59.28           C  
ATOM   1851  CE2 TYR R 208     117.313  95.423 130.792  1.00 59.28           C  
ATOM   1852  CZ  TYR R 208     116.226  95.378 129.950  1.00 59.28           C  
ATOM   1853  OH  TYR R 208     115.578  94.186 129.724  1.00 59.28           O  
ATOM   1854  H   TYR R 208     119.569 101.139 130.688  1.00 59.28           H  
ATOM   1855  HH  TYR R 208     115.952  93.577 130.163  1.00 59.28           H  
ATOM   1856  N   LYS R 209     117.936 101.058 128.001  1.00 61.38           N  
ATOM   1857  CA  LYS R 209     117.252 101.415 126.769  1.00 61.38           C  
ATOM   1858  C   LYS R 209     118.218 101.896 125.699  1.00 61.38           C  
ATOM   1859  O   LYS R 209     117.802 102.151 124.564  1.00 61.38           O  
ATOM   1860  CB  LYS R 209     116.183 102.469 127.055  1.00 61.38           C  
ATOM   1861  CG  LYS R 209     115.105 102.567 125.995  1.00 61.38           C  
ATOM   1862  CD  LYS R 209     113.756 102.118 126.534  1.00 61.38           C  
ATOM   1863  CE  LYS R 209     113.083 103.200 127.349  1.00 61.38           C  
ATOM   1864  NZ  LYS R 209     111.802 102.731 127.946  1.00 61.38           N1+
ATOM   1865  H   LYS R 209     118.040 101.713 128.548  1.00 61.38           H  
ATOM   1866  HZ1 LYS R 209     111.435 103.392 128.417  1.00 61.38           H  
ATOM   1867  HZ2 LYS R 209     111.245 102.484 127.298  1.00 61.38           H  
ATOM   1868  HZ3 LYS R 209     111.960 102.038 128.482  1.00 61.38           H  
ATOM   1869  N   LEU R 210     119.499 102.024 126.034  1.00 59.59           N  
ATOM   1870  CA  LEU R 210     120.541 102.221 125.044  1.00 59.59           C  
ATOM   1871  C   LEU R 210     121.213 100.924 124.637  1.00 59.59           C  
ATOM   1872  O   LEU R 210     122.019 100.931 123.704  1.00 59.59           O  
ATOM   1873  CB  LEU R 210     121.592 103.194 125.572  1.00 59.59           C  
ATOM   1874  CG  LEU R 210     122.404 103.939 124.521  1.00 59.59           C  
ATOM   1875  CD1 LEU R 210     121.532 104.301 123.333  1.00 59.59           C  
ATOM   1876  CD2 LEU R 210     122.997 105.183 125.134  1.00 59.59           C  
ATOM   1877  H   LEU R 210     119.785 101.997 126.845  1.00 59.59           H  
ATOM   1878  N   ARG R 211     120.904  99.815 125.300  1.00 64.21           N  
ATOM   1879  CA  ARG R 211     121.401  98.517 124.868  1.00 64.21           C  
ATOM   1880  C   ARG R 211     120.293  97.601 124.361  1.00 64.21           C  
ATOM   1881  O   ARG R 211     120.329  97.153 123.214  1.00 64.21           O  
ATOM   1882  CB  ARG R 211     122.157  97.835 126.017  1.00 64.21           C  
ATOM   1883  CG  ARG R 211     123.334  98.619 126.558  1.00 64.21           C  
ATOM   1884  CD  ARG R 211     124.130  99.252 125.435  1.00 64.21           C  
ATOM   1885  NE  ARG R 211     125.004  98.296 124.760  1.00 64.21           N  
ATOM   1886  CZ  ARG R 211     126.032  97.670 125.327  1.00 64.21           C  
ATOM   1887  NH1 ARG R 211     126.354  97.906 126.593  1.00 64.21           N1+
ATOM   1888  NH2 ARG R 211     126.757  96.816 124.617  1.00 64.21           N  
ATOM   1889  H   ARG R 211     120.409  99.794 126.002  1.00 64.21           H  
ATOM   1890  HE  ARG R 211     124.842  98.125 123.933  1.00 64.21           H  
ATOM   1891 HH11 ARG R 211     125.896  98.468 127.055  1.00 64.21           H  
ATOM   1892 HH12 ARG R 211     127.020  97.496 126.950  1.00 64.21           H  
ATOM   1893 HH21 ARG R 211     126.562  96.668 123.794  1.00 64.21           H  
ATOM   1894 HH22 ARG R 211     127.422  96.410 124.982  1.00 64.21           H  
ATOM   1895  N   ARG R 212     119.282  97.335 125.181  1.00 68.03           N  
ATOM   1896  CA  ARG R 212     118.457  96.153 124.959  1.00 68.03           C  
ATOM   1897  C   ARG R 212     117.406  96.370 123.875  1.00 68.03           C  
ATOM   1898  O   ARG R 212     117.110  95.451 123.105  1.00 68.03           O  
ATOM   1899  CB  ARG R 212     117.796  95.728 126.269  1.00 68.03           C  
ATOM   1900  CG  ARG R 212     118.785  95.391 127.372  1.00 68.03           C  
ATOM   1901  CD  ARG R 212     119.387  94.011 127.153  1.00 68.03           C  
ATOM   1902  NE  ARG R 212     119.493  93.248 128.393  1.00 68.03           N  
ATOM   1903  CZ  ARG R 212     119.597  91.925 128.450  1.00 68.03           C  
ATOM   1904  NH1 ARG R 212     119.607  91.210 127.332  1.00 68.03           N1+
ATOM   1905  NH2 ARG R 212     119.689  91.313 129.623  1.00 68.03           N  
ATOM   1906  H   ARG R 212     119.060  97.815 125.859  1.00 68.03           H  
ATOM   1907  HE  ARG R 212     119.488  93.683 129.135  1.00 68.03           H  
ATOM   1908 HH11 ARG R 212     119.546  91.604 126.569  1.00 68.03           H  
ATOM   1909 HH12 ARG R 212     119.674  90.354 127.369  1.00 68.03           H  
ATOM   1910 HH21 ARG R 212     119.682  91.774 130.349  1.00 68.03           H  
ATOM   1911 HH22 ARG R 212     119.756  90.457 129.657  1.00 68.03           H  
ATOM   1912  N   LYS R 213     116.826  97.571 123.796  1.00 71.89           N  
ATOM   1913  CA  LYS R 213     115.630  97.728 122.971  1.00 71.89           C  
ATOM   1914  C   LYS R 213     115.953  97.662 121.480  1.00 71.89           C  
ATOM   1915  O   LYS R 213     115.410  96.812 120.763  1.00 71.89           O  
ATOM   1916  CB  LYS R 213     114.893  99.026 123.326  1.00 71.89           C  
ATOM   1917  CG  LYS R 213     115.640 100.327 123.075  1.00 71.89           C  
ATOM   1918  CD  LYS R 213     114.671 101.441 122.700  1.00 71.89           C  
ATOM   1919  CE  LYS R 213     115.403 102.735 122.390  1.00 71.89           C  
ATOM   1920  NZ  LYS R 213     116.609 102.500 121.549  1.00 71.89           N1+
ATOM   1921  H   LYS R 213     117.098  98.282 124.197  1.00 71.89           H  
ATOM   1922  HZ1 LYS R 213     117.014 103.277 121.387  1.00 71.89           H  
ATOM   1923  HZ2 LYS R 213     117.170 101.959 121.979  1.00 71.89           H  
ATOM   1924  HZ3 LYS R 213     116.367 102.126 120.779  1.00 71.89           H  
ATOM   1925  N   SER R 214     116.828  98.540 120.986  1.00 74.98           N  
ATOM   1926  CA  SER R 214     117.019  98.646 119.545  1.00 74.98           C  
ATOM   1927  C   SER R 214     118.207  97.840 119.042  1.00 74.98           C  
ATOM   1928  O   SER R 214     118.033  96.855 118.319  1.00 74.98           O  
ATOM   1929  CB  SER R 214     117.200 100.113 119.155  1.00 74.98           C  
ATOM   1930  OG  SER R 214     118.370 100.645 119.752  1.00 74.98           O  
ATOM   1931  H   SER R 214     117.310  99.072 121.460  1.00 74.98           H  
ATOM   1932  HG  SER R 214     118.457 101.450 119.528  1.00 74.98           H  
ATOM   1933  N   ASN R 215     119.413  98.241 119.439  1.00 77.37           N  
ATOM   1934  CA  ASN R 215     120.694  97.703 118.984  1.00 77.37           C  
ATOM   1935  C   ASN R 215     120.804  97.710 117.459  1.00 77.37           C  
ATOM   1936  O   ASN R 215     121.610  96.948 116.914  1.00 77.37           O  
ATOM   1937  CB  ASN R 215     120.960  96.280 119.499  1.00 77.37           C  
ATOM   1938  CG  ASN R 215     122.339  96.131 120.098  1.00 77.37           C  
ATOM   1939  ND2 ASN R 215     122.421  95.449 121.233  1.00 77.37           N  
ATOM   1940  OD1 ASN R 215     123.322  96.628 119.552  1.00 77.37           O  
ATOM   1941  H   ASN R 215     119.511  98.872 120.016  1.00 77.37           H  
ATOM   1942 HD21 ASN R 215     123.183  95.340 121.616  1.00 77.37           H  
ATOM   1943 HD22 ASN R 215     121.711  95.116 121.586  1.00 77.37           H  
ATOM   1944  N   PHE R 216     120.029  98.540 116.756  1.00 75.27           N  
ATOM   1945  CA  PHE R 216     119.922  98.420 115.304  1.00 75.27           C  
ATOM   1946  C   PHE R 216     121.216  98.820 114.604  1.00 75.27           C  
ATOM   1947  O   PHE R 216     121.613  98.193 113.617  1.00 75.27           O  
ATOM   1948  CB  PHE R 216     118.751  99.272 114.806  1.00 75.27           C  
ATOM   1949  CG  PHE R 216     118.464  99.121 113.337  1.00 75.27           C  
ATOM   1950  CD1 PHE R 216     118.110  97.892 112.806  1.00 75.27           C  
ATOM   1951  CD2 PHE R 216     118.531 100.215 112.489  1.00 75.27           C  
ATOM   1952  CE1 PHE R 216     117.840  97.755 111.457  1.00 75.27           C  
ATOM   1953  CE2 PHE R 216     118.263 100.084 111.140  1.00 75.27           C  
ATOM   1954  CZ  PHE R 216     117.917  98.856 110.624  1.00 75.27           C  
ATOM   1955  H   PHE R 216     119.561  99.174 117.099  1.00 75.27           H  
ATOM   1956  N   ARG R 217     121.886  99.862 115.099  1.00 71.97           N  
ATOM   1957  CA  ARG R 217     123.059 100.386 114.404  1.00 71.97           C  
ATOM   1958  C   ARG R 217     124.330  99.655 114.831  1.00 71.97           C  
ATOM   1959  O   ARG R 217     125.328  99.649 114.100  1.00 71.97           O  
ATOM   1960  CB  ARG R 217     123.158 101.896 114.655  1.00 71.97           C  
ATOM   1961  CG  ARG R 217     124.327 102.677 114.023  1.00 71.97           C  
ATOM   1962  CD  ARG R 217     124.807 102.179 112.659  1.00 71.97           C  
ATOM   1963  NE  ARG R 217     123.740 101.950 111.691  1.00 71.97           N  
ATOM   1964  CZ  ARG R 217     123.877 101.174 110.620  1.00 71.97           C  
ATOM   1965  NH1 ARG R 217     125.033 100.568 110.387  1.00 71.97           N1+
ATOM   1966  NH2 ARG R 217     122.869 101.003 109.780  1.00 71.97           N  
ATOM   1967  H   ARG R 217     121.680 100.273 115.826  1.00 71.97           H  
ATOM   1968  HE  ARG R 217     122.982 102.336 111.820  1.00 71.97           H  
ATOM   1969 HH11 ARG R 217     125.693 100.678 110.929  1.00 71.97           H  
ATOM   1970 HH12 ARG R 217     125.124 100.067 109.695  1.00 71.97           H  
ATOM   1971 HH21 ARG R 217     122.117 101.395 109.926  1.00 71.97           H  
ATOM   1972 HH22 ARG R 217     122.965 100.500 109.089  1.00 71.97           H  
ATOM   1973  N   LEU R 218     124.307  99.012 116.002  1.00 75.68           N  
ATOM   1974  CA  LEU R 218     125.478  98.315 116.544  1.00 75.68           C  
ATOM   1975  C   LEU R 218     126.648  99.277 116.753  1.00 75.68           C  
ATOM   1976  O   LEU R 218     127.784  98.985 116.376  1.00 75.68           O  
ATOM   1977  CB  LEU R 218     125.902  97.139 115.656  1.00 75.68           C  
ATOM   1978  CG  LEU R 218     124.825  96.227 115.068  1.00 75.68           C  
ATOM   1979  CD1 LEU R 218     125.422  95.330 113.998  1.00 75.68           C  
ATOM   1980  CD2 LEU R 218     124.205  95.383 116.165  1.00 75.68           C  
ATOM   1981  H   LEU R 218     123.610  98.968 116.504  1.00 75.68           H  
ATOM   1982  N   ARG R 219     126.348 100.435 117.344  1.00 73.91           N  
ATOM   1983  CA  ARG R 219     127.415 101.432 117.603  1.00 73.91           C  
ATOM   1984  C   ARG R 219     128.042 101.075 118.953  1.00 73.91           C  
ATOM   1985  O   ARG R 219     127.380 101.289 119.988  1.00 73.91           O  
ATOM   1986  CB  ARG R 219     126.818 102.843 117.630  1.00 73.91           C  
ATOM   1987  CG  ARG R 219     125.759 103.087 116.562  1.00 73.91           C  
ATOM   1988  CD  ARG R 219     124.788 104.198 116.922  1.00 73.91           C  
ATOM   1989  NE  ARG R 219     123.779 103.793 117.893  1.00 73.91           N  
ATOM   1990  CZ  ARG R 219     122.572 103.332 117.580  1.00 73.91           C  
ATOM   1991  NH1 ARG R 219     122.218 103.216 116.312  1.00 73.91           N1+
ATOM   1992  NH2 ARG R 219     121.721 102.991 118.534  1.00 73.91           N  
ATOM   1993  H   ARG R 219     125.560 100.667 117.598  1.00 73.91           H  
ATOM   1994  HE  ARG R 219     123.978 103.857 118.727  1.00 73.91           H  
ATOM   1995 HH11 ARG R 219     122.769 103.438 115.689  1.00 73.91           H  
ATOM   1996 HH12 ARG R 219     121.438 102.918 116.109  1.00 73.91           H  
ATOM   1997 HH21 ARG R 219     121.948 103.067 119.360  1.00 73.91           H  
ATOM   1998 HH22 ARG R 219     120.941 102.694 118.328  1.00 73.91           H  
ATOM   1999  N   GLY R 220     129.261 100.528 118.928  1.00 76.99           N  
ATOM   2000  CA  GLY R 220     129.944 100.148 120.154  1.00 76.99           C  
ATOM   2001  C   GLY R 220     130.578 101.329 120.861  1.00 76.99           C  
ATOM   2002  O   GLY R 220     130.571 101.403 122.094  1.00 76.99           O  
ATOM   2003  H   GLY R 220     129.705 100.371 118.208  1.00 76.99           H  
ATOM   2004  N   TYR R 221     131.151 102.261 120.095  1.00 78.49           N  
ATOM   2005  CA  TYR R 221     131.730 103.463 120.686  1.00 78.49           C  
ATOM   2006  C   TYR R 221     130.682 104.253 121.457  1.00 78.49           C  
ATOM   2007  O   TYR R 221     130.945 104.735 122.567  1.00 78.49           O  
ATOM   2008  CB  TYR R 221     132.357 104.327 119.591  1.00 78.49           C  
ATOM   2009  CG  TYR R 221     133.584 105.093 120.024  1.00 78.49           C  
ATOM   2010  CD1 TYR R 221     134.826 104.474 120.091  1.00 78.49           C  
ATOM   2011  CD2 TYR R 221     133.505 106.437 120.360  1.00 78.49           C  
ATOM   2012  CE1 TYR R 221     135.952 105.171 120.482  1.00 78.49           C  
ATOM   2013  CE2 TYR R 221     134.626 107.144 120.751  1.00 78.49           C  
ATOM   2014  CZ  TYR R 221     135.846 106.506 120.812  1.00 78.49           C  
ATOM   2015  OH  TYR R 221     136.965 107.205 121.203  1.00 78.49           O  
ATOM   2016  H   TYR R 221     131.212 102.215 119.238  1.00 78.49           H  
ATOM   2017  HH  TYR R 221     136.753 108.001 121.371  1.00 78.49           H  
ATOM   2018  N   SER R 222     129.481 104.381 120.886  1.00 75.17           N  
ATOM   2019  CA  SER R 222     128.417 105.140 121.535  1.00 75.17           C  
ATOM   2020  C   SER R 222     128.087 104.573 122.908  1.00 75.17           C  
ATOM   2021  O   SER R 222     128.090 105.306 123.903  1.00 75.17           O  
ATOM   2022  CB  SER R 222     127.170 105.156 120.650  1.00 75.17           C  
ATOM   2023  OG  SER R 222     126.345 104.035 120.915  1.00 75.17           O  
ATOM   2024  H   SER R 222     129.266 104.038 120.127  1.00 75.17           H  
ATOM   2025  HG  SER R 222     126.733 103.335 120.660  1.00 75.17           H  
ATOM   2026  N   THR R 223     127.804 103.269 122.987  1.00 71.54           N  
ATOM   2027  CA  THR R 223     127.456 102.680 124.275  1.00 71.54           C  
ATOM   2028  C   THR R 223     128.638 102.697 125.235  1.00 71.54           C  
ATOM   2029  O   THR R 223     128.478 103.033 126.413  1.00 71.54           O  
ATOM   2030  CB  THR R 223     126.933 101.256 124.101  1.00 71.54           C  
ATOM   2031  CG2 THR R 223     125.672 101.230 123.260  1.00 71.54           C  
ATOM   2032  OG1 THR R 223     127.939 100.461 123.463  1.00 71.54           O  
ATOM   2033  H   THR R 223     127.809 102.723 122.323  1.00 71.54           H  
ATOM   2034  HG1 THR R 223     127.656  99.675 123.366  1.00 71.54           H  
ATOM   2035  N   GLY R 224     129.834 102.358 124.754  1.00 71.59           N  
ATOM   2036  CA  GLY R 224     130.999 102.327 125.614  1.00 71.59           C  
ATOM   2037  C   GLY R 224     131.374 103.672 126.199  1.00 71.59           C  
ATOM   2038  O   GLY R 224     131.967 103.737 127.280  1.00 71.59           O  
ATOM   2039  H   GLY R 224     129.985 102.144 123.935  1.00 71.59           H  
ATOM   2040  N   LYS R 225     131.040 104.758 125.501  1.00 69.24           N  
ATOM   2041  CA  LYS R 225     131.333 106.077 126.049  1.00 69.24           C  
ATOM   2042  C   LYS R 225     130.186 106.589 126.909  1.00 69.24           C  
ATOM   2043  O   LYS R 225     130.415 107.154 127.988  1.00 69.24           O  
ATOM   2044  CB  LYS R 225     131.637 107.057 124.918  1.00 69.24           C  
ATOM   2045  CG  LYS R 225     132.041 108.434 125.389  1.00 69.24           C  
ATOM   2046  CD  LYS R 225     131.576 109.503 124.424  1.00 69.24           C  
ATOM   2047  CE  LYS R 225     131.990 109.179 123.003  1.00 69.24           C  
ATOM   2048  NZ  LYS R 225     133.467 109.261 122.836  1.00 69.24           N1+
ATOM   2049  H   LYS R 225     130.654 104.754 124.733  1.00 69.24           H  
ATOM   2050  HZ1 LYS R 225     133.682 109.067 121.994  1.00 69.24           H  
ATOM   2051  HZ2 LYS R 225     133.742 110.085 123.029  1.00 69.24           H  
ATOM   2052  HZ3 LYS R 225     133.860 108.681 123.384  1.00 69.24           H  
ATOM   2053  N   THR R 226     128.949 106.390 126.454  1.00 66.05           N  
ATOM   2054  CA  THR R 226     127.794 106.865 127.202  1.00 66.05           C  
ATOM   2055  C   THR R 226     127.683 106.176 128.553  1.00 66.05           C  
ATOM   2056  O   THR R 226     127.464 106.840 129.573  1.00 66.05           O  
ATOM   2057  CB  THR R 226     126.526 106.645 126.387  1.00 66.05           C  
ATOM   2058  CG2 THR R 226     125.300 106.801 127.262  1.00 66.05           C  
ATOM   2059  OG1 THR R 226     126.482 107.587 125.311  1.00 66.05           O  
ATOM   2060  H   THR R 226     128.761 105.984 125.719  1.00 66.05           H  
ATOM   2061  HG1 THR R 226     126.896 107.277 124.649  1.00 66.05           H  
ATOM   2062  N   THR R 227     127.811 104.848 128.583  1.00 63.67           N  
ATOM   2063  CA  THR R 227     127.726 104.127 129.845  1.00 63.67           C  
ATOM   2064  C   THR R 227     128.786 104.618 130.816  1.00 63.67           C  
ATOM   2065  O   THR R 227     128.514 104.825 132.006  1.00 63.67           O  
ATOM   2066  CB  THR R 227     127.876 102.631 129.594  1.00 63.67           C  
ATOM   2067  CG2 THR R 227     127.355 101.842 130.774  1.00 63.67           C  
ATOM   2068  OG1 THR R 227     127.137 102.272 128.423  1.00 63.67           O  
ATOM   2069  H   THR R 227     127.947 104.355 127.891  1.00 63.67           H  
ATOM   2070  HG1 THR R 227     127.660 102.217 127.767  1.00 63.67           H  
ATOM   2071  N   ALA R 228     130.002 104.832 130.316  1.00 62.62           N  
ATOM   2072  CA  ALA R 228     131.080 105.290 131.178  1.00 62.62           C  
ATOM   2073  C   ALA R 228     130.774 106.661 131.756  1.00 62.62           C  
ATOM   2074  O   ALA R 228     130.958 106.889 132.956  1.00 62.62           O  
ATOM   2075  CB  ALA R 228     132.398 105.316 130.404  1.00 62.62           C  
ATOM   2076  H   ALA R 228     130.219 104.718 129.492  1.00 62.62           H  
ATOM   2077  N   ILE R 229     130.303 107.589 130.922  1.00 61.19           N  
ATOM   2078  CA  ILE R 229     130.028 108.933 131.419  1.00 61.19           C  
ATOM   2079  C   ILE R 229     128.899 108.902 132.437  1.00 61.19           C  
ATOM   2080  O   ILE R 229     128.977 109.538 133.496  1.00 61.19           O  
ATOM   2081  CB  ILE R 229     129.712 109.882 130.256  1.00 61.19           C  
ATOM   2082  CG1 ILE R 229     130.953 110.092 129.396  1.00 61.19           C  
ATOM   2083  CG2 ILE R 229     129.204 111.203 130.778  1.00 61.19           C  
ATOM   2084  CD1 ILE R 229     130.631 110.434 127.974  1.00 61.19           C  
ATOM   2085  H   ILE R 229     130.140 107.464 130.087  1.00 61.19           H  
ATOM   2086  N   LEU R 230     127.839 108.155 132.140  1.00 59.11           N  
ATOM   2087  CA  LEU R 230     126.711 108.060 133.057  1.00 59.11           C  
ATOM   2088  C   LEU R 230     127.141 107.493 134.399  1.00 59.11           C  
ATOM   2089  O   LEU R 230     126.706 107.971 135.455  1.00 59.11           O  
ATOM   2090  CB  LEU R 230     125.632 107.182 132.438  1.00 59.11           C  
ATOM   2091  CG  LEU R 230     124.968 107.723 131.178  1.00 59.11           C  
ATOM   2092  CD1 LEU R 230     123.867 106.788 130.778  1.00 59.11           C  
ATOM   2093  CD2 LEU R 230     124.438 109.127 131.395  1.00 59.11           C  
ATOM   2094  H   LEU R 230     127.754 107.697 131.417  1.00 59.11           H  
ATOM   2095  N   PHE R 231     127.996 106.472 134.381  1.00 60.13           N  
ATOM   2096  CA  PHE R 231     128.396 105.853 135.634  1.00 60.13           C  
ATOM   2097  C   PHE R 231     129.337 106.753 136.413  1.00 60.13           C  
ATOM   2098  O   PHE R 231     129.213 106.874 137.633  1.00 60.13           O  
ATOM   2099  CB  PHE R 231     129.022 104.489 135.371  1.00 60.13           C  
ATOM   2100  CG  PHE R 231     128.013 103.380 135.267  1.00 60.13           C  
ATOM   2101  CD1 PHE R 231     126.657 103.668 135.213  1.00 60.13           C  
ATOM   2102  CD2 PHE R 231     128.414 102.055 135.222  1.00 60.13           C  
ATOM   2103  CE1 PHE R 231     125.723 102.658 135.118  1.00 60.13           C  
ATOM   2104  CE2 PHE R 231     127.482 101.038 135.127  1.00 60.13           C  
ATOM   2105  CZ  PHE R 231     126.135 101.340 135.074  1.00 60.13           C  
ATOM   2106  H   PHE R 231     128.346 106.132 133.673  1.00 60.13           H  
ATOM   2107  N   THR R 232     130.267 107.418 135.731  1.00 59.01           N  
ATOM   2108  CA  THR R 232     131.105 108.378 136.433  1.00 59.01           C  
ATOM   2109  C   THR R 232     130.354 109.642 136.818  1.00 59.01           C  
ATOM   2110  O   THR R 232     130.940 110.506 137.472  1.00 59.01           O  
ATOM   2111  CB  THR R 232     132.335 108.748 135.601  1.00 59.01           C  
ATOM   2112  CG2 THR R 232     133.051 107.501 135.097  1.00 59.01           C  
ATOM   2113  OG1 THR R 232     131.945 109.581 134.504  1.00 59.01           O  
ATOM   2114  H   THR R 232     130.424 107.331 134.890  1.00 59.01           H  
ATOM   2115  HG1 THR R 232     131.167 109.380 134.262  1.00 59.01           H  
ATOM   2116  N   ILE R 233     129.101 109.790 136.404  1.00 55.61           N  
ATOM   2117  CA  ILE R 233     128.260 110.863 136.928  1.00 55.61           C  
ATOM   2118  C   ILE R 233     127.537 110.425 138.188  1.00 55.61           C  
ATOM   2119  O   ILE R 233     127.658 111.059 139.242  1.00 55.61           O  
ATOM   2120  CB  ILE R 233     127.261 111.330 135.851  1.00 55.61           C  
ATOM   2121  CG1 ILE R 233     127.960 112.219 134.826  1.00 55.61           C  
ATOM   2122  CG2 ILE R 233     126.104 112.076 136.493  1.00 55.61           C  
ATOM   2123  CD1 ILE R 233     127.073 112.656 133.677  1.00 55.61           C  
ATOM   2124  H   ILE R 233     128.719 109.283 135.824  1.00 55.61           H  
ATOM   2125  N   THR R 234     126.785 109.329 138.094  1.00 53.62           N  
ATOM   2126  CA  THR R 234     126.028 108.856 139.246  1.00 53.62           C  
ATOM   2127  C   THR R 234     126.953 108.467 140.389  1.00 53.62           C  
ATOM   2128  O   THR R 234     126.760 108.901 141.535  1.00 53.62           O  
ATOM   2129  CB  THR R 234     125.144 107.674 138.858  1.00 53.62           C  
ATOM   2130  CG2 THR R 234     124.412 107.948 137.562  1.00 53.62           C  
ATOM   2131  OG1 THR R 234     125.949 106.496 138.724  1.00 53.62           O  
ATOM   2132  H   THR R 234     126.703 108.853 137.383  1.00 53.62           H  
ATOM   2133  HG1 THR R 234     125.461 105.846 138.511  1.00 53.62           H  
ATOM   2134  N   SER R 235     127.957 107.638 140.100  1.00 53.57           N  
ATOM   2135  CA  SER R 235     128.877 107.201 141.135  1.00 53.57           C  
ATOM   2136  C   SER R 235     129.606 108.378 141.762  1.00 53.57           C  
ATOM   2137  O   SER R 235     129.801 108.407 142.979  1.00 53.57           O  
ATOM   2138  CB  SER R 235     129.873 106.199 140.558  1.00 53.57           C  
ATOM   2139  OG  SER R 235     131.036 106.113 141.362  1.00 53.57           O  
ATOM   2140  H   SER R 235     128.118 107.323 139.316  1.00 53.57           H  
ATOM   2141  HG  SER R 235     131.569 105.556 141.028  1.00 53.57           H  
ATOM   2142  N   ILE R 236     129.995 109.373 140.963  1.00 52.71           N  
ATOM   2143  CA  ILE R 236     130.779 110.468 141.519  1.00 52.71           C  
ATOM   2144  C   ILE R 236     129.906 111.351 142.393  1.00 52.71           C  
ATOM   2145  O   ILE R 236     130.333 111.795 143.461  1.00 52.71           O  
ATOM   2146  CB  ILE R 236     131.479 111.274 140.409  1.00 52.71           C  
ATOM   2147  CG1 ILE R 236     132.747 111.930 140.952  1.00 52.71           C  
ATOM   2148  CG2 ILE R 236     130.596 112.384 139.881  1.00 52.71           C  
ATOM   2149  CD1 ILE R 236     133.601 111.015 141.806  1.00 52.71           C  
ATOM   2150  H   ILE R 236     129.821 109.430 140.123  1.00 52.71           H  
ATOM   2151  N   PHE R 237     128.659 111.594 141.982  1.00 50.63           N  
ATOM   2152  CA  PHE R 237     127.779 112.393 142.823  1.00 50.63           C  
ATOM   2153  C   PHE R 237     127.528 111.694 144.145  1.00 50.63           C  
ATOM   2154  O   PHE R 237     127.677 112.293 145.220  1.00 50.63           O  
ATOM   2155  CB  PHE R 237     126.464 112.680 142.107  1.00 50.63           C  
ATOM   2156  CG  PHE R 237     125.454 113.360 142.972  1.00 50.63           C  
ATOM   2157  CD1 PHE R 237     125.525 114.711 143.197  1.00 50.63           C  
ATOM   2158  CD2 PHE R 237     124.434 112.647 143.559  1.00 50.63           C  
ATOM   2159  CE1 PHE R 237     124.609 115.333 143.995  1.00 50.63           C  
ATOM   2160  CE2 PHE R 237     123.512 113.269 144.350  1.00 50.63           C  
ATOM   2161  CZ  PHE R 237     123.599 114.610 144.568  1.00 50.63           C  
ATOM   2162  H   PHE R 237     128.316 111.314 141.244  1.00 50.63           H  
ATOM   2163  N   ALA R 238     127.172 110.413 144.086  1.00 51.40           N  
ATOM   2164  CA  ALA R 238     126.915 109.669 145.307  1.00 51.40           C  
ATOM   2165  C   ALA R 238     128.143 109.644 146.205  1.00 51.40           C  
ATOM   2166  O   ALA R 238     128.054 109.917 147.407  1.00 51.40           O  
ATOM   2167  CB  ALA R 238     126.465 108.248 144.969  1.00 51.40           C  
ATOM   2168  H   ALA R 238     127.075 109.965 143.358  1.00 51.40           H  
ATOM   2169  N   THR R 239     129.309 109.345 145.638  1.00 52.81           N  
ATOM   2170  CA  THR R 239     130.484 109.117 146.462  1.00 52.81           C  
ATOM   2171  C   THR R 239     131.075 110.423 146.963  1.00 52.81           C  
ATOM   2172  O   THR R 239     131.771 110.441 147.983  1.00 52.81           O  
ATOM   2173  CB  THR R 239     131.530 108.326 145.682  1.00 52.81           C  
ATOM   2174  CG2 THR R 239     131.132 106.861 145.598  1.00 52.81           C  
ATOM   2175  OG1 THR R 239     131.644 108.861 144.357  1.00 52.81           O  
ATOM   2176  H   THR R 239     129.437 109.270 144.790  1.00 52.81           H  
ATOM   2177  HG1 THR R 239     131.192 108.393 143.826  1.00 52.81           H  
ATOM   2178  N   LEU R 240     130.817 111.527 146.271  1.00 53.32           N  
ATOM   2179  CA  LEU R 240     131.328 112.794 146.747  1.00 53.32           C  
ATOM   2180  C   LEU R 240     130.388 113.453 147.733  1.00 53.32           C  
ATOM   2181  O   LEU R 240     130.837 114.282 148.532  1.00 53.32           O  
ATOM   2182  CB  LEU R 240     131.599 113.737 145.578  1.00 53.32           C  
ATOM   2183  CG  LEU R 240     132.984 113.582 144.955  1.00 53.32           C  
ATOM   2184  CD1 LEU R 240     133.057 114.304 143.627  1.00 53.32           C  
ATOM   2185  CD2 LEU R 240     134.067 114.073 145.901  1.00 53.32           C  
ATOM   2186  H   LEU R 240     130.359 111.561 145.543  1.00 53.32           H  
ATOM   2187  N   TRP R 241     129.103 113.112 147.706  1.00 51.66           N  
ATOM   2188  CA  TRP R 241     128.197 113.596 148.730  1.00 51.66           C  
ATOM   2189  C   TRP R 241     127.980 112.589 149.844  1.00 51.66           C  
ATOM   2190  O   TRP R 241     127.174 112.848 150.740  1.00 51.66           O  
ATOM   2191  CB  TRP R 241     126.855 113.978 148.110  1.00 51.66           C  
ATOM   2192  CG  TRP R 241     126.777 115.410 147.768  1.00 51.66           C  
ATOM   2193  CD1 TRP R 241     127.174 115.984 146.604  1.00 51.66           C  
ATOM   2194  CD2 TRP R 241     126.300 116.469 148.593  1.00 51.66           C  
ATOM   2195  CE2 TRP R 241     126.437 117.658 147.863  1.00 51.66           C  
ATOM   2196  CE3 TRP R 241     125.771 116.529 149.881  1.00 51.66           C  
ATOM   2197  NE1 TRP R 241     126.969 117.334 146.646  1.00 51.66           N  
ATOM   2198  CZ2 TRP R 241     126.057 118.888 148.368  1.00 51.66           C  
ATOM   2199  CZ3 TRP R 241     125.395 117.753 150.382  1.00 51.66           C  
ATOM   2200  CH2 TRP R 241     125.543 118.915 149.629  1.00 51.66           C  
ATOM   2201  H   TRP R 241     128.743 112.608 147.109  1.00 51.66           H  
ATOM   2202  HE1 TRP R 241     127.144 117.887 146.013  1.00 51.66           H  
ATOM   2203  N   ALA R 242     128.658 111.450 149.799  1.00 53.30           N  
ATOM   2204  CA  ALA R 242     128.554 110.491 150.893  1.00 53.30           C  
ATOM   2205  C   ALA R 242     128.973 111.063 152.240  1.00 53.30           C  
ATOM   2206  O   ALA R 242     128.158 111.020 153.176  1.00 53.30           O  
ATOM   2207  CB  ALA R 242     129.354 109.229 150.549  1.00 53.30           C  
ATOM   2208  H   ALA R 242     129.178 111.214 149.155  1.00 53.30           H  
ATOM   2209  N   PRO R 243     130.184 111.597 152.425  1.00 56.72           N  
ATOM   2210  CA  PRO R 243     130.619 111.889 153.798  1.00 56.72           C  
ATOM   2211  C   PRO R 243     129.869 113.045 154.422  1.00 56.72           C  
ATOM   2212  O   PRO R 243     129.482 112.972 155.598  1.00 56.72           O  
ATOM   2213  CB  PRO R 243     132.115 112.201 153.635  1.00 56.72           C  
ATOM   2214  CG  PRO R 243     132.462 111.807 152.227  1.00 56.72           C  
ATOM   2215  CD  PRO R 243     131.209 112.000 151.453  1.00 56.72           C  
ATOM   2216  N   ARG R 244     129.646 114.112 153.652  1.00 57.00           N  
ATOM   2217  CA  ARG R 244     128.960 115.291 154.163  1.00 57.00           C  
ATOM   2218  C   ARG R 244     127.566 114.957 154.683  1.00 57.00           C  
ATOM   2219  O   ARG R 244     127.043 115.663 155.552  1.00 57.00           O  
ATOM   2220  CB  ARG R 244     128.915 116.356 153.065  1.00 57.00           C  
ATOM   2221  CG  ARG R 244     127.614 117.117 152.932  1.00 57.00           C  
ATOM   2222  CD  ARG R 244     127.568 118.289 153.882  1.00 57.00           C  
ATOM   2223  NE  ARG R 244     126.467 119.188 153.587  1.00 57.00           N  
ATOM   2224  CZ  ARG R 244     125.992 120.064 154.454  1.00 57.00           C  
ATOM   2225  NH1 ARG R 244     126.526 120.148 155.659  1.00 57.00           N1+
ATOM   2226  NH2 ARG R 244     124.987 120.855 154.121  1.00 57.00           N  
ATOM   2227  H   ARG R 244     129.887 114.169 152.829  1.00 57.00           H  
ATOM   2228  HE  ARG R 244     126.106 119.148 152.807  1.00 57.00           H  
ATOM   2229 HH11 ARG R 244     127.181 119.634 155.875  1.00 57.00           H  
ATOM   2230 HH12 ARG R 244     126.219 120.718 156.226  1.00 57.00           H  
ATOM   2231 HH21 ARG R 244     124.639 120.801 153.337  1.00 57.00           H  
ATOM   2232 HH22 ARG R 244     124.681 121.424 154.689  1.00 57.00           H  
ATOM   2233  N   ILE R 245     126.970 113.872 154.207  1.00 55.49           N  
ATOM   2234  CA  ILE R 245     125.647 113.490 154.675  1.00 55.49           C  
ATOM   2235  C   ILE R 245     125.700 112.385 155.726  1.00 55.49           C  
ATOM   2236  O   ILE R 245     124.901 112.385 156.676  1.00 55.49           O  
ATOM   2237  CB  ILE R 245     124.788 113.080 153.476  1.00 55.49           C  
ATOM   2238  CG1 ILE R 245     124.776 114.198 152.443  1.00 55.49           C  
ATOM   2239  CG2 ILE R 245     123.368 112.768 153.916  1.00 55.49           C  
ATOM   2240  CD1 ILE R 245     124.442 115.543 153.026  1.00 55.49           C  
ATOM   2241  H   ILE R 245     127.311 113.348 153.618  1.00 55.49           H  
ATOM   2242  N   ILE R 246     126.617 111.438 155.579  1.00 57.26           N  
ATOM   2243  CA  ILE R 246     126.702 110.368 156.556  1.00 57.26           C  
ATOM   2244  C   ILE R 246     127.114 110.929 157.896  1.00 57.26           C  
ATOM   2245  O   ILE R 246     126.714 110.406 158.944  1.00 57.26           O  
ATOM   2246  CB  ILE R 246     127.668 109.274 156.074  1.00 57.26           C  
ATOM   2247  CG1 ILE R 246     127.110 108.575 154.831  1.00 57.26           C  
ATOM   2248  CG2 ILE R 246     127.930 108.251 157.168  1.00 57.26           C  
ATOM   2249  CD1 ILE R 246     125.655 108.178 154.950  1.00 57.26           C  
ATOM   2250  H   ILE R 246     127.186 111.397 154.937  1.00 57.26           H  
ATOM   2251  N   MET R 247     127.890 112.013 157.896  1.00 61.24           N  
ATOM   2252  CA  MET R 247     128.240 112.643 159.159  1.00 61.24           C  
ATOM   2253  C   MET R 247     127.002 113.121 159.893  1.00 61.24           C  
ATOM   2254  O   MET R 247     126.877 112.942 161.107  1.00 61.24           O  
ATOM   2255  CB  MET R 247     129.185 113.805 158.937  1.00 61.24           C  
ATOM   2256  CG  MET R 247     129.686 114.339 160.239  1.00 61.24           C  
ATOM   2257  SD  MET R 247     129.948 113.077 161.517  1.00 61.24           S  
ATOM   2258  CE  MET R 247     131.150 111.963 160.777  1.00 61.24           C  
ATOM   2259  H   MET R 247     128.215 112.389 157.193  1.00 61.24           H  
ATOM   2260  N   ILE R 248     126.074 113.740 159.168  1.00 58.62           N  
ATOM   2261  CA  ILE R 248     124.881 114.245 159.819  1.00 58.62           C  
ATOM   2262  C   ILE R 248     124.038 113.097 160.316  1.00 58.62           C  
ATOM   2263  O   ILE R 248     123.469 113.161 161.416  1.00 58.62           O  
ATOM   2264  CB  ILE R 248     124.113 115.143 158.848  1.00 58.62           C  
ATOM   2265  CG1 ILE R 248     125.010 116.288 158.410  1.00 58.62           C  
ATOM   2266  CG2 ILE R 248     122.920 115.716 159.530  1.00 58.62           C  
ATOM   2267  CD1 ILE R 248     124.304 117.342 157.626  1.00 58.62           C  
ATOM   2268  H   ILE R 248     126.117 113.874 158.320  1.00 58.62           H  
ATOM   2269  N   LEU R 249     123.941 112.029 159.526  1.00 62.28           N  
ATOM   2270  CA  LEU R 249     123.127 110.899 159.956  1.00 62.28           C  
ATOM   2271  C   LEU R 249     123.694 110.247 161.212  1.00 62.28           C  
ATOM   2272  O   LEU R 249     122.932 109.873 162.113  1.00 62.28           O  
ATOM   2273  CB  LEU R 249     122.995 109.886 158.822  1.00 62.28           C  
ATOM   2274  CG  LEU R 249     122.131 110.358 157.650  1.00 62.28           C  
ATOM   2275  CD1 LEU R 249     121.533 109.171 156.908  1.00 62.28           C  
ATOM   2276  CD2 LEU R 249     121.037 111.311 158.122  1.00 62.28           C  
ATOM   2277  H   LEU R 249     124.325 111.941 158.762  1.00 62.28           H  
ATOM   2278  N   TYR R 250     125.022 110.139 161.310  1.00 66.76           N  
ATOM   2279  CA  TYR R 250     125.626 109.602 162.525  1.00 66.76           C  
ATOM   2280  C   TYR R 250     125.505 110.579 163.689  1.00 66.76           C  
ATOM   2281  O   TYR R 250     125.326 110.155 164.835  1.00 66.76           O  
ATOM   2282  CB  TYR R 250     127.093 109.249 162.269  1.00 66.76           C  
ATOM   2283  CG  TYR R 250     127.727 108.363 163.322  1.00 66.76           C  
ATOM   2284  CD1 TYR R 250     128.058 108.859 164.575  1.00 66.76           C  
ATOM   2285  CD2 TYR R 250     127.997 107.026 163.058  1.00 66.76           C  
ATOM   2286  CE1 TYR R 250     128.635 108.055 165.534  1.00 66.76           C  
ATOM   2287  CE2 TYR R 250     128.576 106.212 164.013  1.00 66.76           C  
ATOM   2288  CZ  TYR R 250     128.892 106.733 165.249  1.00 66.76           C  
ATOM   2289  OH  TYR R 250     129.468 105.928 166.205  1.00 66.76           O  
ATOM   2290  H   TYR R 250     125.579 110.368 160.695  1.00 66.76           H  
ATOM   2291  HH  TYR R 250     129.565 105.153 165.896  1.00 66.76           H  
ATOM   2292  N   HIE R 251     125.592 111.882 163.420  1.00 60.78           N  
ATOM   2293  CA  HIE R 251     125.445 112.862 164.486  1.00 60.78           C  
ATOM   2294  C   HIE R 251     124.064 112.791 165.110  1.00 60.78           C  
ATOM   2295  O   HIE R 251     123.926 112.862 166.337  1.00 60.78           O  
ATOM   2296  CB  HIE R 251     125.717 114.255 163.942  1.00 60.78           C  
ATOM   2297  CG  HIE R 251     124.923 115.326 164.615  1.00 60.78           C  
ATOM   2298  CD2 HIE R 251     124.047 116.229 164.120  1.00 60.78           C  
ATOM   2299  ND1 HIE R 251     125.016 115.585 165.963  1.00 60.78           N  
ATOM   2300  CE1 HIE R 251     124.214 116.585 166.275  1.00 60.78           C  
ATOM   2301  NE2 HIE R 251     123.617 116.999 165.172  1.00 60.78           N  
ATOM   2302  H   HIE R 251     125.733 112.213 162.638  1.00 60.78           H  
ATOM   2303  HE2 HIE R 251     123.051 117.645 165.122  1.00 60.78           H  
ATOM   2304  N   LEU R 252     123.027 112.647 164.284  1.00 61.54           N  
ATOM   2305  CA  LEU R 252     121.671 112.574 164.818  1.00 61.54           C  
ATOM   2306  C   LEU R 252     121.396 111.218 165.455  1.00 61.54           C  
ATOM   2307  O   LEU R 252     121.010 111.140 166.625  1.00 61.54           O  
ATOM   2308  CB  LEU R 252     120.650 112.875 163.726  1.00 61.54           C  
ATOM   2309  CG  LEU R 252     119.800 114.127 163.931  1.00 61.54           C  
ATOM   2310  CD1 LEU R 252     118.885 114.330 162.740  1.00 61.54           C  
ATOM   2311  CD2 LEU R 252     118.983 114.023 165.198  1.00 61.54           C  
ATOM   2312  H   LEU R 252     123.086 112.591 163.428  1.00 61.54           H  
ATOM   2313  N   TYR R 253     121.599 110.135 164.712  1.00 66.47           N  
ATOM   2314  CA  TYR R 253     121.155 108.832 165.186  1.00 66.47           C  
ATOM   2315  C   TYR R 253     122.277 107.932 165.684  1.00 66.47           C  
ATOM   2316  O   TYR R 253     121.994 106.960 166.392  1.00 66.47           O  
ATOM   2317  CB  TYR R 253     120.384 108.103 164.078  1.00 66.47           C  
ATOM   2318  CG  TYR R 253     118.963 108.594 163.904  1.00 66.47           C  
ATOM   2319  CD1 TYR R 253     117.950 108.153 164.745  1.00 66.47           C  
ATOM   2320  CD2 TYR R 253     118.637 109.496 162.902  1.00 66.47           C  
ATOM   2321  CE1 TYR R 253     116.651 108.598 164.592  1.00 66.47           C  
ATOM   2322  CE2 TYR R 253     117.340 109.947 162.742  1.00 66.47           C  
ATOM   2323  CZ  TYR R 253     116.352 109.495 163.589  1.00 66.47           C  
ATOM   2324  OH  TYR R 253     115.059 109.941 163.433  1.00 66.47           O  
ATOM   2325  H   TYR R 253     121.987 110.132 163.944  1.00 66.47           H  
ATOM   2326  HH  TYR R 253     115.024 110.479 162.789  1.00 66.47           H  
ATOM   2327  N   GLY R 254     123.527 108.221 165.346  1.00 69.34           N  
ATOM   2328  CA  GLY R 254     124.606 107.340 165.741  1.00 69.34           C  
ATOM   2329  C   GLY R 254     124.853 107.331 167.234  1.00 69.34           C  
ATOM   2330  O   GLY R 254     124.609 106.320 167.901  1.00 69.34           O  
ATOM   2331  H   GLY R 254     123.765 108.913 164.894  1.00 69.34           H  
ATOM   2332  N   ALA R 255     125.319 108.451 167.772  1.00 69.56           N  
ATOM   2333  CA  ALA R 255     125.686 108.549 169.178  1.00 69.56           C  
ATOM   2334  C   ALA R 255     125.958 110.017 169.503  1.00 69.56           C  
ATOM   2335  O   ALA R 255     125.884 110.869 168.616  1.00 69.56           O  
ATOM   2336  CB  ALA R 255     126.916 107.683 169.493  1.00 69.56           C  
ATOM   2337  H   ALA R 255     125.433 109.180 167.329  1.00 69.56           H  
ATOM   2338  N   PRO R 256     126.201 110.334 170.775  1.00 72.23           N  
ATOM   2339  CA  PRO R 256     126.712 111.668 171.137  1.00 72.23           C  
ATOM   2340  C   PRO R 256     128.236 111.767 171.169  1.00 72.23           C  
ATOM   2341  O   PRO R 256     128.769 112.698 171.787  1.00 72.23           O  
ATOM   2342  CB  PRO R 256     126.114 111.909 172.532  1.00 72.23           C  
ATOM   2343  CG  PRO R 256     125.165 110.759 172.783  1.00 72.23           C  
ATOM   2344  CD  PRO R 256     125.663 109.636 171.950  1.00 72.23           C  
ATOM   2345  N   ILE R 257     128.923 110.821 170.510  1.00 73.34           N  
ATOM   2346  CA  ILE R 257     130.348 110.556 170.726  1.00 73.34           C  
ATOM   2347  C   ILE R 257     131.175 111.833 170.830  1.00 73.34           C  
ATOM   2348  O   ILE R 257     130.975 112.800 170.088  1.00 73.34           O  
ATOM   2349  CB  ILE R 257     130.886 109.648 169.603  1.00 73.34           C  
ATOM   2350  CG1 ILE R 257     130.303 108.239 169.714  1.00 73.34           C  
ATOM   2351  CG2 ILE R 257     132.406 109.590 169.617  1.00 73.34           C  
ATOM   2352  CD1 ILE R 257     130.341 107.668 171.117  1.00 73.34           C  
ATOM   2353  H   ILE R 257     128.565 110.311 169.917  1.00 73.34           H  
ATOM   2354  N   GLN R 258     132.147 111.803 171.743  1.00 70.85           N  
ATOM   2355  CA  GLN R 258     132.948 112.951 172.148  1.00 70.85           C  
ATOM   2356  C   GLN R 258     133.987 113.285 171.091  1.00 70.85           C  
ATOM   2357  O   GLN R 258     133.825 112.914 169.926  1.00 70.85           O  
ATOM   2358  CB  GLN R 258     133.627 112.688 173.495  1.00 70.85           C  
ATOM   2359  CG  GLN R 258     132.674 112.294 174.615  1.00 70.85           C  
ATOM   2360  CD  GLN R 258     132.077 113.490 175.329  1.00 70.85           C  
ATOM   2361  NE2 GLN R 258     131.951 113.388 176.645  1.00 70.85           N  
ATOM   2362  OE1 GLN R 258     131.732 114.492 174.706  1.00 70.85           O  
ATOM   2363  H   GLN R 258     132.365 111.082 172.158  1.00 70.85           H  
ATOM   2364 HE21 GLN R 258     132.204 112.671 177.047  1.00 70.85           H  
ATOM   2365 HE22 GLN R 258     131.617 114.039 177.097  1.00 70.85           H  
ATOM   2366  N   ASN R 259     135.026 114.019 171.482  1.00 67.74           N  
ATOM   2367  CA  ASN R 259     136.028 114.561 170.565  1.00 67.74           C  
ATOM   2368  C   ASN R 259     135.379 115.541 169.583  1.00 67.74           C  
ATOM   2369  O   ASN R 259     135.243 115.293 168.383  1.00 67.74           O  
ATOM   2370  CB  ASN R 259     136.788 113.447 169.826  1.00 67.74           C  
ATOM   2371  CG  ASN R 259     137.998 113.969 169.056  1.00 67.74           C  
ATOM   2372  ND2 ASN R 259     139.110 113.259 169.158  1.00 67.74           N  
ATOM   2373  OD1 ASN R 259     137.924 114.986 168.375  1.00 67.74           O  
ATOM   2374  H   ASN R 259     135.171 114.221 172.305  1.00 67.74           H  
ATOM   2375 HD21 ASN R 259     139.817 113.507 168.737  1.00 67.74           H  
ATOM   2376 HD22 ASN R 259     139.124 112.551 169.645  1.00 67.74           H  
ATOM   2377  N   ARG R 260     134.938 116.662 170.161  1.00 70.78           N  
ATOM   2378  CA  ARG R 260     134.524 117.807 169.357  1.00 70.78           C  
ATOM   2379  C   ARG R 260     135.600 118.190 168.344  1.00 70.78           C  
ATOM   2380  O   ARG R 260     135.295 118.767 167.294  1.00 70.78           O  
ATOM   2381  CB  ARG R 260     134.194 118.983 170.273  1.00 70.78           C  
ATOM   2382  CG  ARG R 260     133.725 120.238 169.554  1.00 70.78           C  
ATOM   2383  CD  ARG R 260     133.350 121.328 170.544  1.00 70.78           C  
ATOM   2384  NE  ARG R 260     134.502 121.790 171.309  1.00 70.78           N  
ATOM   2385  CZ  ARG R 260     135.368 122.698 170.874  1.00 70.78           C  
ATOM   2386  NH1 ARG R 260     135.212 123.241 169.675  1.00 70.78           N1+
ATOM   2387  NH2 ARG R 260     136.389 123.061 171.634  1.00 70.78           N  
ATOM   2388  H   ARG R 260     134.871 116.776 171.011  1.00 70.78           H  
ATOM   2389  HE  ARG R 260     134.629 121.454 172.091  1.00 70.78           H  
ATOM   2390 HH11 ARG R 260     134.550 123.006 169.180  1.00 70.78           H  
ATOM   2391 HH12 ARG R 260     135.773 123.829 169.394  1.00 70.78           H  
ATOM   2392 HH21 ARG R 260     136.492 122.710 172.413  1.00 70.78           H  
ATOM   2393 HH22 ARG R 260     136.949 123.649 171.350  1.00 70.78           H  
ATOM   2394  N   TRP R 261     136.866 117.873 168.637  1.00 68.83           N  
ATOM   2395  CA  TRP R 261     137.937 118.169 167.688  1.00 68.83           C  
ATOM   2396  C   TRP R 261     137.748 117.415 166.377  1.00 68.83           C  
ATOM   2397  O   TRP R 261     138.035 117.954 165.302  1.00 68.83           O  
ATOM   2398  CB  TRP R 261     139.303 117.835 168.292  1.00 68.83           C  
ATOM   2399  CG  TRP R 261     140.454 118.110 167.353  1.00 68.83           C  
ATOM   2400  CD1 TRP R 261     140.980 119.330 167.047  1.00 68.83           C  
ATOM   2401  CD2 TRP R 261     141.211 117.149 166.604  1.00 68.83           C  
ATOM   2402  CE2 TRP R 261     142.179 117.860 165.871  1.00 68.83           C  
ATOM   2403  CE3 TRP R 261     141.165 115.761 166.481  1.00 68.83           C  
ATOM   2404  NE1 TRP R 261     142.017 119.189 166.158  1.00 68.83           N  
ATOM   2405  CZ2 TRP R 261     143.092 117.227 165.029  1.00 68.83           C  
ATOM   2406  CZ3 TRP R 261     142.073 115.138 165.648  1.00 68.83           C  
ATOM   2407  CH2 TRP R 261     143.020 115.867 164.932  1.00 68.83           C  
ATOM   2408  H   TRP R 261     137.119 117.493 169.366  1.00 68.83           H  
ATOM   2409  HE1 TRP R 261     142.489 119.831 165.835  1.00 68.83           H  
ATOM   2410  N   LEU R 262     137.309 116.155 166.507  1.00 65.75           N  
ATOM   2411  CA  LEU R 262     137.135 115.290 165.319  1.00 65.75           C  
ATOM   2412  C   LEU R 262     136.064 115.913 164.446  1.00 65.75           C  
ATOM   2413  O   LEU R 262     136.067 115.660 163.251  1.00 65.75           O  
ATOM   2414  CB  LEU R 262     136.732 113.873 165.722  1.00 65.75           C  
ATOM   2415  CG  LEU R 262     136.732 112.863 164.576  1.00 65.75           C  
ATOM   2416  CD1 LEU R 262     136.923 111.451 165.096  1.00 65.75           C  
ATOM   2417  CD2 LEU R 262     135.470 112.963 163.737  1.00 65.75           C  
ATOM   2418  H   LEU R 262     137.110 115.785 167.257  1.00 65.75           H  
ATOM   2419  N   VAL R 263     135.124 116.602 165.066  1.00 65.78           N  
ATOM   2420  CA  VAL R 263     134.045 117.158 164.221  1.00 65.78           C  
ATOM   2421  C   VAL R 263     134.683 118.142 163.259  1.00 65.78           C  
ATOM   2422  O   VAL R 263     134.505 117.981 162.090  1.00 65.78           O  
ATOM   2423  CB  VAL R 263     132.961 117.837 165.079  1.00 65.78           C  
ATOM   2424  CG1 VAL R 263     131.916 118.536 164.222  1.00 65.78           C  
ATOM   2425  CG2 VAL R 263     132.301 116.857 166.037  1.00 65.78           C  
ATOM   2426  H   VAL R 263     135.077 116.760 165.910  1.00 65.78           H  
ATOM   2427  N   HIE R 264     135.513 119.039 163.753  1.00 66.36           N  
ATOM   2428  CA  HIE R 264     136.089 120.053 162.840  1.00 66.36           C  
ATOM   2429  C   HIE R 264     136.951 119.374 161.769  1.00 66.36           C  
ATOM   2430  O   HIE R 264     136.859 119.788 160.599  1.00 66.36           O  
ATOM   2431  CB  HIE R 264     136.857 121.112 163.644  1.00 66.36           C  
ATOM   2432  CG  HIE R 264     137.834 121.926 162.862  1.00 66.36           C  
ATOM   2433  CD2 HIE R 264     139.039 122.423 163.203  1.00 66.36           C  
ATOM   2434  ND1 HIE R 264     137.584 122.366 161.577  1.00 66.36           N  
ATOM   2435  CE1 HIE R 264     138.602 123.076 161.154  1.00 66.36           C  
ATOM   2436  NE2 HIE R 264     139.504 123.126 162.134  1.00 66.36           N  
ATOM   2437  H   HIE R 264     135.758 119.093 164.575  1.00 66.36           H  
ATOM   2438  HE2 HIE R 264     140.260 123.536 162.097  1.00 66.36           H  
ATOM   2439  N   ILE R 265     137.754 118.373 162.152  1.00 65.35           N  
ATOM   2440  CA  ILE R 265     138.659 117.719 161.160  1.00 65.35           C  
ATOM   2441  C   ILE R 265     137.892 116.933 160.098  1.00 65.35           C  
ATOM   2442  O   ILE R 265     138.146 117.166 158.930  1.00 65.35           O  
ATOM   2443  CB  ILE R 265     139.662 116.801 161.865  1.00 65.35           C  
ATOM   2444  CG1 ILE R 265     139.478 116.802 163.381  1.00 65.35           C  
ATOM   2445  CG2 ILE R 265     141.078 117.172 161.468  1.00 65.35           C  
ATOM   2446  CD1 ILE R 265     139.730 118.140 164.018  1.00 65.35           C  
ATOM   2447  H   ILE R 265     137.799 118.059 162.951  1.00 65.35           H  
ATOM   2448  N   MET R 266     136.990 116.047 160.495  1.00 64.52           N  
ATOM   2449  CA  MET R 266     136.195 115.252 159.526  1.00 64.52           C  
ATOM   2450  C   MET R 266     135.133 116.102 158.819  1.00 64.52           C  
ATOM   2451  O   MET R 266     134.971 115.931 157.610  1.00 64.52           O  
ATOM   2452  CB  MET R 266     135.539 114.054 160.207  1.00 64.52           C  
ATOM   2453  CG  MET R 266     134.328 113.587 159.473  1.00 64.52           C  
ATOM   2454  SD  MET R 266     132.920 114.559 159.966  1.00 64.52           S  
ATOM   2455  CE  MET R 266     132.909 114.255 161.731  1.00 64.52           C  
ATOM   2456  H   MET R 266     136.811 115.880 161.320  1.00 64.52           H  
ATOM   2457  N   SER R 267     134.425 116.998 159.532  1.00 65.93           N  
ATOM   2458  CA  SER R 267     133.387 117.828 158.848  1.00 65.93           C  
ATOM   2459  C   SER R 267     134.043 118.729 157.812  1.00 65.93           C  
ATOM   2460  O   SER R 267     133.415 118.984 156.779  1.00 65.93           O  
ATOM   2461  CB  SER R 267     132.428 118.576 159.745  1.00 65.93           C  
ATOM   2462  OG  SER R 267     133.118 119.542 160.524  1.00 65.93           O  
ATOM   2463  H   SER R 267     134.518 117.142 160.375  1.00 65.93           H  
ATOM   2464  HG  SER R 267     132.577 120.130 160.786  1.00 65.93           H  
ATOM   2465  N   ASP R 268     135.231 119.243 158.093  1.00 64.59           N  
ATOM   2466  CA  ASP R 268     135.886 120.036 157.033  1.00 64.59           C  
ATOM   2467  C   ASP R 268     136.122 119.114 155.834  1.00 64.59           C  
ATOM   2468  O   ASP R 268     135.747 119.530 154.734  1.00 64.59           O  
ATOM   2469  CB  ASP R 268     137.202 120.647 157.516  1.00 64.59           C  
ATOM   2470  CG  ASP R 268     137.981 121.352 156.419  1.00 64.59           C  
ATOM   2471  OD1 ASP R 268     137.485 121.380 155.273  1.00 64.59           O  
ATOM   2472  OD2 ASP R 268     139.076 121.868 156.718  1.00 64.59           O1-
ATOM   2473  H   ASP R 268     135.659 119.160 158.834  1.00 64.59           H  
ATOM   2474  N   ILE R 269     136.608 117.877 156.036  1.00 61.03           N  
ATOM   2475  CA  ILE R 269     136.884 117.013 154.850  1.00 61.03           C  
ATOM   2476  C   ILE R 269     135.598 116.706 154.091  1.00 61.03           C  
ATOM   2477  O   ILE R 269     135.626 116.791 152.856  1.00 61.03           O  
ATOM   2478  CB  ILE R 269     137.766 115.780 155.116  1.00 61.03           C  
ATOM   2479  CG1 ILE R 269     137.007 114.533 155.573  1.00 61.03           C  
ATOM   2480  CG2 ILE R 269     138.951 116.112 156.008  1.00 61.03           C  
ATOM   2481  CD1 ILE R 269     137.892 113.338 155.838  1.00 61.03           C  
ATOM   2482  H   ILE R 269     136.778 117.526 156.801  1.00 61.03           H  
ATOM   2483  N   ALA R 270     134.503 116.432 154.781  1.00 60.14           N  
ATOM   2484  CA  ALA R 270     133.261 116.064 154.069  1.00 60.14           C  
ATOM   2485  C   ALA R 270     132.806 117.214 153.180  1.00 60.14           C  
ATOM   2486  O   ALA R 270     132.413 116.950 152.033  1.00 60.14           O  
ATOM   2487  CB  ALA R 270     132.186 115.705 155.063  1.00 60.14           C  
ATOM   2488  H   ALA R 270     134.445 116.449 155.639  1.00 60.14           H  
ATOM   2489  N   ASN R 271     132.881 118.438 153.682  1.00 58.45           N  
ATOM   2490  CA  ASN R 271     132.383 119.577 152.882  1.00 58.45           C  
ATOM   2491  C   ASN R 271     133.236 119.728 151.627  1.00 58.45           C  
ATOM   2492  O   ASN R 271     132.657 119.955 150.546  1.00 58.45           O  
ATOM   2493  CB  ASN R 271     132.384 120.877 153.679  1.00 58.45           C  
ATOM   2494  CG  ASN R 271     131.121 121.134 154.460  1.00 58.45           C  
ATOM   2495  ND2 ASN R 271     130.649 122.361 154.428  1.00 58.45           N  
ATOM   2496  OD1 ASN R 271     130.601 120.251 155.124  1.00 58.45           O  
ATOM   2497  H   ASN R 271     133.201 118.638 154.454  1.00 58.45           H  
ATOM   2498 HD21 ASN R 271     129.950 122.565 154.885  1.00 58.45           H  
ATOM   2499 HD22 ASN R 271     131.040 122.960 153.949  1.00 58.45           H  
ATOM   2500  N   MET R 272     134.548 119.560 151.761  1.00 58.42           N  
ATOM   2501  CA  MET R 272     135.426 119.776 150.593  1.00 58.42           C  
ATOM   2502  C   MET R 272     135.026 118.794 149.502  1.00 58.42           C  
ATOM   2503  O   MET R 272     134.753 119.223 148.397  1.00 58.42           O  
ATOM   2504  CB  MET R 272     136.876 119.475 150.961  1.00 58.42           C  
ATOM   2505  CG  MET R 272     137.478 120.428 151.948  1.00 58.42           C  
ATOM   2506  SD  MET R 272     139.208 120.006 152.220  1.00 58.42           S  
ATOM   2507  CE  MET R 272     139.028 118.569 153.272  1.00 58.42           C  
ATOM   2508  H   MET R 272     134.948 119.331 152.488  1.00 58.42           H  
ATOM   2509  N   LEU R 273     134.866 117.536 149.859  1.00 57.59           N  
ATOM   2510  CA  LEU R 273     134.499 116.565 148.831  1.00 57.59           C  
ATOM   2511  C   LEU R 273     133.178 116.939 148.161  1.00 57.59           C  
ATOM   2512  O   LEU R 273     133.065 116.958 146.920  1.00 57.59           O  
ATOM   2513  CB  LEU R 273     134.415 115.168 149.443  1.00 57.59           C  
ATOM   2514  CG  LEU R 273     135.729 114.553 149.925  1.00 57.59           C  
ATOM   2515  CD1 LEU R 273     135.470 113.575 151.053  1.00 57.59           C  
ATOM   2516  CD2 LEU R 273     136.451 113.869 148.777  1.00 57.59           C  
ATOM   2517  H   LEU R 273     134.958 117.226 150.656  1.00 57.59           H  
ATOM   2518  N   ALA R 274     132.164 117.237 148.975  1.00 55.26           N  
ATOM   2519  CA  ALA R 274     130.858 117.579 148.433  1.00 55.26           C  
ATOM   2520  C   ALA R 274     130.934 118.774 147.492  1.00 55.26           C  
ATOM   2521  O   ALA R 274     130.135 118.883 146.557  1.00 55.26           O  
ATOM   2522  CB  ALA R 274     129.877 117.852 149.570  1.00 55.26           C  
ATOM   2523  H   ALA R 274     132.214 117.245 149.833  1.00 55.26           H  
ATOM   2524  N   LEU R 275     131.877 119.685 147.720  1.00 56.35           N  
ATOM   2525  CA  LEU R 275     131.984 120.829 146.822  1.00 56.35           C  
ATOM   2526  C   LEU R 275     132.886 120.551 145.629  1.00 56.35           C  
ATOM   2527  O   LEU R 275     132.707 121.159 144.567  1.00 56.35           O  
ATOM   2528  CB  LEU R 275     132.480 122.059 147.578  1.00 56.35           C  
ATOM   2529  CG  LEU R 275     131.552 122.596 148.661  1.00 56.35           C  
ATOM   2530  CD1 LEU R 275     131.988 123.979 149.079  1.00 56.35           C  
ATOM   2531  CD2 LEU R 275     130.119 122.622 148.154  1.00 56.35           C  
ATOM   2532  H   LEU R 275     132.444 119.662 148.366  1.00 56.35           H  
ATOM   2533  N   LEU R 276     133.873 119.671 145.774  1.00 57.05           N  
ATOM   2534  CA  LEU R 276     134.593 119.211 144.595  1.00 57.05           C  
ATOM   2535  C   LEU R 276     133.626 118.621 143.587  1.00 57.05           C  
ATOM   2536  O   LEU R 276     133.869 118.682 142.374  1.00 57.05           O  
ATOM   2537  CB  LEU R 276     135.659 118.189 144.979  1.00 57.05           C  
ATOM   2538  CG  LEU R 276     136.605 117.744 143.863  1.00 57.05           C  
ATOM   2539  CD1 LEU R 276     137.738 118.731 143.674  1.00 57.05           C  
ATOM   2540  CD2 LEU R 276     137.149 116.352 144.152  1.00 57.05           C  
ATOM   2541  H   LEU R 276     134.135 119.337 146.522  1.00 57.05           H  
ATOM   2542  N   ASN R 277     132.528 118.047 144.076  1.00 54.71           N  
ATOM   2543  CA  ASN R 277     131.467 117.616 143.168  1.00 54.71           C  
ATOM   2544  C   ASN R 277     131.017 118.758 142.263  1.00 54.71           C  
ATOM   2545  O   ASN R 277     131.025 118.630 141.031  1.00 54.71           O  
ATOM   2546  CB  ASN R 277     130.286 117.068 143.961  1.00 54.71           C  
ATOM   2547  CG  ASN R 277     129.233 116.467 143.086  1.00 54.71           C  
ATOM   2548  ND2 ASN R 277     128.470 115.545 143.652  1.00 54.71           N  
ATOM   2549  OD1 ASN R 277     129.100 116.808 141.915  1.00 54.71           O  
ATOM   2550  H   ASN R 277     132.380 117.901 144.911  1.00 54.71           H  
ATOM   2551 HD21 ASN R 277     127.851 115.160 143.195  1.00 54.71           H  
ATOM   2552 HD22 ASN R 277     128.592 115.332 144.476  1.00 54.71           H  
ATOM   2553  N   THR R 278     130.596 119.878 142.853  1.00 56.06           N  
ATOM   2554  CA  THR R 278     130.095 120.982 142.043  1.00 56.06           C  
ATOM   2555  C   THR R 278     131.216 121.694 141.307  1.00 56.06           C  
ATOM   2556  O   THR R 278     130.945 122.522 140.433  1.00 56.06           O  
ATOM   2557  CB  THR R 278     129.313 121.974 142.905  1.00 56.06           C  
ATOM   2558  CG2 THR R 278     130.255 122.882 143.667  1.00 56.06           C  
ATOM   2559  OG1 THR R 278     128.483 122.781 142.063  1.00 56.06           O  
ATOM   2560  H   THR R 278     130.591 120.014 143.702  1.00 56.06           H  
ATOM   2561  HG1 THR R 278     128.911 122.998 141.373  1.00 56.06           H  
ATOM   2562  N   ALA R 279     132.465 121.396 141.644  1.00 56.47           N  
ATOM   2563  CA  ALA R 279     133.576 121.905 140.851  1.00 56.47           C  
ATOM   2564  C   ALA R 279     133.740 121.098 139.568  1.00 56.47           C  
ATOM   2565  O   ALA R 279     134.001 121.655 138.497  1.00 56.47           O  
ATOM   2566  CB  ALA R 279     134.863 121.883 141.674  1.00 56.47           C  
ATOM   2567  H   ALA R 279     132.688 120.908 142.316  1.00 56.47           H  
ATOM   2568  N   ILE R 280     133.593 119.780 139.660  1.00 55.83           N  
ATOM   2569  CA  ILE R 280     133.826 118.910 138.512  1.00 55.83           C  
ATOM   2570  C   ILE R 280     132.557 118.724 137.696  1.00 55.83           C  
ATOM   2571  O   ILE R 280     132.578 118.057 136.655  1.00 55.83           O  
ATOM   2572  CB  ILE R 280     134.375 117.544 138.947  1.00 55.83           C  
ATOM   2573  CG1 ILE R 280     133.296 116.753 139.674  1.00 55.83           C  
ATOM   2574  CG2 ILE R 280     135.605 117.719 139.827  1.00 55.83           C  
ATOM   2575  CD1 ILE R 280     133.780 115.442 140.225  1.00 55.83           C  
ATOM   2576  H   ILE R 280     133.357 119.369 140.379  1.00 55.83           H  
ATOM   2577  N   ASN R 281     131.442 119.267 138.181  1.00 56.89           N  
ATOM   2578  CA  ASN R 281     130.213 119.215 137.397  1.00 56.89           C  
ATOM   2579  C   ASN R 281     130.400 119.858 136.032  1.00 56.89           C  
ATOM   2580  O   ASN R 281     129.870 119.366 135.029  1.00 56.89           O  
ATOM   2581  CB  ASN R 281     129.072 119.893 138.149  1.00 56.89           C  
ATOM   2582  CG  ASN R 281     128.072 118.905 138.695  1.00 56.89           C  
ATOM   2583  ND2 ASN R 281     126.933 119.411 139.153  1.00 56.89           N  
ATOM   2584  OD1 ASN R 281     128.317 117.700 138.709  1.00 56.89           O  
ATOM   2585  H   ASN R 281     131.375 119.659 138.944  1.00 56.89           H  
ATOM   2586 HD21 ASN R 281     126.330 118.888 139.476  1.00 56.89           H  
ATOM   2587 HD22 ASN R 281     126.797 120.260 139.127  1.00 56.89           H  
ATOM   2588  N   PHE R 282     131.149 120.961 135.972  1.00 58.63           N  
ATOM   2589  CA  PHE R 282     131.411 121.619 134.697  1.00 58.63           C  
ATOM   2590  C   PHE R 282     132.033 120.648 133.707  1.00 58.63           C  
ATOM   2591  O   PHE R 282     131.525 120.458 132.598  1.00 58.63           O  
ATOM   2592  CB  PHE R 282     132.324 122.831 134.895  1.00 58.63           C  
ATOM   2593  CG  PHE R 282     133.341 123.012 133.797  1.00 58.63           C  
ATOM   2594  CD1 PHE R 282     132.966 123.474 132.553  1.00 58.63           C  
ATOM   2595  CD2 PHE R 282     134.674 122.721 134.018  1.00 58.63           C  
ATOM   2596  CE1 PHE R 282     133.890 123.637 131.551  1.00 58.63           C  
ATOM   2597  CE2 PHE R 282     135.606 122.883 133.014  1.00 58.63           C  
ATOM   2598  CZ  PHE R 282     135.211 123.345 131.779  1.00 58.63           C  
ATOM   2599  H   PHE R 282     131.510 121.339 136.654  1.00 58.63           H  
ATOM   2600  N   PHE R 283     133.149 120.032 134.090  1.00 58.38           N  
ATOM   2601  CA  PHE R 283     133.767 119.034 133.233  1.00 58.38           C  
ATOM   2602  C   PHE R 283     132.750 117.974 132.844  1.00 58.38           C  
ATOM   2603  O   PHE R 283     132.395 117.834 131.667  1.00 58.38           O  
ATOM   2604  CB  PHE R 283     134.964 118.411 133.946  1.00 58.38           C  
ATOM   2605  CG  PHE R 283     136.189 119.267 133.933  1.00 58.38           C  
ATOM   2606  CD1 PHE R 283     136.779 119.630 132.739  1.00 58.38           C  
ATOM   2607  CD2 PHE R 283     136.755 119.703 135.112  1.00 58.38           C  
ATOM   2608  CE1 PHE R 283     137.910 120.416 132.722  1.00 58.38           C  
ATOM   2609  CE2 PHE R 283     137.883 120.488 135.103  1.00 58.38           C  
ATOM   2610  CZ  PHE R 283     138.463 120.847 133.906  1.00 58.38           C  
ATOM   2611  H   PHE R 283     133.557 120.178 134.833  1.00 58.38           H  
ATOM   2612  N   LEU R 284     132.191 117.303 133.853  1.00 57.61           N  
ATOM   2613  CA  LEU R 284     131.399 116.099 133.642  1.00 57.61           C  
ATOM   2614  C   LEU R 284     130.143 116.356 132.822  1.00 57.61           C  
ATOM   2615  O   LEU R 284     129.561 115.414 132.279  1.00 57.61           O  
ATOM   2616  CB  LEU R 284     131.033 115.495 134.993  1.00 57.61           C  
ATOM   2617  CG  LEU R 284     130.993 113.979 135.086  1.00 57.61           C  
ATOM   2618  CD1 LEU R 284     132.275 113.382 134.534  1.00 57.61           C  
ATOM   2619  CD2 LEU R 284     130.812 113.587 136.532  1.00 57.61           C  
ATOM   2620  H   LEU R 284     132.262 117.536 134.677  1.00 57.61           H  
ATOM   2621  N   TYR R 285     129.699 117.605 132.720  1.00 56.85           N  
ATOM   2622  CA  TYR R 285     128.508 117.884 131.932  1.00 56.85           C  
ATOM   2623  C   TYR R 285     128.805 118.602 130.624  1.00 56.85           C  
ATOM   2624  O   TYR R 285     128.404 118.121 129.562  1.00 56.85           O  
ATOM   2625  CB  TYR R 285     127.511 118.687 132.764  1.00 56.85           C  
ATOM   2626  CG  TYR R 285     126.791 117.836 133.782  1.00 56.85           C  
ATOM   2627  CD1 TYR R 285     126.020 116.756 133.385  1.00 56.85           C  
ATOM   2628  CD2 TYR R 285     126.897 118.099 135.137  1.00 56.85           C  
ATOM   2629  CE1 TYR R 285     125.369 115.972 134.305  1.00 56.85           C  
ATOM   2630  CE2 TYR R 285     126.250 117.316 136.065  1.00 56.85           C  
ATOM   2631  CZ  TYR R 285     125.488 116.252 135.641  1.00 56.85           C  
ATOM   2632  OH  TYR R 285     124.837 115.469 136.564  1.00 56.85           O  
ATOM   2633  H   TYR R 285     130.064 118.290 133.090  1.00 56.85           H  
ATOM   2634  HH  TYR R 285     124.999 115.754 137.338  1.00 56.85           H  
ATOM   2635  N   CYS R 286     129.499 119.740 130.657  1.00 61.15           N  
ATOM   2636  CA  CYS R 286     129.680 120.518 129.444  1.00 61.15           C  
ATOM   2637  C   CYS R 286     131.046 120.386 128.787  1.00 61.15           C  
ATOM   2638  O   CYS R 286     131.206 120.875 127.666  1.00 61.15           O  
ATOM   2639  CB  CYS R 286     129.395 122.007 129.702  1.00 61.15           C  
ATOM   2640  SG  CYS R 286     129.891 122.645 131.308  1.00 61.15           S  
ATOM   2641  H   CYS R 286     129.866 120.071 131.361  1.00 61.15           H  
ATOM   2642  HG  CYS R 286     130.688 121.900 131.808  1.00 61.15           H  
ATOM   2643  N   PHE R 287     132.029 119.739 129.411  1.00 62.44           N  
ATOM   2644  CA  PHE R 287     133.280 119.558 128.686  1.00 62.44           C  
ATOM   2645  C   PHE R 287     133.262 118.319 127.807  1.00 62.44           C  
ATOM   2646  O   PHE R 287     133.952 118.288 126.783  1.00 62.44           O  
ATOM   2647  CB  PHE R 287     134.459 119.492 129.650  1.00 62.44           C  
ATOM   2648  CG  PHE R 287     135.759 119.927 129.045  1.00 62.44           C  
ATOM   2649  CD1 PHE R 287     136.450 119.102 128.180  1.00 62.44           C  
ATOM   2650  CD2 PHE R 287     136.307 121.152 129.370  1.00 62.44           C  
ATOM   2651  CE1 PHE R 287     137.650 119.496 127.634  1.00 62.44           C  
ATOM   2652  CE2 PHE R 287     137.510 121.556 128.825  1.00 62.44           C  
ATOM   2653  CZ  PHE R 287     138.183 120.726 127.956  1.00 62.44           C  
ATOM   2654  H   PHE R 287     131.998 119.415 130.208  1.00 62.44           H  
ATOM   2655  N   ILE R 288     132.473 117.308 128.169  1.00 62.74           N  
ATOM   2656  CA  ILE R 288     132.430 116.083 127.384  1.00 62.74           C  
ATOM   2657  C   ILE R 288     131.866 116.355 125.997  1.00 62.74           C  
ATOM   2658  O   ILE R 288     132.303 115.760 125.006  1.00 62.74           O  
ATOM   2659  CB  ILE R 288     131.617 115.012 128.127  1.00 62.74           C  
ATOM   2660  CG1 ILE R 288     132.277 114.675 129.460  1.00 62.74           C  
ATOM   2661  CG2 ILE R 288     131.472 113.771 127.272  1.00 62.74           C  
ATOM   2662  CD1 ILE R 288     133.503 113.812 129.334  1.00 62.74           C  
ATOM   2663  H   ILE R 288     131.961 117.314 128.860  1.00 62.74           H  
ATOM   2664  N   SER R 289     130.894 117.255 125.904  1.00 66.13           N  
ATOM   2665  CA  SER R 289     130.214 117.500 124.641  1.00 66.13           C  
ATOM   2666  C   SER R 289     131.206 117.968 123.590  1.00 66.13           C  
ATOM   2667  O   SER R 289     131.834 119.019 123.744  1.00 66.13           O  
ATOM   2668  CB  SER R 289     129.114 118.543 124.834  1.00 66.13           C  
ATOM   2669  OG  SER R 289     127.946 117.975 125.395  1.00 66.13           O  
ATOM   2670  H   SER R 289     130.614 117.733 126.561  1.00 66.13           H  
ATOM   2671  HG  SER R 289     127.362 118.571 125.490  1.00 66.13           H  
ATOM   2672  N   LYS R 290     131.366 117.176 122.531  1.00 68.79           N  
ATOM   2673  CA  LYS R 290     132.190 117.620 121.414  1.00 68.79           C  
ATOM   2674  C   LYS R 290     131.583 118.847 120.757  1.00 68.79           C  
ATOM   2675  O   LYS R 290     132.304 119.741 120.300  1.00 68.79           O  
ATOM   2676  CB  LYS R 290     132.360 116.493 120.397  1.00 68.79           C  
ATOM   2677  CG  LYS R 290     133.448 116.755 119.366  1.00 68.79           C  
ATOM   2678  CD  LYS R 290     134.833 116.806 119.990  1.00 68.79           C  
ATOM   2679  CE  LYS R 290     135.058 115.662 120.968  1.00 68.79           C  
ATOM   2680  NZ  LYS R 290     136.498 115.300 121.066  1.00 68.79           N1+
ATOM   2681  H   LYS R 290     131.013 116.397 122.441  1.00 68.79           H  
ATOM   2682  HZ1 LYS R 290     136.597 114.630 121.643  1.00 68.79           H  
ATOM   2683  HZ2 LYS R 290     136.795 115.048 120.266  1.00 68.79           H  
ATOM   2684  HZ3 LYS R 290     136.963 116.005 121.346  1.00 68.79           H  
ATOM   2685  N   ARG R 291     130.251 118.914 120.719  1.00 68.93           N  
ATOM   2686  CA  ARG R 291     129.591 120.108 120.210  1.00 68.93           C  
ATOM   2687  C   ARG R 291     129.904 121.318 121.080  1.00 68.93           C  
ATOM   2688  O   ARG R 291     130.140 122.415 120.564  1.00 68.93           O  
ATOM   2689  CB  ARG R 291     128.085 119.876 120.123  1.00 68.93           C  
ATOM   2690  CG  ARG R 291     127.645 119.223 118.831  1.00 68.93           C  
ATOM   2691  CD  ARG R 291     126.142 119.053 118.791  1.00 68.93           C  
ATOM   2692  NE  ARG R 291     125.601 119.335 117.465  1.00 68.93           N  
ATOM   2693  CZ  ARG R 291     124.626 118.635 116.894  1.00 68.93           C  
ATOM   2694  NH1 ARG R 291     124.081 117.609 117.532  1.00 68.93           N1+
ATOM   2695  NH2 ARG R 291     124.196 118.963 115.682  1.00 68.93           N  
ATOM   2696  H   ARG R 291     129.722 118.288 120.978  1.00 68.93           H  
ATOM   2697  HE  ARG R 291     125.934 119.995 117.025  1.00 68.93           H  
ATOM   2698 HH11 ARG R 291     124.358 117.394 118.318  1.00 68.93           H  
ATOM   2699 HH12 ARG R 291     123.450 117.157 117.160  1.00 68.93           H  
ATOM   2700 HH21 ARG R 291     124.547 119.628 115.266  1.00 68.93           H  
ATOM   2701 HH22 ARG R 291     123.565 118.509 115.314  1.00 68.93           H  
ATOM   2702  N   PHE R 292     129.932 121.136 122.401  1.00 68.50           N  
ATOM   2703  CA  PHE R 292     130.272 122.257 123.267  1.00 68.50           C  
ATOM   2704  C   PHE R 292     131.736 122.637 123.137  1.00 68.50           C  
ATOM   2705  O   PHE R 292     132.066 123.821 123.216  1.00 68.50           O  
ATOM   2706  CB  PHE R 292     129.936 121.947 124.724  1.00 68.50           C  
ATOM   2707  CG  PHE R 292     130.118 123.120 125.652  1.00 68.50           C  
ATOM   2708  CD1 PHE R 292     131.364 123.431 126.174  1.00 68.50           C  
ATOM   2709  CD2 PHE R 292     129.039 123.902 126.014  1.00 68.50           C  
ATOM   2710  CE1 PHE R 292     131.530 124.499 127.026  1.00 68.50           C  
ATOM   2711  CE2 PHE R 292     129.199 124.975 126.868  1.00 68.50           C  
ATOM   2712  CZ  PHE R 292     130.449 125.273 127.374  1.00 68.50           C  
ATOM   2713  H   PHE R 292     129.764 120.395 122.803  1.00 68.50           H  
ATOM   2714  N   ARG R 293     132.626 121.669 122.935  1.00 69.26           N  
ATOM   2715  CA  ARG R 293     134.028 122.017 122.734  1.00 69.26           C  
ATOM   2716  C   ARG R 293     134.224 122.789 121.433  1.00 69.26           C  
ATOM   2717  O   ARG R 293     135.011 123.744 121.378  1.00 69.26           O  
ATOM   2718  CB  ARG R 293     134.889 120.760 122.751  1.00 69.26           C  
ATOM   2719  CG  ARG R 293     134.994 120.134 124.110  1.00 69.26           C  
ATOM   2720  CD  ARG R 293     136.220 119.273 124.220  1.00 69.26           C  
ATOM   2721  NE  ARG R 293     135.923 117.885 123.899  1.00 69.26           N  
ATOM   2722  CZ  ARG R 293     136.606 116.849 124.373  1.00 69.26           C  
ATOM   2723  NH1 ARG R 293     137.628 117.048 125.194  1.00 69.26           N1+
ATOM   2724  NH2 ARG R 293     136.266 115.615 124.033  1.00 69.26           N  
ATOM   2725  H   ARG R 293     132.446 120.828 122.911  1.00 69.26           H  
ATOM   2726  HE  ARG R 293     135.264 117.725 123.370  1.00 69.26           H  
ATOM   2727 HH11 ARG R 293     137.849 117.848 125.419  1.00 69.26           H  
ATOM   2728 HH12 ARG R 293     138.070 116.377 125.501  1.00 69.26           H  
ATOM   2729 HH21 ARG R 293     135.601 115.482 123.504  1.00 69.26           H  
ATOM   2730 HH22 ARG R 293     136.710 114.946 124.342  1.00 69.26           H  
ATOM   2731  N   THR R 294     133.510 122.395 120.376  1.00 74.78           N  
ATOM   2732  CA  THR R 294     133.584 123.137 119.123  1.00 74.78           C  
ATOM   2733  C   THR R 294     133.009 124.538 119.286  1.00 74.78           C  
ATOM   2734  O   THR R 294     133.578 125.517 118.789  1.00 74.78           O  
ATOM   2735  CB  THR R 294     132.849 122.379 118.021  1.00 74.78           C  
ATOM   2736  CG2 THR R 294     133.594 121.105 117.674  1.00 74.78           C  
ATOM   2737  OG1 THR R 294     131.530 122.050 118.467  1.00 74.78           O  
ATOM   2738  H   THR R 294     132.987 121.713 120.366  1.00 74.78           H  
ATOM   2739  HG1 THR R 294     131.452 122.246 119.280  1.00 74.78           H  
ATOM   2740  N   MET R 295     131.876 124.650 119.982  1.00 77.38           N  
ATOM   2741  CA  MET R 295     131.321 125.964 120.279  1.00 77.38           C  
ATOM   2742  C   MET R 295     132.292 126.788 121.107  1.00 77.38           C  
ATOM   2743  O   MET R 295     132.356 128.013 120.967  1.00 77.38           O  
ATOM   2744  CB  MET R 295     129.986 125.822 121.007  1.00 77.38           C  
ATOM   2745  CG  MET R 295     128.774 125.822 120.094  1.00 77.38           C  
ATOM   2746  SD  MET R 295     127.293 126.430 120.919  1.00 77.38           S  
ATOM   2747  CE  MET R 295     127.839 128.052 121.441  1.00 77.38           C  
ATOM   2748  H   MET R 295     131.422 123.986 120.285  1.00 77.38           H  
ATOM   2749  N   ALA R 296     133.063 126.131 121.970  1.00 78.76           N  
ATOM   2750  CA  ALA R 296     134.019 126.839 122.808  1.00 78.76           C  
ATOM   2751  C   ALA R 296     135.143 127.415 121.965  1.00 78.76           C  
ATOM   2752  O   ALA R 296     135.506 128.587 122.103  1.00 78.76           O  
ATOM   2753  CB  ALA R 296     134.570 125.903 123.884  1.00 78.76           C  
ATOM   2754  H   ALA R 296     133.046 125.279 122.084  1.00 78.76           H  
ATOM   2755  N   ALA R 297     135.702 126.581 121.091  1.00 83.33           N  
ATOM   2756  CA  ALA R 297     136.797 127.049 120.216  1.00 83.33           C  
ATOM   2757  C   ALA R 297     136.284 128.218 119.372  1.00 83.33           C  
ATOM   2758  O   ALA R 297     136.820 129.332 119.513  1.00 83.33           O  
ATOM   2759  CB  ALA R 297     137.285 125.914 119.349  1.00 83.33           C  
ATOM   2760  H   ALA R 297     135.475 125.758 120.984  1.00 83.33           H  
ATOM   2761  N   ALA R 298     135.256 127.971 118.555  1.00 86.15           N  
ATOM   2762  CA  ALA R 298     134.696 129.003 117.652  1.00 86.15           C  
ATOM   2763  C   ALA R 298     134.136 130.182 118.457  1.00 86.15           C  
ATOM   2764  O   ALA R 298     134.415 131.335 118.080  1.00 86.15           O  
ATOM   2765  CB  ALA R 298     133.630 128.382 116.785  1.00 86.15           C  
ATOM   2766  H   ALA R 298     134.862 127.208 118.504  1.00 86.15           H  
ATOM   2767  N   THR R 299     133.410 129.900 119.542  1.00 86.29           N  
ATOM   2768  CA  THR R 299     132.820 130.983 120.372  1.00 86.29           C  
ATOM   2769  C   THR R 299     133.947 131.825 120.978  1.00 86.29           C  
ATOM   2770  O   THR R 299     133.827 133.060 120.967  1.00 86.29           O  
ATOM   2771  CB  THR R 299     131.906 130.399 121.455  1.00 86.29           C  
ATOM   2772  CG2 THR R 299     131.323 131.459 122.365  1.00 86.29           C  
ATOM   2773  OG1 THR R 299     130.850 129.689 120.806  1.00 86.29           O  
ATOM   2774  H   THR R 299     133.244 129.103 119.820  1.00 86.29           H  
ATOM   2775  HG1 THR R 299     131.080 128.890 120.689  1.00 86.29           H  
ATOM   2776  N   LEU R 300     135.001 131.168 121.464  1.00 91.46           N  
ATOM   2777  CA  LEU R 300     136.160 131.873 122.070  1.00 91.46           C  
ATOM   2778  C   LEU R 300     136.850 132.716 120.995  1.00 91.46           C  
ATOM   2779  O   LEU R 300     137.186 133.880 121.285  1.00 91.46           O  
ATOM   2780  CB  LEU R 300     137.122 130.829 122.642  1.00 91.46           C  
ATOM   2781  CG  LEU R 300     138.411 131.384 123.246  1.00 91.46           C  
ATOM   2782  CD1 LEU R 300     139.124 130.321 124.067  1.00 91.46           C  
ATOM   2783  CD2 LEU R 300     139.331 131.925 122.163  1.00 91.46           C  
ATOM   2784  H   LEU R 300     135.074 130.310 121.457  1.00 91.46           H  
ATOM   2785  N   LYS R 301     137.014 132.155 119.794  1.00 93.72           N  
ATOM   2786  CA  LYS R 301     137.681 132.878 118.679  1.00 93.72           C  
ATOM   2787  C   LYS R 301     136.859 134.116 118.309  1.00 93.72           C  
ATOM   2788  O   LYS R 301     137.466 135.187 118.116  1.00 93.72           O  
ATOM   2789  CB  LYS R 301     137.859 131.944 117.478  1.00 93.72           C  
ATOM   2790  CG  LYS R 301     139.206 131.235 117.395  1.00 93.72           C  
ATOM   2791  CD  LYS R 301     139.653 130.628 118.707  1.00 93.72           C  
ATOM   2792  CE  LYS R 301     140.970 129.888 118.602  1.00 93.72           C  
ATOM   2793  NZ  LYS R 301     141.360 129.275 119.894  1.00 93.72           N1+
ATOM   2794  H   LYS R 301     136.752 131.361 119.595  1.00 93.72           H  
ATOM   2795  HZ1 LYS R 301     142.135 128.849 119.799  1.00 93.72           H  
ATOM   2796  HZ2 LYS R 301     141.445 129.910 120.511  1.00 93.72           H  
ATOM   2797  HZ3 LYS R 301     140.734 128.696 120.148  1.00 93.72           H  
ATOM   2798  N   ALA R 302     135.529 133.981 118.269  1.00 95.37           N  
ATOM   2799  CA  ALA R 302     134.652 135.121 117.908  1.00 95.37           C  
ATOM   2800  C   ALA R 302     134.835 136.237 118.941  1.00 95.37           C  
ATOM   2801  O   ALA R 302     134.953 137.410 118.533  1.00 95.37           O  
ATOM   2802  CB  ALA R 302     133.220 134.655 117.852  1.00 95.37           C  
ATOM   2803  H   ALA R 302     135.112 133.250 118.444  1.00 95.37           H  
ATOM   2804  N   PHE R 303     134.893 135.871 120.226  1.00 96.92           N  
ATOM   2805  CA  PHE R 303     135.092 136.858 121.318  1.00 96.92           C  
ATOM   2806  C   PHE R 303     136.466 137.512 121.151  1.00 96.92           C  
ATOM   2807  O   PHE R 303     136.580 138.739 121.318  1.00 96.92           O  
ATOM   2808  CB  PHE R 303     134.986 136.166 122.679  1.00 96.92           C  
ATOM   2809  CG  PHE R 303     135.357 137.036 123.855  1.00 96.92           C  
ATOM   2810  CD1 PHE R 303     136.672 137.125 124.285  1.00 96.92           C  
ATOM   2811  CD2 PHE R 303     134.393 137.767 124.531  1.00 96.92           C  
ATOM   2812  CE1 PHE R 303     137.012 137.925 125.365  1.00 96.92           C  
ATOM   2813  CE2 PHE R 303     134.736 138.567 125.611  1.00 96.92           C  
ATOM   2814  CZ  PHE R 303     136.045 138.644 126.025  1.00 96.92           C  
ATOM   2815  H   PHE R 303     134.819 135.057 120.495  1.00 96.92           H  
ATOM   2816  N   PHE R 304     137.470 136.705 120.799  1.00 99.51           N  
ATOM   2817  CA  PHE R 304     138.895 137.071 121.008  1.00 99.51           C  
ATOM   2818  C   PHE R 304     139.363 137.982 119.868  1.00 99.51           C  
ATOM   2819  O   PHE R 304     139.045 137.649 118.709  1.00 99.51           O  
ATOM   2820  CB  PHE R 304     139.756 135.811 121.107  1.00 99.51           C  
ATOM   2821  CG  PHE R 304     141.115 136.020 121.723  1.00 99.51           C  
ATOM   2822  CD1 PHE R 304     141.257 136.171 123.092  1.00 99.51           C  
ATOM   2823  CD2 PHE R 304     142.254 136.061 120.934  1.00 99.51           C  
ATOM   2824  CE1 PHE R 304     142.508 136.361 123.659  1.00 99.51           C  
ATOM   2825  CE2 PHE R 304     143.505 136.251 121.502  1.00 99.51           C  
ATOM   2826  CZ  PHE R 304     143.629 136.400 122.863  1.00 99.51           C  
ATOM   2827  H   PHE R 304     137.355 135.934 120.435  1.00 99.51           H  
TER   
ATOM   2828  N   NME R 305     140.055 139.046 120.097  1.00  0.00           N  
ATOM   2829  CM  NME R 305     140.483 139.885 118.992  1.00  0.00           C  
ATOM   2830  H   NME R 305     140.291 139.307 120.882  1.00  0.00           H  
CONECT    1    5   24   25   26
CONECT    2   12   13
CONECT    3   15
CONECT    4    8   10
CONECT    5    1    8   11
CONECT    6   15   16   31
CONECT    7    9   12
CONECT    8    4    5   27
CONECT    9    7   13
CONECT   10    4   11   28
CONECT   11    5   10   12
CONECT   12    2    7   11
CONECT   13    2    9   14
CONECT   14   13   15   29   30
CONECT   15    3    6   14
CONECT   16    6   17   18   32
CONECT   17   16   33   34   35
CONECT   18   16   19   23
CONECT   19   18   20   36
CONECT   20   19   21   37
CONECT   21   20   22   38
CONECT   22   21   23   39
CONECT   23   18   22   40
CONECT   24    1
CONECT   25    1
CONECT   26    1
CONECT   27    8
CONECT   28   10
CONECT   29   14
CONECT   30   14
CONECT   31    6
CONECT   32   16
CONECT   33   17
CONECT   34   17
CONECT   35   17
CONECT   36   19
CONECT   37   20
CONECT   38   21
CONECT   39   22
CONECT   40   23
END
