# Supplementary material for: Ultra-large virtual screening unveils potent agonists of the neuromodulatory orphan receptor GPR139
Source: Nat Commun. 2025 Dec 9;17:129. doi: 10.1038/s41467-025-66845-y (PMC12775434; doi:10.1038/s41467-025-66845-y)
Supplement: Supplementary file 3 — Supplementary Data 1 [file 41467_2025_66845_MOESM3_ESM.gz › SUPPLEMENTARY_DATA_1/gpr139_cpd_4.pdb]

ATOM      1  C   ACE R  22     112.439 138.753 132.391  1.00  0.00           C
ATOM      2  O   ACE R  22     113.229 138.242 131.586  1.00  0.00           O
ATOM      3  CH3 ACE R  22     111.445 139.805 131.949  1.00  0.00           C
ATOM      4  N   CYS R  23     112.465 138.383 133.627  1.00 83.46           N
ATOM      5  CA  CYS R  23     113.418 137.371 134.065  1.00 83.46           C
ATOM      6  C   CYS R  23     112.769 136.396 135.045  1.00 83.46           C
ATOM      7  O   CYS R  23     112.505 136.746 136.196  1.00 83.46           O
ATOM      8  CB  CYS R  23     114.642 138.028 134.709  1.00 83.46           C
ATOM      9  SG  CYS R  23     115.429 139.308 133.701  1.00 83.46           S
ATOM     10  H   CYS R  23     111.950 138.692 134.243  1.00 83.46           H
ATOM     11  HG  CYS R  23     116.371 139.760 134.291  1.00 83.46           H
ATOM     12  N   GLY R  24     112.512 135.171 134.581  1.00 81.14           N
ATOM     13  CA  GLY R  24     111.936 134.165 135.459  1.00 81.14           C
ATOM     14  C   GLY R  24     112.886 133.739 136.562  1.00 81.14           C
ATOM     15  O   GLY R  24     112.464 133.194 137.585  1.00 81.14           O
ATOM     16  H   GLY R  24     112.662 134.910 133.775  1.00 81.14           H
ATOM     17  N   LEU R  25     114.180 133.980 136.368  1.00 77.17           N
ATOM     18  CA  LEU R  25     115.216 133.665 137.342  1.00 77.17           C
ATOM     19  C   LEU R  25     115.181 134.588 138.556  1.00 77.17           C
ATOM     20  O   LEU R  25     115.957 134.387 139.495  1.00 77.17           O
ATOM     21  CB  LEU R  25     116.590 133.746 136.657  1.00 77.17           C
ATOM     22  CG  LEU R  25     117.900 133.352 137.341  1.00 77.17           C
ATOM     23  CD1 LEU R  25     117.790 132.015 138.039  1.00 77.17           C
ATOM     24  CD2 LEU R  25     119.032 133.336 136.330  1.00 77.17           C
ATOM     25  H   LEU R  25     114.485 134.340 135.649  1.00 77.17           H
ATOM     26  N   GLY R  26     114.279 135.573 138.571  1.00 77.02           N
ATOM     27  CA  GLY R  26     114.355 136.626 139.573  1.00 77.02           C
ATOM     28  C   GLY R  26     114.008 136.164 140.976  1.00 77.02           C
ATOM     29  O   GLY R  26     114.561 136.668 141.957  1.00 77.02           O
ATOM     30  H   GLY R  26     113.626 135.646 138.016  1.00 77.02           H
ATOM     31  N   PHE R  27     113.083 135.211 141.097  1.00 73.23           N
ATOM     32  CA  PHE R  27     112.651 134.755 142.413  1.00 73.23           C
ATOM     33  C   PHE R  27     113.599 133.742 143.040  1.00 73.23           C
ATOM     34  O   PHE R  27     113.258 133.164 144.074  1.00 73.23           O
ATOM     35  CB  PHE R  27     111.251 134.151 142.331  1.00 73.23           C
ATOM     36  CG  PHE R  27     110.148 135.155 142.477  1.00 73.23           C
ATOM     37  CD1 PHE R  27     110.052 135.938 143.613  1.00 73.23           C
ATOM     38  CD2 PHE R  27     109.203 135.312 141.479  1.00 73.23           C
ATOM     39  CE1 PHE R  27     109.033 136.865 143.749  1.00 73.23           C
ATOM     40  CE2 PHE R  27     108.183 136.235 141.608  1.00 73.23           C
ATOM     41  CZ  PHE R  27     108.097 137.012 142.745  1.00 73.23           C
ATOM     42  H   PHE R  27     112.698 134.820 140.435  1.00 73.23           H
ATOM     43  N   VAL R  28     114.756 133.491 142.435  1.00 66.08           N
ATOM     44  CA  VAL R  28     115.747 132.590 143.013  1.00 66.08           C
ATOM     45  C   VAL R  28     116.583 133.268 144.092  1.00 66.08           C
ATOM     46  O   VAL R  28     116.574 132.812 145.244  1.00 66.08           O
ATOM     47  CB  VAL R  28     116.636 131.994 141.917  1.00 66.08           C
ATOM     48  CG1 VAL R  28     117.489 130.877 142.483  1.00 66.08           C
ATOM     49  CG2 VAL R  28     115.765 131.472 140.804  1.00 66.08           C
ATOM     50  H   VAL R  28     114.988 133.836 141.682  1.00 66.08           H
ATOM     51  N   PRO R  29     117.325 134.339 143.796  1.00 68.01           N
ATOM     52  CA  PRO R  29     118.265 134.838 144.811  1.00 68.01           C
ATOM     53  C   PRO R  29     117.570 135.359 146.050  1.00 68.01           C
ATOM     54  O   PRO R  29     118.113 135.254 147.156  1.00 68.01           O
ATOM     55  CB  PRO R  29     119.033 135.949 144.074  1.00 68.01           C
ATOM     56  CG  PRO R  29     118.694 135.785 142.625  1.00 68.01           C
ATOM     57  CD  PRO R  29     117.324 135.208 142.606  1.00 68.01           C
ATOM     58  N   VAL R  30     116.367 135.909 145.896  1.00 67.14           N
ATOM     59  CA  VAL R  30     115.637 136.412 147.053  1.00 67.14           C
ATOM     60  C   VAL R  30     115.313 135.275 148.015  1.00 67.14           C
ATOM     61  O   VAL R  30     115.529 135.392 149.229  1.00 67.14           O
ATOM     62  CB  VAL R  30     114.374 137.157 146.595  1.00 67.14           C
ATOM     63  CG1 VAL R  30     113.721 137.868 147.766  1.00 67.14           C
ATOM     64  CG2 VAL R  30     114.732 138.130 145.493  1.00 67.14           C
ATOM     65  H   VAL R  30     115.963 135.999 145.142  1.00 67.14           H
ATOM     66  N   VAL R  31     114.820 134.147 147.494  1.00 62.62           N
ATOM     67  CA  VAL R  31     114.481 133.041 148.381  1.00 62.62           C
ATOM     68  C   VAL R  31     115.744 132.420 148.944  1.00 62.62           C
ATOM     69  O   VAL R  31     115.759 131.927 150.080  1.00 62.62           O
ATOM     70  CB  VAL R  31     113.599 132.001 147.667  1.00 62.62           C
ATOM     71  CG1 VAL R  31     114.305 131.392 146.491  1.00 62.62           C
ATOM     72  CG2 VAL R  31     113.150 130.920 148.640  1.00 62.62           C
ATOM     73  H   VAL R  31     114.679 134.008 146.657  1.00 62.62           H
ATOM     74  N   TYR R  32     116.841 132.472 148.187  1.00 59.96           N
ATOM     75  CA  TYR R  32     118.087 131.935 148.720  1.00 59.96           C
ATOM     76  C   TYR R  32     118.560 132.753 149.908  1.00 59.96           C
ATOM     77  O   TYR R  32     118.922 132.201 150.954  1.00 59.96           O
ATOM     78  CB  TYR R  32     119.160 131.888 147.636  1.00 59.96           C
ATOM     79  CG  TYR R  32     120.394 131.109 148.034  1.00 59.96           C
ATOM     80  CD1 TYR R  32     121.389 131.696 148.794  1.00 59.96           C
ATOM     81  CD2 TYR R  32     120.562 129.796 147.643  1.00 59.96           C
ATOM     82  CE1 TYR R  32     122.511 131.006 149.156  1.00 59.96           C
ATOM     83  CE2 TYR R  32     121.688 129.090 148.000  1.00 59.96           C
ATOM     84  CZ  TYR R  32     122.659 129.702 148.759  1.00 59.96           C
ATOM     85  OH  TYR R  32     123.786 129.002 149.121  1.00 59.96           O
ATOM     86  H   TYR R  32     116.884 132.801 147.394  1.00 59.96           H
ATOM     87  HH  TYR R  32     123.743 128.222 148.812  1.00 59.96           H
ATOM     88  N   TYR R  33     118.560 134.070 149.775  1.00 60.64           N
ATOM     89  CA  TYR R  33     119.023 134.892 150.880  1.00 60.64           C
ATOM     90  C   TYR R  33     118.035 134.847 152.039  1.00 60.64           C
ATOM     91  O   TYR R  33     118.422 135.015 153.202  1.00 60.64           O
ATOM     92  CB  TYR R  33     119.276 136.319 150.398  1.00 60.64           C
ATOM     93  CG  TYR R  33     120.577 136.436 149.636  1.00 60.64           C
ATOM     94  CD1 TYR R  33     120.638 136.154 148.289  1.00 60.64           C
ATOM     95  CD2 TYR R  33     121.745 136.807 150.274  1.00 60.64           C
ATOM     96  CE1 TYR R  33     121.807 136.240 147.597  1.00 60.64           C
ATOM     97  CE2 TYR R  33     122.928 136.900 149.587  1.00 60.64           C
ATOM     98  CZ  TYR R  33     122.955 136.613 148.245  1.00 60.64           C
ATOM     99  OH  TYR R  33     124.138 136.705 147.550  1.00 60.64           O
ATOM    100  H   TYR R  33     118.304 134.498 149.075  1.00 60.64           H
ATOM    101  HH  TYR R  33     124.201 137.468 147.204  1.00 60.64           H
ATOM    102  N   SER R  34     116.760 134.576 151.749  1.00 60.33           N
ATOM    103  CA  SER R  34     115.790 134.381 152.820  1.00 60.33           C
ATOM    104  C   SER R  34     116.121 133.140 153.630  1.00 60.33           C
ATOM    105  O   SER R  34     116.116 133.170 154.866  1.00 60.33           O
ATOM    106  CB  SER R  34     114.381 134.282 152.242  1.00 60.33           C
ATOM    107  OG  SER R  34     114.100 132.961 151.816  1.00 60.33           O
ATOM    108  H   SER R  34     116.444 134.503 150.953  1.00 60.33           H
ATOM    109  HG  SER R  34     114.632 132.745 151.203  1.00 60.33           H
ATOM    110  N   LEU R  35     116.392 132.029 152.948  1.00 58.74           N
ATOM    111  CA  LEU R  35     116.795 130.823 153.659  1.00 58.74           C
ATOM    112  C   LEU R  35     118.080 131.055 154.433  1.00 58.74           C
ATOM    113  O   LEU R  35     118.241 130.555 155.550  1.00 58.74           O
ATOM    114  CB  LEU R  35     116.965 129.661 152.680  1.00 58.74           C
ATOM    115  CG  LEU R  35     115.742 129.234 151.868  1.00 58.74           C
ATOM    116  CD1 LEU R  35     116.133 128.198 150.826  1.00 58.74           C
ATOM    117  CD2 LEU R  35     114.653 128.695 152.782  1.00 58.74           C
ATOM    118  H   LEU R  35     116.350 131.954 152.092  1.00 58.74           H
ATOM    119  N   LEU R  36     119.000 131.832 153.866  1.00 58.37           N
ATOM    120  CA  LEU R  36     120.263 132.080 154.549  1.00 58.37           C
ATOM    121  C   LEU R  36     120.051 132.875 155.828  1.00 58.37           C
ATOM    122  O   LEU R  36     120.660 132.575 156.861  1.00 58.37           O
ATOM    123  CB  LEU R  36     121.228 132.806 153.621  1.00 58.37           C
ATOM    124  CG  LEU R  36     122.658 132.277 153.659  1.00 58.37           C
ATOM    125  CD1 LEU R  36     122.688 130.865 153.115  1.00 58.37           C
ATOM    126  CD2 LEU R  36     123.588 133.180 152.870  1.00 58.37           C
ATOM    127  H   LEU R  36     118.915 132.217 153.102  1.00 58.37           H
ATOM    128  N   LEU R  37     119.199 133.900 155.779  1.00 57.23           N
ATOM    129  CA  LEU R  37     118.851 134.634 156.990  1.00 57.23           C
ATOM    130  C   LEU R  37     118.201 133.717 158.013  1.00 57.23           C
ATOM    131  O   LEU R  37     118.609 133.683 159.178  1.00 57.23           O
ATOM    132  CB  LEU R  37     117.915 135.787 156.658  1.00 57.23           C
ATOM    133  CG  LEU R  37     118.500 136.881 155.787  1.00 57.23           C
ATOM    134  CD1 LEU R  37     117.417 137.858 155.434  1.00 57.23           C
ATOM    135  CD2 LEU R  37     119.647 137.579 156.490  1.00 57.23           C
ATOM    136  H   LEU R  37     118.817 134.182 155.062  1.00 57.23           H
ATOM    137  N   CYS R  38     117.186 132.959 157.593  1.00 57.20           N
ATOM    138  CA  CYS R  38     116.480 132.087 158.527  1.00 57.20           C
ATOM    139  C   CYS R  38     117.421 131.067 159.153  1.00 57.20           C
ATOM    140  O   CYS R  38     117.203 130.623 160.285  1.00 57.20           O
ATOM    141  CB  CYS R  38     115.325 131.388 157.815  1.00 57.20           C
ATOM    142  SG  CYS R  38     113.801 132.351 157.760  1.00 57.20           S
ATOM    143  H   CYS R  38     116.896 132.936 156.784  1.00 57.20           H
ATOM    144  HG  CYS R  38     112.954 131.727 157.183  1.00 57.20           H
ATOM    145  N   LEU R  39     118.475 130.690 158.439  1.00 58.71           N
ATOM    146  CA  LEU R  39     119.409 129.714 158.981  1.00 58.71           C
ATOM    147  C   LEU R  39     120.418 130.365 159.913  1.00 58.71           C
ATOM    148  O   LEU R  39     120.753 129.804 160.963  1.00 58.71           O
ATOM    149  CB  LEU R  39     120.123 128.988 157.842  1.00 58.71           C
ATOM    150  CG  LEU R  39     121.312 128.107 158.217  1.00 58.71           C
ATOM    151  CD1 LEU R  39     120.830 126.764 158.739  1.00 58.71           C
ATOM    152  CD2 LEU R  39     122.226 127.921 157.023  1.00 58.71           C
ATOM    153  H   LEU R  39     118.665 130.981 157.653  1.00 58.71           H
ATOM    154  N   GLY R  40     120.910 131.544 159.557  1.00 56.77           N
ATOM    155  CA  GLY R  40     122.011 132.128 160.289  1.00 56.77           C
ATOM    156  C   GLY R  40     121.612 133.054 161.415  1.00 56.77           C
ATOM    157  O   GLY R  40     122.192 132.989 162.502  1.00 56.77           O
ATOM    158  H   GLY R  40     120.620 132.016 158.899  1.00 56.77           H
ATOM    159  N   LEU R  41     120.640 133.930 161.171  1.00 56.63           N
ATOM    160  CA  LEU R  41     120.283 134.934 162.169  1.00 56.63           C
ATOM    161  C   LEU R  41     119.814 134.308 163.472  1.00 56.63           C
ATOM    162  O   LEU R  41     120.344 134.684 164.532  1.00 56.63           O
ATOM    163  CB  LEU R  41     119.240 135.893 161.588  1.00 56.63           C
ATOM    164  CG  LEU R  41     119.719 137.288 161.200  1.00 56.63           C
ATOM    165  CD1 LEU R  41     118.577 138.089 160.602  1.00 56.63           C
ATOM    166  CD2 LEU R  41     120.309 138.006 162.401  1.00 56.63           C
ATOM    167  H   LEU R  41     120.181 133.960 160.444  1.00 56.63           H
ATOM    168  N   PRO R  42     118.867 133.363 163.488  1.00 56.71           N
ATOM    169  CA  PRO R  42     118.565 132.699 164.762  1.00 56.71           C
ATOM    170  C   PRO R  42     119.757 131.954 165.327  1.00 56.71           C
ATOM    171  O   PRO R  42     120.015 132.028 166.532  1.00 56.71           O
ATOM    172  CB  PRO R  42     117.413 131.754 164.395  1.00 56.71           C
ATOM    173  CG  PRO R  42     116.808 132.348 163.200  1.00 56.71           C
ATOM    174  CD  PRO R  42     117.956 132.903 162.428  1.00 56.71           C
ATOM    175  N   ALA R  43     120.504 131.245 164.482  1.00 56.53           N
ATOM    176  CA  ALA R  43     121.596 130.419 164.983  1.00 56.53           C
ATOM    177  C   ALA R  43     122.699 131.265 165.596  1.00 56.53           C
ATOM    178  O   ALA R  43     123.144 130.999 166.718  1.00 56.53           O
ATOM    179  CB  ALA R  43     122.152 129.550 163.858  1.00 56.53           C
ATOM    180  H   ALA R  43     120.396 131.229 163.629  1.00 56.53           H
ATOM    181  N   ASN R  44     123.147 132.294 164.884  1.00 57.18           N
ATOM    182  CA  ASN R  44     124.207 133.133 165.423  1.00 57.18           C
ATOM    183  C   ASN R  44     123.697 133.988 166.574  1.00 57.18           C
ATOM    184  O   ASN R  44     124.447 134.285 167.510  1.00 57.18           O
ATOM    185  CB  ASN R  44     124.800 134.001 164.320  1.00 57.18           C
ATOM    186  CG  ASN R  44     125.450 133.184 163.236  1.00 57.18           C
ATOM    187  ND2 ASN R  44     124.807 133.120 162.080  1.00 57.18           N
ATOM    188  OD1 ASN R  44     126.519 132.616 163.431  1.00 57.18           O
ATOM    189  H   ASN R  44     122.858 132.519 164.106  1.00 57.18           H
ATOM    190 HD21 ASN R  44     125.138 132.666 161.429  1.00 57.18           H
ATOM    191 HD22 ASN R  44     124.059 133.532 161.981  1.00 57.18           H
ATOM    192  N   ILE R  45     122.421 134.379 166.538  1.00 56.46           N
ATOM    193  CA  ILE R  45     121.878 135.138 167.654  1.00 56.46           C
ATOM    194  C   ILE R  45     121.863 134.276 168.906  1.00 56.46           C
ATOM    195  O   ILE R  45     122.186 134.749 170.004  1.00 56.46           O
ATOM    196  CB  ILE R  45     120.486 135.696 167.290  1.00 56.46           C
ATOM    197  CG1 ILE R  45     120.360 137.149 167.739  1.00 56.46           C
ATOM    198  CG2 ILE R  45     119.361 134.894 167.915  1.00 56.46           C
ATOM    199  CD1 ILE R  45     119.065 137.788 167.330  1.00 56.46           C
ATOM    200  H   ILE R  45     121.872 134.219 165.896  1.00 56.46           H
ATOM    201  N   LEU R  46     121.553 132.990 168.761  1.00 57.30           N
ATOM    202  CA  LEU R  46     121.587 132.094 169.903  1.00 57.30           C
ATOM    203  C   LEU R  46     123.015 131.878 170.367  1.00 57.30           C
ATOM    204  O   LEU R  46     123.281 131.810 171.570  1.00 57.30           O
ATOM    205  CB  LEU R  46     120.930 130.767 169.542  1.00 57.30           C
ATOM    206  CG  LEU R  46     121.052 129.650 170.572  1.00 57.30           C
ATOM    207  CD1 LEU R  46     120.315 130.023 171.847  1.00 57.30           C
ATOM    208  CD2 LEU R  46     120.523 128.344 170.003  1.00 57.30           C
ATOM    209  H   LEU R  46     121.323 132.624 168.018  1.00 57.30           H
ATOM    210  N   THR R  47     123.950 131.765 169.423  1.00 58.45           N
ATOM    211  CA  THR R  47     125.355 131.664 169.790  1.00 58.45           C
ATOM    212  C   THR R  47     125.778 132.848 170.642  1.00 58.45           C
ATOM    213  O   THR R  47     126.463 132.680 171.656  1.00 58.45           O
ATOM    214  CB  THR R  47     126.221 131.566 168.539  1.00 58.45           C
ATOM    215  CG2 THR R  47     127.612 131.085 168.895  1.00 58.45           C
ATOM    216  OG1 THR R  47     125.625 130.644 167.620  1.00 58.45           O
ATOM    217  H   THR R  47     123.792 131.745 168.578  1.00 58.45           H
ATOM    218  HG1 THR R  47     124.918 130.975 167.310  1.00 58.45           H
ATOM    219  N   VAL R  48     125.343 134.050 170.271  1.00 57.38           N
ATOM    220  CA  VAL R  48     125.729 135.238 171.027  1.00 57.38           C
ATOM    221  C   VAL R  48     125.080 135.236 172.403  1.00 57.38           C
ATOM    222  O   VAL R  48     125.724 135.570 173.404  1.00 57.38           O
ATOM    223  CB  VAL R  48     125.388 136.517 170.242  1.00 57.38           C
ATOM    224  CG1 VAL R  48     125.798 137.737 171.031  1.00 57.38           C
ATOM    225  CG2 VAL R  48     126.099 136.518 168.909  1.00 57.38           C
ATOM    226  H   VAL R  48     124.832 134.198 169.596  1.00 57.38           H
ATOM    227  N   ILE R  49     123.801 134.873 172.484  1.00 58.54           N
ATOM    228  CA  ILE R  49     123.133 134.890 173.783  1.00 58.54           C
ATOM    229  C   ILE R  49     123.747 133.855 174.720  1.00 58.54           C
ATOM    230  O   ILE R  49     123.857 134.081 175.930  1.00 58.54           O
ATOM    231  CB  ILE R  49     121.616 134.689 173.619  1.00 58.54           C
ATOM    232  CG1 ILE R  49     121.039 135.750 172.685  1.00 58.54           C
ATOM    233  CG2 ILE R  49     120.920 134.751 174.966  1.00 58.54           C
ATOM    234  CD1 ILE R  49     119.533 135.843 172.714  1.00 58.54           C
ATOM    235  H   ILE R  49     123.315 134.621 171.821  1.00 58.54           H
ATOM    236  N   ILE R  50     124.171 132.715 174.182  1.00 61.89           N
ATOM    237  CA  ILE R  50     124.800 131.696 175.016  1.00 61.89           C
ATOM    238  C   ILE R  50     126.209 132.117 175.410  1.00 61.89           C
ATOM    239  O   ILE R  50     126.670 131.836 176.521  1.00 61.89           O
ATOM    240  CB  ILE R  50     124.802 130.338 174.296  1.00 61.89           C
ATOM    241  CG1 ILE R  50     123.385 129.944 173.909  1.00 61.89           C
ATOM    242  CG2 ILE R  50     125.415 129.267 175.170  1.00 61.89           C
ATOM    243  CD1 ILE R  50     123.277 128.547 173.415  1.00 61.89           C
ATOM    244  H   ILE R  50     124.105 132.514 173.348  1.00 61.89           H
ATOM    245  N   LEU R  51     126.913 132.799 174.516  1.00 58.78           N
ATOM    246  CA  LEU R  51     128.324 133.059 174.734  1.00 58.78           C
ATOM    247  C   LEU R  51     128.596 134.339 175.504  1.00 58.78           C
ATOM    248  O   LEU R  51     129.682 134.475 176.075  1.00 58.78           O
ATOM    249  CB  LEU R  51     129.046 133.107 173.395  1.00 58.78           C
ATOM    250  CG  LEU R  51     129.609 131.753 172.989  1.00 58.78           C
ATOM    251  CD1 LEU R  51     130.418 131.875 171.727  1.00 58.78           C
ATOM    252  CD2 LEU R  51     130.429 131.167 174.113  1.00 58.78           C
ATOM    253  H   LEU R  51     126.594 133.117 173.783  1.00 58.78           H
ATOM    254  N   SER R  52     127.654 135.275 175.542  1.00 58.97           N
ATOM    255  CA  SER R  52     127.900 136.535 176.225  1.00 58.97           C
ATOM    256  C   SER R  52     127.872 136.401 177.738  1.00 58.97           C
ATOM    257  O   SER R  52     128.143 137.385 178.432  1.00 58.97           O
ATOM    258  CB  SER R  52     126.875 137.577 175.781  1.00 58.97           C
ATOM    259  OG  SER R  52     126.910 138.717 176.620  1.00 58.97           O
ATOM    260  H   SER R  52     126.876 135.201 175.183  1.00 58.97           H
ATOM    261  HG  SER R  52     127.483 138.603 177.224  1.00 58.97           H
ATOM    262  N   GLN R  53     127.542 135.227 178.263  1.00 60.13           N
ATOM    263  CA  GLN R  53     127.538 135.025 179.701  1.00 60.13           C
ATOM    264  C   GLN R  53     128.961 135.050 180.242  1.00 60.13           C
ATOM    265  O   GLN R  53     129.924 134.744 179.535  1.00 60.13           O
ATOM    266  CB  GLN R  53     126.861 133.700 180.049  1.00 60.13           C
ATOM    267  CG  GLN R  53     125.683 133.338 179.153  1.00 60.13           C
ATOM    268  CD  GLN R  53     124.536 134.340 179.201  1.00 60.13           C
ATOM    269  NE2 GLN R  53     123.520 134.103 178.379  1.00 60.13           N
ATOM    270  OE1 GLN R  53     124.559 135.309 179.960  1.00 60.13           O
ATOM    271  H   GLN R  53     127.318 134.536 177.802  1.00 60.13           H
ATOM    272 HE21 GLN R  53     123.537 133.416 177.862  1.00 60.13           H
ATOM    273 HE22 GLN R  53     122.846 134.636 178.364  1.00 60.13           H
ATOM    274  N   LEU R  54     129.087 135.423 181.516  1.00 58.03           N
ATOM    275  CA  LEU R  54     130.411 135.614 182.092  1.00 58.03           C
ATOM    276  C   LEU R  54     131.169 134.301 182.188  1.00 58.03           C
ATOM    277  O   LEU R  54     132.375 134.264 181.923  1.00 58.03           O
ATOM    278  CB  LEU R  54     130.293 136.270 183.466  1.00 58.03           C
ATOM    279  CG  LEU R  54     131.430 137.167 183.967  1.00 58.03           C
ATOM    280  CD1 LEU R  54     131.008 137.872 185.233  1.00 58.03           C
ATOM    281  CD2 LEU R  54     132.713 136.413 184.217  1.00 58.03           C
ATOM    282  H   LEU R  54     128.430 135.567 182.052  1.00 58.03           H
ATOM    283  N   VAL R  55     130.482 133.215 182.547  1.00 57.41           N
ATOM    284  CA  VAL R  55     131.134 131.913 182.637  1.00 57.41           C
ATOM    285  C   VAL R  55     131.719 131.509 181.289  1.00 57.41           C
ATOM    286  O   VAL R  55     132.632 130.680 181.215  1.00 57.41           O
ATOM    287  CB  VAL R  55     130.144 130.859 183.160  1.00 57.41           C
ATOM    288  CG1 VAL R  55     130.000 130.974 184.663  1.00 57.41           C
ATOM    289  CG2 VAL R  55     128.795 131.014 182.479  1.00 57.41           C
ATOM    290  H   VAL R  55     129.644 133.213 182.741  1.00 57.41           H
ATOM    291  N   ALA R  56     131.195 132.074 180.202  1.00 58.63           N
ATOM    292  CA  ALA R  56     131.719 131.747 178.882  1.00 58.63           C
ATOM    293  C   ALA R  56     132.857 132.677 178.492  1.00 58.63           C
ATOM    294  O   ALA R  56     133.829 132.248 177.862  1.00 58.63           O
ATOM    295  CB  ALA R  56     130.601 131.803 177.844  1.00 58.63           C
ATOM    296  H   ALA R  56     130.547 132.639 180.208  1.00 58.63           H
ATOM    297  N   ARG R  57     132.763 133.950 178.867  1.00 58.16           N
ATOM    298  CA  ARG R  57     133.752 134.919 178.415  1.00 58.16           C
ATOM    299  C   ARG R  57     135.045 134.815 179.210  1.00 58.16           C
ATOM    300  O   ARG R  57     136.113 135.200 178.721  1.00 58.16           O
ATOM    301  CB  ARG R  57     133.186 136.332 178.518  1.00 58.16           C
ATOM    302  CG  ARG R  57     132.080 136.638 177.538  1.00 58.16           C
ATOM    303  CD  ARG R  57     131.284 137.819 178.023  1.00 58.16           C
ATOM    304  NE  ARG R  57     132.080 138.661 178.906  1.00 58.16           N
ATOM    305  CZ  ARG R  57     131.582 139.360 179.919  1.00 58.16           C
ATOM    306  NH1 ARG R  57     130.284 139.322 180.179  1.00 58.16           N1+
ATOM    307  NH2 ARG R  57     132.383 140.101 180.672  1.00 58.16           N
ATOM    308  H   ARG R  57     132.145 134.268 179.374  1.00 58.16           H
ATOM    309  HE  ARG R  57     132.927 138.708 178.762  1.00 58.16           H
ATOM    310 HH11 ARG R  57     129.762 138.844 179.691  1.00 58.16           H
ATOM    311 HH12 ARG R  57     129.964 139.776 180.836  1.00 58.16           H
ATOM    312 HH21 ARG R  57     133.226 140.129 180.504  1.00 58.16           H
ATOM    313 HH22 ARG R  57     132.060 140.553 181.328  1.00 58.16           H
ATOM    314  N   ARG R  58     134.975 134.307 180.437  1.00 55.20           N
ATOM    315  CA  ARG R  58     136.128 134.398 181.319  1.00 55.20           C
ATOM    316  C   ARG R  58     136.879 133.084 181.429  1.00 55.20           C
ATOM    317  O   ARG R  58     138.030 133.073 181.873  1.00 55.20           O
ATOM    318  CB  ARG R  58     135.690 134.856 182.707  1.00 55.20           C
ATOM    319  CG  ARG R  58     135.018 133.769 183.506  1.00 55.20           C
ATOM    320  CD  ARG R  58     135.200 133.959 184.993  1.00 55.20           C
ATOM    321  NE  ARG R  58     134.381 133.014 185.740  1.00 55.20           N
ATOM    322  CZ  ARG R  58     133.841 133.267 186.923  1.00 55.20           C
ATOM    323  NH1 ARG R  58     134.031 134.443 187.501  1.00 55.20           N1+
ATOM    324  NH2 ARG R  58     133.107 132.346 187.525  1.00 55.20           N
ATOM    325  H   ARG R  58     134.286 133.915 180.770  1.00 55.20           H
ATOM    326  HE  ARG R  58     134.239 132.241 185.390  1.00 55.20           H
ATOM    327 HH11 ARG R  58     134.505 135.043 187.108  1.00 55.20           H
ATOM    328 HH12 ARG R  58     133.680 134.606 188.269  1.00 55.20           H
ATOM    329 HH21 ARG R  58     132.980 131.583 187.148  1.00 55.20           H
ATOM    330 HH22 ARG R  58     132.756 132.510 188.293  1.00 55.20           H
ATOM    331  N   GLN R  59     136.253 131.974 181.054  1.00 60.59           N
ATOM    332  CA  GLN R  59     136.887 130.678 181.254  1.00 60.59           C
ATOM    333  C   GLN R  59     137.837 130.345 180.115  1.00 60.59           C
ATOM    334  O   GLN R  59     139.024 130.090 180.341  1.00 60.59           O
ATOM    335  CB  GLN R  59     135.824 129.589 181.398  1.00 60.59           C
ATOM    336  CG  GLN R  59     136.352 128.283 181.960  1.00 60.59           C
ATOM    337  CD  GLN R  59     135.249 127.286 182.253  1.00 60.59           C
ATOM    338  NE2 GLN R  59     135.597 126.203 182.941  1.00 60.59           N
ATOM    339  OE1 GLN R  59     134.098 127.485 181.867  1.00 60.59           O
ATOM    340  H   GLN R  59     135.475 131.949 180.689  1.00 60.59           H
ATOM    341 HE21 GLN R  59     136.412 126.098 183.194  1.00 60.59           H
ATOM    342 HE22 GLN R  59     135.007 125.607 183.133  1.00 60.59           H
ATOM    343  N   LYS R  60     137.335 130.342 178.888  1.00 58.96           N
ATOM    344  CA  LYS R  60     138.096 129.901 177.732  1.00 58.96           C
ATOM    345  C   LYS R  60     138.084 130.968 176.650  1.00 58.96           C
ATOM    346  O   LYS R  60     137.097 131.688 176.483  1.00 58.96           O
ATOM    347  CB  LYS R  60     137.538 128.579 177.199  1.00 58.96           C
ATOM    348  CG  LYS R  60     137.414 127.511 178.280  1.00 58.96           C
ATOM    349  CD  LYS R  60     136.425 126.420 177.923  1.00 58.96           C
ATOM    350  CE  LYS R  60     136.497 126.051 176.459  1.00 58.96           C
ATOM    351  NZ  LYS R  60     135.644 124.869 176.155  1.00 58.96           N1+
ATOM    352  H   LYS R  60     136.535 130.599 178.702  1.00 58.96           H
ATOM    353  HZ1 LYS R  60     135.705 124.674 175.289  1.00 58.96           H
ATOM    354  HZ2 LYS R  60     135.919 124.172 176.636  1.00 58.96           H
ATOM    355  HZ3 LYS R  60     134.797 125.053 176.359  1.00 58.96           H
ATOM    356  N   SER R  61     139.192 131.054 175.915  1.00 56.47           N
ATOM    357  CA  SER R  61     139.360 132.080 174.895  1.00 56.47           C
ATOM    358  C   SER R  61     138.583 131.765 173.628  1.00 56.47           C
ATOM    359  O   SER R  61     138.163 132.685 172.910  1.00 56.47           O
ATOM    360  CB  SER R  61     140.839 132.232 174.566  1.00 56.47           C
ATOM    361  OG  SER R  61     141.456 130.966 174.425  1.00 56.47           O
ATOM    362  H   SER R  61     139.862 130.521 175.995  1.00 56.47           H
ATOM    363  HG  SER R  61     141.656 130.840 173.619  1.00 56.47           H
ATOM    364  N   VAL R  62     138.392 130.480 173.334  1.00 56.24           N
ATOM    365  CA  VAL R  62     137.659 130.101 172.136  1.00 56.24           C
ATOM    366  C   VAL R  62     136.237 130.619 172.206  1.00 56.24           C
ATOM    367  O   VAL R  62     135.638 130.942 171.178  1.00 56.24           O
ATOM    368  CB  VAL R  62     137.698 128.576 171.944  1.00 56.24           C
ATOM    369  CG1 VAL R  62     137.273 128.210 170.536  1.00 56.24           C
ATOM    370  CG2 VAL R  62     139.086 128.045 172.241  1.00 56.24           C
ATOM    371  H   VAL R  62     138.676 129.822 173.810  1.00 56.24           H
ATOM    372  N   TYR R  63     135.678 130.730 173.408  1.00 57.23           N
ATOM    373  CA  TYR R  63     134.321 131.245 173.534  1.00 57.23           C
ATOM    374  C   TYR R  63     134.254 132.721 173.171  1.00 57.23           C
ATOM    375  O   TYR R  63     133.302 133.162 172.519  1.00 57.23           O
ATOM    376  CB  TYR R  63     133.801 131.009 174.944  1.00 57.23           C
ATOM    377  CG  TYR R  63     133.565 129.557 175.250  1.00 57.23           C
ATOM    378  CD1 TYR R  63     133.117 128.693 174.272  1.00 57.23           C
ATOM    379  CD2 TYR R  63     133.765 129.057 176.523  1.00 57.23           C
ATOM    380  CE1 TYR R  63     132.895 127.368 174.544  1.00 57.23           C
ATOM    381  CE2 TYR R  63     133.537 127.737 176.808  1.00 57.23           C
ATOM    382  CZ  TYR R  63     133.107 126.892 175.815  1.00 57.23           C
ATOM    383  OH  TYR R  63     132.881 125.566 176.099  1.00 57.23           O
ATOM    384  H   TYR R  63     136.059 130.517 174.149  1.00 57.23           H
ATOM    385  HH  TYR R  63     133.022 125.104 175.412  1.00 57.23           H
ATOM    386  N   ASN R  64     135.262 133.497 173.564  1.00 55.65           N
ATOM    387  CA  ASN R  64     135.319 134.894 173.153  1.00 55.65           C
ATOM    388  C   ASN R  64     135.480 135.012 171.646  1.00 55.65           C
ATOM    389  O   ASN R  64     134.799 135.814 170.992  1.00 55.65           O
ATOM    390  CB  ASN R  64     136.465 135.596 173.870  1.00 55.65           C
ATOM    391  CG  ASN R  64     136.279 135.621 175.360  1.00 55.65           C
ATOM    392  ND2 ASN R  64     136.124 136.810 175.917  1.00 55.65           N
ATOM    393  OD1 ASN R  64     136.280 134.580 176.009  1.00 55.65           O
ATOM    394  H   ASN R  64     135.913 133.237 174.062  1.00 55.65           H
ATOM    395 HD21 ASN R  64     136.018 136.876 176.768  1.00 55.65           H
ATOM    396 HD22 ASN R  64     136.129 137.518 175.428  1.00 55.65           H
ATOM    397  N   TYR R  65     136.378 134.209 171.073  1.00 51.51           N
ATOM    398  CA  TYR R  65     136.581 134.260 169.631  1.00 51.51           C
ATOM    399  C   TYR R  65     135.317 133.865 168.888  1.00 51.51           C
ATOM    400  O   TYR R  65     135.004 134.425 167.833  1.00 51.51           O
ATOM    401  CB  TYR R  65     137.738 133.357 169.231  1.00 51.51           C
ATOM    402  CG  TYR R  65     139.087 134.009 169.354  1.00 51.51           C
ATOM    403  CD1 TYR R  65     139.351 135.209 168.730  1.00 51.51           C
ATOM    404  CD2 TYR R  65     140.106 133.403 170.060  1.00 51.51           C
ATOM    405  CE1 TYR R  65     140.577 135.801 168.836  1.00 51.51           C
ATOM    406  CE2 TYR R  65     141.336 133.984 170.162  1.00 51.51           C
ATOM    407  CZ  TYR R  65     141.570 135.181 169.547  1.00 51.51           C
ATOM    408  OH  TYR R  65     142.807 135.765 169.653  1.00 51.51           O
ATOM    409  H   TYR R  65     136.868 133.641 171.493  1.00 51.51           H
ATOM    410  HH  TYR R  65     143.309 135.276 170.115  1.00 51.51           H
ATOM    411  N   LEU R  66     134.558 132.921 169.441  1.00 53.41           N
ATOM    412  CA  LEU R  66     133.344 132.462 168.786  1.00 53.41           C
ATOM    413  C   LEU R  66     132.230 133.483 168.919  1.00 53.41           C
ATOM    414  O   LEU R  66     131.427 133.654 167.998  1.00 53.41           O
ATOM    415  CB  LEU R  66     132.916 131.123 169.372  1.00 53.41           C
ATOM    416  CG  LEU R  66     133.203 129.877 168.550  1.00 53.41           C
ATOM    417  CD1 LEU R  66     134.617 129.910 168.038  1.00 53.41           C
ATOM    418  CD2 LEU R  66     132.984 128.651 169.408  1.00 53.41           C
ATOM    419  H   LEU R  66     134.730 132.537 170.191  1.00 53.41           H
ATOM    420  N   LEU R  67     132.156 134.167 170.060  1.00 53.87           N
ATOM    421  CA  LEU R  67     131.205 135.263 170.190  1.00 53.87           C
ATOM    422  C   LEU R  67     131.502 136.350 169.174  1.00 53.87           C
ATOM    423  O   LEU R  67     130.586 136.904 168.556  1.00 53.87           O
ATOM    424  CB  LEU R  67     131.246 135.824 171.608  1.00 53.87           C
ATOM    425  CG  LEU R  67     130.855 137.280 171.808  1.00 53.87           C
ATOM    426  CD1 LEU R  67     129.370 137.458 171.600  1.00 53.87           C
ATOM    427  CD2 LEU R  67     131.255 137.734 173.192  1.00 53.87           C
ATOM    428  H   LEU R  67     132.638 134.015 170.756  1.00 53.87           H
ATOM    429  N   ALA R  68     132.785 136.653 168.971  1.00 52.67           N
ATOM    430  CA  ALA R  68     133.146 137.658 167.980  1.00 52.67           C
ATOM    431  C   ALA R  68     132.817 137.188 166.570  1.00 52.67           C
ATOM    432  O   ALA R  68     132.328 137.971 165.749  1.00 52.67           O
ATOM    433  CB  ALA R  68     134.623 138.005 168.102  1.00 52.67           C
ATOM    434  H   ALA R  68     133.446 136.295 169.388  1.00 52.67           H
ATOM    435  N   LEU R  69     133.080 135.916 166.270  1.00 52.62           N
ATOM    436  CA  LEU R  69     132.751 135.381 164.953  1.00 52.62           C
ATOM    437  C   LEU R  69     131.253 135.413 164.711  1.00 52.62           C
ATOM    438  O   LEU R  69     130.804 135.740 163.609  1.00 52.62           O
ATOM    439  CB  LEU R  69     133.286 133.958 164.813  1.00 52.62           C
ATOM    440  CG  LEU R  69     133.099 133.253 163.471  1.00 52.62           C
ATOM    441  CD1 LEU R  69     133.442 134.171 162.320  1.00 52.62           C
ATOM    442  CD2 LEU R  69     133.938 131.988 163.420  1.00 52.62           C
ATOM    443  H   LEU R  69     133.444 135.354 166.809  1.00 52.62           H
ATOM    444  N   ALA R  70     130.461 135.120 165.738  1.00 53.58           N
ATOM    445  CA  ALA R  70     129.013 135.148 165.581  1.00 53.58           C
ATOM    446  C   ALA R  70     128.502 136.570 165.408  1.00 53.58           C
ATOM    447  O   ALA R  70     127.584 136.813 164.619  1.00 53.58           O
ATOM    448  CB  ALA R  70     128.342 134.479 166.780  1.00 53.58           C
ATOM    449  H   ALA R  70     130.738 134.905 166.523  1.00 53.58           H
ATOM    450  N   ALA R  71     129.073 137.523 166.142  1.00 53.19           N
ATOM    451  CA  ALA R  71     128.671 138.911 165.968  1.00 53.19           C
ATOM    452  C   ALA R  71     129.021 139.408 164.576  1.00 53.19           C
ATOM    453  O   ALA R  71     128.227 140.111 163.939  1.00 53.19           O
ATOM    454  CB  ALA R  71     129.328 139.787 167.032  1.00 53.19           C
ATOM    455  H   ALA R  71     129.682 137.389 166.734  1.00 53.19           H
ATOM    456  N   ALA R  72     130.210 139.065 164.090  1.00 53.11           N
ATOM    457  CA  ALA R  72     130.581 139.432 162.733  1.00 53.11           C
ATOM    458  C   ALA R  72     129.677 138.764 161.714  1.00 53.11           C
ATOM    459  O   ALA R  72     129.366 139.361 160.679  1.00 53.11           O
ATOM    460  CB  ALA R  72     132.039 139.069 162.467  1.00 53.11           C
ATOM    461  H   ALA R  72     130.808 138.625 164.525  1.00 53.11           H
ATOM    462  N   ASP R  73     129.234 137.537 161.991  1.00 54.64           N
ATOM    463  CA  ASP R  73     128.306 136.871 161.087  1.00 54.64           C
ATOM    464  C   ASP R  73     126.952 137.557 161.089  1.00 54.64           C
ATOM    465  O   ASP R  73     126.299 137.647 160.046  1.00 54.64           O
ATOM    466  CB  ASP R  73     128.165 135.400 161.464  1.00 54.64           C
ATOM    467  CG  ASP R  73     129.406 134.592 161.134  1.00 54.64           C
ATOM    468  OD1 ASP R  73     130.470 135.202 160.895  1.00 54.64           O
ATOM    469  OD2 ASP R  73     129.314 133.347 161.100  1.00 54.64           O1-
ATOM    470  H   ASP R  73     129.456 137.082 162.686  1.00 54.64           H
ATOM    471  N   ILE R  74     126.520 138.064 162.240  1.00 54.89           N
ATOM    472  CA  ILE R  74     125.264 138.804 162.281  1.00 54.89           C
ATOM    473  C   ILE R  74     125.398 140.111 161.515  1.00 54.89           C
ATOM    474  O   ILE R  74     124.476 140.533 160.807  1.00 54.89           O
ATOM    475  CB  ILE R  74     124.823 139.043 163.737  1.00 54.89           C
ATOM    476  CG1 ILE R  74     124.490 137.717 164.416  1.00 54.89           C
ATOM    477  CG2 ILE R  74     123.619 139.962 163.786  1.00 54.89           C
ATOM    478  CD1 ILE R  74     123.758 137.870 165.731  1.00 54.89           C
ATOM    479  H   ILE R  74     126.929 137.993 162.993  1.00 54.89           H
ATOM    480  N   LEU R  75     126.541 140.777 161.654  1.00 55.33           N
ATOM    481  CA  LEU R  75     126.763 142.014 160.917  1.00 55.33           C
ATOM    482  C   LEU R  75     126.765 141.757 159.418  1.00 55.33           C
ATOM    483  O   LEU R  75     126.170 142.521 158.650  1.00 55.33           O
ATOM    484  CB  LEU R  75     128.076 142.658 161.351  1.00 55.33           C
ATOM    485  CG  LEU R  75     128.003 143.542 162.594  1.00 55.33           C
ATOM    486  CD1 LEU R  75     129.340 144.222 162.851  1.00 55.33           C
ATOM    487  CD2 LEU R  75     126.884 144.562 162.480  1.00 55.33           C
ATOM    488  H   LEU R  75     127.191 140.533 162.162  1.00 55.33           H
ATOM    489  N   VAL R  76     127.435 140.686 158.982  1.00 53.79           N
ATOM    490  CA  VAL R  76     127.381 140.292 157.578  1.00 53.79           C
ATOM    491  C   VAL R  76     125.945 140.054 157.159  1.00 53.79           C
ATOM    492  O   VAL R  76     125.473 140.606 156.161  1.00 53.79           O
ATOM    493  CB  VAL R  76     128.233 139.039 157.333  1.00 53.79           C
ATOM    494  CG1 VAL R  76     127.922 138.459 155.969  1.00 53.79           C
ATOM    495  CG2 VAL R  76     129.699 139.364 157.449  1.00 53.79           C
ATOM    496  H   VAL R  76     127.921 140.181 159.480  1.00 53.79           H
ATOM    497  N   LEU R  77     125.222 139.236 157.927  1.00 54.76           N
ATOM    498  CA  LEU R  77     123.861 138.880 157.555  1.00 54.76           C
ATOM    499  C   LEU R  77     123.018 140.121 157.357  1.00 54.76           C
ATOM    500  O   LEU R  77     122.472 140.335 156.274  1.00 54.76           O
ATOM    501  CB  LEU R  77     123.245 137.959 158.600  1.00 54.76           C
ATOM    502  CG  LEU R  77     123.059 136.528 158.106  1.00 54.76           C
ATOM    503  CD1 LEU R  77     124.389 135.912 157.744  1.00 54.76           C
ATOM    504  CD2 LEU R  77     122.376 135.704 159.162  1.00 54.76           C
ATOM    505  H   LEU R  77     125.502 138.882 158.659  1.00 54.76           H
ATOM    506  N   PHE R  78     122.982 140.998 158.351  1.00 56.55           N
ATOM    507  CA  PHE R  78     122.208 142.221 158.200  1.00 56.55           C
ATOM    508  C   PHE R  78     122.720 143.013 157.006  1.00 56.55           C
ATOM    509  O   PHE R  78     122.072 143.020 155.955  1.00 56.55           O
ATOM    510  CB  PHE R  78     122.270 143.052 159.482  1.00 56.55           C
ATOM    511  CG  PHE R  78     121.360 144.242 159.487  1.00 56.55           C
ATOM    512  CD1 PHE R  78     121.659 145.371 158.761  1.00 56.55           C
ATOM    513  CD2 PHE R  78     120.200 144.225 160.233  1.00 56.55           C
ATOM    514  CE1 PHE R  78     120.819 146.461 158.773  1.00 56.55           C
ATOM    515  CE2 PHE R  78     119.354 145.311 160.251  1.00 56.55           C
ATOM    516  CZ  PHE R  78     119.664 146.431 159.519  1.00 56.55           C
ATOM    517  H   PHE R  78     123.388 140.908 159.104  1.00 56.55           H
ATOM    518  N   PHE R  79     123.936 143.555 157.111  1.00 56.39           N
ATOM    519  CA  PHE R  79     124.400 144.563 156.169  1.00 56.39           C
ATOM    520  C   PHE R  79     124.428 144.079 154.731  1.00 56.39           C
ATOM    521  O   PHE R  79     124.202 144.886 153.823  1.00 56.39           O
ATOM    522  CB  PHE R  79     125.791 145.054 156.565  1.00 56.39           C
ATOM    523  CG  PHE R  79     125.792 145.977 157.744  1.00 56.39           C
ATOM    524  CD1 PHE R  79     124.800 146.924 157.896  1.00 56.39           C
ATOM    525  CD2 PHE R  79     126.793 145.906 158.695  1.00 56.39           C
ATOM    526  CE1 PHE R  79     124.798 147.775 158.970  1.00 56.39           C
ATOM    527  CE2 PHE R  79     126.797 146.760 159.776  1.00 56.39           C
ATOM    528  CZ  PHE R  79     125.796 147.696 159.914  1.00 56.39           C
ATOM    529  H   PHE R  79     124.504 143.349 157.723  1.00 56.39           H
ATOM    530  N   ILE R  80     124.711 142.806 154.480  1.00 57.50           N
ATOM    531  CA  ILE R  80     124.701 142.336 153.107  1.00 57.50           C
ATOM    532  C   ILE R  80     123.354 141.703 152.803  1.00 57.50           C
ATOM    533  O   ILE R  80     122.585 142.245 152.007  1.00 57.50           O
ATOM    534  CB  ILE R  80     125.840 141.346 152.839  1.00 57.50           C
ATOM    535  CG1 ILE R  80     127.150 141.902 153.362  1.00 57.50           C
ATOM    536  CG2 ILE R  80     125.980 141.122 151.373  1.00 57.50           C
ATOM    537  CD1 ILE R  80     128.322 141.058 153.007  1.00 57.50           C
ATOM    538  H   ILE R  80     124.906 142.215 155.073  1.00 57.50           H
ATOM    539  N   VAL R  81     123.031 140.602 153.482  1.00 56.85           N
ATOM    540  CA  VAL R  81     121.883 139.801 153.092  1.00 56.85           C
ATOM    541  C   VAL R  81     120.598 140.608 153.173  1.00 56.85           C
ATOM    542  O   VAL R  81     119.800 140.604 152.231  1.00 56.85           O
ATOM    543  CB  VAL R  81     121.810 138.542 153.965  1.00 56.85           C
ATOM    544  CG1 VAL R  81     120.756 137.603 153.432  1.00 56.85           C
ATOM    545  CG2 VAL R  81     123.166 137.857 154.016  1.00 56.85           C
ATOM    546  H   VAL R  81     123.462 140.307 154.165  1.00 56.85           H
ATOM    547  N   PHE R  82     120.363 141.313 154.287  1.00 58.19           N
ATOM    548  CA  PHE R  82     119.085 142.000 154.425  1.00 58.19           C
ATOM    549  C   PHE R  82     119.103 143.373 153.780  1.00 58.19           C
ATOM    550  O   PHE R  82     118.080 143.822 153.255  1.00 58.19           O
ATOM    551  CB  PHE R  82     118.693 142.140 155.887  1.00 58.19           C
ATOM    552  CG  PHE R  82     117.245 142.429 156.083  1.00 58.19           C
ATOM    553  CD1 PHE R  82     116.768 143.723 156.026  1.00 58.19           C
ATOM    554  CD2 PHE R  82     116.351 141.401 156.312  1.00 58.19           C
ATOM    555  CE1 PHE R  82     115.426 143.989 156.200  1.00 58.19           C
ATOM    556  CE2 PHE R  82     115.006 141.660 156.490  1.00 58.19           C
ATOM    557  CZ  PHE R  82     114.544 142.957 156.433  1.00 58.19           C
ATOM    558  H   PHE R  82     120.909 141.401 154.946  1.00 58.19           H
ATOM    559  N   VAL R  83     120.232 144.066 153.810  1.00 58.42           N
ATOM    560  CA  VAL R  83     120.242 145.390 153.216  1.00 58.42           C
ATOM    561  C   VAL R  83     120.404 145.249 151.714  1.00 58.42           C
ATOM    562  O   VAL R  83     119.430 145.389 150.973  1.00 58.42           O
ATOM    563  CB  VAL R  83     121.355 146.262 153.813  1.00 58.42           C
ATOM    564  CG1 VAL R  83     121.375 147.613 153.131  1.00 58.42           C
ATOM    565  CG2 VAL R  83     121.153 146.421 155.301  1.00 58.42           C
ATOM    566  H   VAL R  83     120.974 143.801 154.154  1.00 58.42           H
ATOM    567  N   ASH R  84     121.579 144.806 151.270  1.00 61.56           N
ATOM    568  CA  ASH R  84     121.911 144.921 149.857  1.00 61.56           C
ATOM    569  C   ASH R  84     121.143 143.913 149.021  1.00 61.56           C
ATOM    570  O   ASH R  84     120.330 144.294 148.173  1.00 61.56           O
ATOM    571  CB  ASH R  84     123.411 144.740 149.654  1.00 61.56           C
ATOM    572  CG  ASH R  84     124.152 146.052 149.608  1.00 61.56           C
ATOM    573  OD1 ASH R  84     123.558 147.083 149.978  1.00 61.56           O
ATOM    574  OD2 ASH R  84     125.319 146.061 149.173  1.00 61.56           O
ATOM    575  HD1 ASH R  84     124.176 147.817 150.006  1.00  0.00           H
ATOM    575  H   ASH R  84     122.185 144.443 151.761  1.00 61.56           H
ATOM    576  N   PHE R  85     121.368 142.628 149.254  1.00 60.42           N
ATOM    577  CA  PHE R  85     120.783 141.614 148.397  1.00 60.42           C
ATOM    578  C   PHE R  85     119.276 141.505 148.522  1.00 60.42           C
ATOM    579  O   PHE R  85     118.631 141.010 147.592  1.00 60.42           O
ATOM    580  CB  PHE R  85     121.412 140.249 148.681  1.00 60.42           C
ATOM    581  CG  PHE R  85     122.752 140.067 148.044  1.00 60.42           C
ATOM    582  CD1 PHE R  85     122.858 139.572 146.760  1.00 60.42           C
ATOM    583  CD2 PHE R  85     123.902 140.397 148.724  1.00 60.42           C
ATOM    584  CE1 PHE R  85     124.083 139.411 146.173  1.00 60.42           C
ATOM    585  CE2 PHE R  85     125.127 140.235 148.143  1.00 60.42           C
ATOM    586  CZ  PHE R  85     125.220 139.741 146.868  1.00 60.42           C
ATOM    587  H   PHE R  85     121.852 142.326 149.897  1.00 60.42           H
ATOM    588  N   LEU R  86     118.687 141.939 149.634  1.00 61.39           N
ATOM    589  CA  LEU R  86     117.239 141.870 149.782  1.00 61.39           C
ATOM    590  C   LEU R  86     116.548 143.214 149.579  1.00 61.39           C
ATOM    591  O   LEU R  86     115.724 143.355 148.672  1.00 61.39           O
ATOM    592  CB  LEU R  86     116.880 141.294 151.149  1.00 61.39           C
ATOM    593  CG  LEU R  86     116.265 139.914 151.022  1.00 61.39           C
ATOM    594  CD1 LEU R  86     116.277 139.218 152.336  1.00 61.39           C
ATOM    595  CD2 LEU R  86     114.852 140.059 150.520  1.00 61.39           C
ATOM    596  H   LEU R  86     119.104 142.273 150.307  1.00 61.39           H
ATOM    597  N   LEU R  87     116.865 144.208 150.407  1.00 63.08           N
ATOM    598  CA  LEU R  87     116.134 145.456 150.328  1.00 63.08           C
ATOM    599  C   LEU R  87     116.551 146.245 149.103  1.00 63.08           C
ATOM    600  O   LEU R  87     115.701 146.800 148.402  1.00 63.08           O
ATOM    601  CB  LEU R  87     116.367 146.268 151.597  1.00 63.08           C
ATOM    602  CG  LEU R  87     115.200 147.124 152.087  1.00 63.08           C
ATOM    603  CD1 LEU R  87     114.020 146.248 152.478  1.00 63.08           C
ATOM    604  CD2 LEU R  87     115.631 147.998 153.253  1.00 63.08           C
ATOM    605  H   LEU R  87     117.483 144.178 151.004  1.00 63.08           H
ATOM    606  N   GLU R  88     117.856 146.273 148.817  1.00 66.73           N
ATOM    607  CA  GLU R  88     118.389 147.104 147.743  1.00 66.73           C
ATOM    608  C   GLU R  88     118.316 146.410 146.390  1.00 66.73           C
ATOM    609  O   GLU R  88     118.515 147.053 145.355  1.00 66.73           O
ATOM    610  CB  GLU R  88     119.833 147.493 148.050  1.00 66.73           C
ATOM    611  CG  GLU R  88     119.978 148.842 148.711  1.00 66.73           C
ATOM    612  CD  GLU R  88     121.422 149.271 148.835  1.00 66.73           C
ATOM    613  OE1 GLU R  88     122.265 148.750 148.075  1.00 66.73           O
ATOM    614  OE2 GLU R  88     121.719 150.125 149.695  1.00 66.73           O1-
ATOM    615  H   GLU R  88     118.449 145.814 149.238  1.00 66.73           H
ATOM    616  N   ASP R  89     118.047 145.110 146.367  1.00 65.29           N
ATOM    617  CA  ASP R  89     117.966 144.401 145.100  1.00 65.29           C
ATOM    618  C   ASP R  89     116.575 143.881 144.774  1.00 65.29           C
ATOM    619  O   ASP R  89     116.299 143.604 143.604  1.00 65.29           O
ATOM    620  CB  ASP R  89     118.965 143.238 145.066  1.00 65.29           C
ATOM    621  CG  ASP R  89     120.403 143.705 144.884  1.00 65.29           C
ATOM    622  OD1 ASP R  89     120.694 144.351 143.854  1.00 65.29           O
ATOM    623  OD2 ASP R  89     121.243 143.427 145.763  1.00 65.29           O1-
ATOM    624  H   ASP R  89     117.910 144.626 147.065  1.00 65.29           H
ATOM    625  N   PHE R  90     115.697 143.723 145.759  1.00 66.76           N
ATOM    626  CA  PHE R  90     114.320 143.342 145.469  1.00 66.76           C
ATOM    627  C   PHE R  90     113.304 144.360 145.956  1.00 66.76           C
ATOM    628  O   PHE R  90     112.426 144.760 145.186  1.00 66.76           O
ATOM    629  CB  PHE R  90     114.012 141.962 146.069  1.00 66.76           C
ATOM    630  CG  PHE R  90     112.636 141.443 145.729  1.00 66.76           C
ATOM    631  CD1 PHE R  90     111.521 141.835 146.455  1.00 66.76           C
ATOM    632  CD2 PHE R  90     112.468 140.523 144.708  1.00 66.76           C
ATOM    633  CE1 PHE R  90     110.265 141.347 146.144  1.00 66.76           C
ATOM    634  CE2 PHE R  90     111.216 140.034 144.391  1.00 66.76           C
ATOM    635  CZ  PHE R  90     110.114 140.444 145.111  1.00 66.76           C
ATOM    636  H   PHE R  90     115.876 143.830 146.593  1.00 66.76           H
ATOM    637  N   ILE R  91     113.399 144.801 147.207  1.00 66.53           N
ATOM    638  CA  ILE R  91     112.295 145.521 147.829  1.00 66.53           C
ATOM    639  C   ILE R  91     112.372 147.040 147.652  1.00 66.53           C
ATOM    640  O   ILE R  91     111.336 147.695 147.515  1.00 66.53           O
ATOM    641  CB  ILE R  91     112.213 145.146 149.317  1.00 66.53           C
ATOM    642  CG1 ILE R  91     112.255 143.628 149.483  1.00 66.53           C
ATOM    643  CG2 ILE R  91     110.946 145.702 149.939  1.00 66.53           C
ATOM    644  CD1 ILE R  91     111.879 143.157 150.869  1.00 66.53           C
ATOM    645  H   ILE R  91     114.089 144.694 147.709  1.00 66.53           H
ATOM    646  N   LEU R  92     113.565 147.632 147.649  1.00 72.81           N
ATOM    647  CA  LEU R  92     113.674 149.079 147.521  1.00 72.81           C
ATOM    648  C   LEU R  92     114.267 149.494 146.179  1.00 72.81           C
ATOM    649  O   LEU R  92     113.584 150.148 145.387  1.00 72.81           O
ATOM    650  CB  LEU R  92     114.514 149.631 148.683  1.00 72.81           C
ATOM    651  CG  LEU R  92     114.808 151.131 148.755  1.00 72.81           C
ATOM    652  CD1 LEU R  92     113.530 151.935 148.581  1.00 72.81           C
ATOM    653  CD2 LEU R  92     115.500 151.484 150.063  1.00 72.81           C
ATOM    654  H   LEU R  92     114.315 147.217 147.719  1.00 72.81           H
ATOM    655  N   ASN R  93     115.508 149.093 145.884  1.00 72.56           N
ATOM    656  CA  ASN R  93     116.168 149.315 144.595  1.00 72.56           C
ATOM    657  C   ASN R  93     115.935 150.705 144.015  1.00 72.56           C
ATOM    658  O   ASN R  93     115.743 150.850 142.804  1.00 72.56           O
ATOM    659  CB  ASN R  93     115.713 148.258 143.587  1.00 72.56           C
ATOM    660  CG  ASN R  93     116.634 148.161 142.384  1.00 72.56           C
ATOM    661  ND2 ASN R  93     117.780 147.518 142.568  1.00 72.56           N
ATOM    662  OD1 ASN R  93     116.319 148.657 141.303  1.00 72.56           O
ATOM    663  H   ASN R  93     116.003 148.671 146.447  1.00 72.56           H
ATOM    664 HD21 ASN R  93     118.336 147.435 141.917  1.00 72.56           H
ATOM    665 HD22 ASN R  93     117.967 147.184 143.338  1.00 72.56           H
ATOM    666  N   MET R  94     115.912 151.733 144.866  1.00 76.33           N
ATOM    667  CA  MET R  94     115.904 153.106 144.373  1.00 76.33           C
ATOM    668  C   MET R  94     116.770 154.025 145.235  1.00 76.33           C
ATOM    669  O   MET R  94     116.439 155.207 145.391  1.00 76.33           O
ATOM    670  CB  MET R  94     114.473 153.664 144.278  1.00 76.33           C
ATOM    671  CG  MET R  94     113.704 153.734 145.587  1.00 76.33           C
ATOM    672  SD  MET R  94     111.924 153.907 145.339  1.00 76.33           S
ATOM    673  CE  MET R  94     111.340 152.236 145.601  1.00 76.33           C
ATOM    674  H   MET R  94     115.901 151.656 145.722  1.00 76.33           H
ATOM    675  N   GLN R  95     117.872 153.517 145.783  1.00 73.78           N
ATOM    676  CA  GLN R  95     118.568 154.216 146.853  1.00 73.78           C
ATOM    677  C   GLN R  95     119.270 155.466 146.346  1.00 73.78           C
ATOM    678  O   GLN R  95     119.728 155.522 145.201  1.00 73.78           O
ATOM    679  CB  GLN R  95     119.583 153.283 147.512  1.00 73.78           C
ATOM    680  CG  GLN R  95     120.276 153.882 148.715  1.00 73.78           C
ATOM    681  CD  GLN R  95     120.466 152.880 149.829  1.00 73.78           C
ATOM    682  NE2 GLN R  95     119.403 152.167 150.171  1.00 73.78           N
ATOM    683  OE1 GLN R  95     121.559 152.741 150.373  1.00 73.78           O
ATOM    684  H   GLN R  95     118.230 152.771 145.549  1.00 73.78           H
ATOM    685 HE21 GLN R  95     118.654 152.292 149.768  1.00 73.78           H
ATOM    686 HE22 GLN R  95     119.462 151.579 150.796  1.00 73.78           H
ATOM    687  N   MET R  96     119.342 156.476 147.206  1.00 75.11           N
ATOM    688  CA  MET R  96     120.234 157.600 146.973  1.00 75.11           C
ATOM    689  C   MET R  96     121.655 157.063 146.871  1.00 75.11           C
ATOM    690  O   MET R  96     122.102 156.350 147.778  1.00 75.11           O
ATOM    691  CB  MET R  96     120.120 158.625 148.098  1.00 75.11           C
ATOM    692  CG  MET R  96     121.151 159.741 148.040  1.00 75.11           C
ATOM    693  SD  MET R  96     121.432 160.519 149.643  1.00 75.11           S
ATOM    694  CE  MET R  96     122.720 161.688 149.228  1.00 75.11           C
ATOM    695  H   MET R  96     118.882 156.528 147.930  1.00 75.11           H
ATOM    696  N   PRO R  97     122.374 157.338 145.794  1.00 74.61           N
ATOM    697  CA  PRO R  97     123.628 156.620 145.549  1.00 74.61           C
ATOM    698  C   PRO R  97     124.826 157.153 146.312  1.00 74.61           C
ATOM    699  O   PRO R  97     125.669 156.374 146.764  1.00 74.61           O
ATOM    700  CB  PRO R  97     123.824 156.791 144.040  1.00 74.61           C
ATOM    701  CG  PRO R  97     123.215 158.120 143.750  1.00 74.61           C
ATOM    702  CD  PRO R  97     122.064 158.295 144.718  1.00 74.61           C
ATOM    703  N   GLN R  98     124.914 158.472 146.458  1.00 76.29           N
ATOM    704  CA  GLN R  98     126.154 159.092 146.905  1.00 76.29           C
ATOM    705  C   GLN R  98     126.548 158.665 148.313  1.00 76.29           C
ATOM    706  O   GLN R  98     127.564 157.988 148.496  1.00 76.29           O
ATOM    707  CB  GLN R  98     126.032 160.617 146.828  1.00 76.29           C
ATOM    708  CG  GLN R  98     125.468 161.121 145.505  1.00 76.29           C
ATOM    709  CD  GLN R  98     125.004 162.564 145.571  1.00 76.29           C
ATOM    710  NE2 GLN R  98     125.612 163.421 144.760  1.00 76.29           N
ATOM    711  OE1 GLN R  98     124.111 162.905 146.347  1.00 76.29           O
ATOM    712  H   GLN R  98     124.271 159.022 146.304  1.00 76.29           H
ATOM    713 HE21 GLN R  98     126.232 163.147 144.231  1.00 76.29           H
ATOM    714 HE22 GLN R  98     125.386 164.251 144.764  1.00 76.29           H
ATOM    715  N   VAL R  99     125.764 159.052 149.311  1.00 75.12           N
ATOM    716  CA  VAL R  99     126.106 158.738 150.696  1.00 75.12           C
ATOM    717  C   VAL R  99     125.679 157.322 151.081  1.00 75.12           C
ATOM    718  O   VAL R  99     126.540 156.517 151.465  1.00 75.12           O
ATOM    719  CB  VAL R  99     125.510 159.777 151.661  1.00 75.12           C
ATOM    720  CG1 VAL R  99     125.857 159.426 153.100  1.00 75.12           C
ATOM    721  CG2 VAL R  99     126.004 161.173 151.311  1.00 75.12           C
ATOM    722  H   VAL R  99     125.034 159.495 149.211  1.00 75.12           H
ATOM    723  N   PRO R 100     124.393 156.957 150.981  1.00 72.07           N
ATOM    724  CA  PRO R 100     123.943 155.749 151.693  1.00 72.07           C
ATOM    725  C   PRO R 100     124.386 154.447 151.053  1.00 72.07           C
ATOM    726  O   PRO R 100     124.807 153.534 151.770  1.00 72.07           O
ATOM    727  CB  PRO R 100     122.413 155.891 151.690  1.00 72.07           C
ATOM    728  CG  PRO R 100     122.139 157.291 151.228  1.00 72.07           C
ATOM    729  CD  PRO R 100     123.264 157.625 150.325  1.00 72.07           C
ATOM    730  N   ASP R 101     124.292 154.322 149.729  1.00 69.90           N
ATOM    731  CA  ASP R 101     124.701 153.082 149.077  1.00 69.90           C
ATOM    732  C   ASP R 101     126.178 152.810 149.303  1.00 69.90           C
ATOM    733  O   ASP R 101     126.566 151.700 149.683  1.00 69.90           O
ATOM    734  CB  ASP R 101     124.388 153.149 147.584  1.00 69.90           C
ATOM    735  CG  ASP R 101     124.701 151.853 146.866  1.00 69.90           C
ATOM    736  OD1 ASP R 101     125.144 150.895 147.533  1.00 69.90           O
ATOM    737  OD2 ASP R 101     124.519 151.796 145.631  1.00 69.90           O1-
ATOM    738  H   ASP R 101     123.999 154.933 149.199  1.00 69.90           H
ATOM    739  N   LYS R 102     127.019 153.823 149.097  1.00 67.52           N
ATOM    740  CA  LYS R 102     128.448 153.638 149.308  1.00 67.52           C
ATOM    741  C   LYS R 102     128.781 153.422 150.780  1.00 67.52           C
ATOM    742  O   LYS R 102     129.701 152.657 151.095  1.00 67.52           O
ATOM    743  CB  LYS R 102     129.214 154.826 148.733  1.00 67.52           C
ATOM    744  CG  LYS R 102     129.081 154.932 147.218  1.00 67.52           C
ATOM    745  CD  LYS R 102     129.999 155.985 146.630  1.00 67.52           C
ATOM    746  CE  LYS R 102     130.193 155.762 145.145  1.00 67.52           C
ATOM    747  NZ  LYS R 102     130.018 154.330 144.781  1.00 67.52           N1+
ATOM    748  H   LYS R 102     126.786 154.610 148.840  1.00 67.52           H
ATOM    749  HZ1 LYS R 102     130.137 154.229 143.905  1.00 67.52           H
ATOM    750  HZ2 LYS R 102     130.615 153.837 145.220  1.00 67.52           H
ATOM    751  HZ3 LYS R 102     129.197 154.066 145.000  1.00 67.52           H
ATOM    752  N   ILE R 103     128.024 154.029 151.697  1.00 65.71           N
ATOM    753  CA  ILE R 103     128.262 153.775 153.112  1.00 65.71           C
ATOM    754  C   ILE R 103     127.913 152.335 153.462  1.00 65.71           C
ATOM    755  O   ILE R 103     128.617 151.683 154.244  1.00 65.71           O
ATOM    756  CB  ILE R 103     127.480 154.780 153.974  1.00 65.71           C
ATOM    757  CG1 ILE R 103     128.268 156.081 154.110  1.00 65.71           C
ATOM    758  CG2 ILE R 103     127.174 154.195 155.341  1.00 65.71           C
ATOM    759  CD1 ILE R 103     129.434 155.985 155.061  1.00 65.71           C
ATOM    760  H   ILE R 103     127.384 154.577 151.524  1.00 65.71           H
ATOM    761  N   ILE R 104     126.839 151.807 152.879  1.00 62.67           N
ATOM    762  CA  ILE R 104     126.486 150.417 153.127  1.00 62.67           C
ATOM    763  C   ILE R 104     127.517 149.486 152.520  1.00 62.67           C
ATOM    764  O   ILE R 104     127.830 148.439 153.097  1.00 62.67           O
ATOM    765  CB  ILE R 104     125.074 150.117 152.597  1.00 62.67           C
ATOM    766  CG1 ILE R 104     124.027 150.933 153.362  1.00 62.67           C
ATOM    767  CG2 ILE R 104     124.770 148.632 152.690  1.00 62.67           C
ATOM    768  CD1 ILE R 104     123.737 150.411 154.754  1.00 62.67           C
ATOM    769  H   ILE R 104     126.312 152.229 152.347  1.00 62.67           H
ATOM    770  N   GLH R 105     128.085 149.850 151.368  1.00 62.77           N
ATOM    771  CA  GLH R 105     129.186 149.061 150.818  1.00 62.77           C
ATOM    772  C   GLH R 105     130.369 149.018 151.781  1.00 62.77           C
ATOM    773  O   GLH R 105     130.917 147.942 152.053  1.00 62.77           O
ATOM    774  CB  GLH R 105     129.635 149.619 149.465  1.00 62.77           C
ATOM    775  CG  GLH R 105     128.545 149.861 148.427  1.00 62.77           C
ATOM    776  CD  GLH R 105     127.484 148.777 148.371  1.00 62.77           C
ATOM    777  OE1 GLH R 105     127.821 147.587 148.533  1.00 62.77           O
ATOM    778  OE2 GLH R 105     126.302 149.121 148.161  1.00 62.77           O
ATOM    779  H   GLH R 105     127.854 150.534 150.900  1.00 62.77           H
ATOM    780  HE1 GLH R 105     127.428 147.046 147.844  1.00  0.00           H
ATOM    780  N   VAL R 106     130.780 150.180 152.296  1.00 58.30           N
ATOM    781  CA  VAL R 106     131.851 150.222 153.288  1.00 58.30           C
ATOM    782  C   VAL R 106     131.529 149.327 154.472  1.00 58.30           C
ATOM    783  O   VAL R 106     132.361 148.521 154.908  1.00 58.30           O
ATOM    784  CB  VAL R 106     132.110 151.667 153.744  1.00 58.30           C
ATOM    785  CG1 VAL R 106     133.300 151.712 154.676  1.00 58.30           C
ATOM    786  CG2 VAL R 106     132.383 152.545 152.550  1.00 58.30           C
ATOM    787  H   VAL R 106     130.453 150.947 152.085  1.00 58.30           H
ATOM    788  N   LEU R 107     130.327 149.467 155.026  1.00 57.34           N
ATOM    789  CA  LEU R 107     130.000 148.745 156.247  1.00 57.34           C
ATOM    790  C   LEU R 107     129.967 147.248 156.006  1.00 57.34           C
ATOM    791  O   LEU R 107     130.402 146.464 156.857  1.00 57.34           O
ATOM    792  CB  LEU R 107     128.666 149.224 156.805  1.00 57.34           C
ATOM    793  CG  LEU R 107     128.737 150.395 157.782  1.00 57.34           C
ATOM    794  CD1 LEU R 107     127.403 150.584 158.484  1.00 57.34           C
ATOM    795  CD2 LEU R 107     129.854 150.187 158.793  1.00 57.34           C
ATOM    796  H   LEU R 107     129.699 149.966 154.716  1.00 57.34           H
ATOM    797  N   GLU R 108     129.480 146.824 154.843  1.00 57.03           N
ATOM    798  CA  GLU R 108     129.403 145.395 154.592  1.00 57.03           C
ATOM    799  C   GLU R 108     130.765 144.816 154.271  1.00 57.03           C
ATOM    800  O   GLU R 108     131.032 143.654 154.595  1.00 57.03           O
ATOM    801  CB  GLU R 108     128.414 145.102 153.472  1.00 57.03           C
ATOM    802  CG  GLU R 108     128.880 145.461 152.092  1.00 57.03           C
ATOM    803  CD  GLU R 108     127.751 145.414 151.098  1.00 57.03           C
ATOM    804  OE1 GLU R 108     126.585 145.515 151.530  1.00 57.03           O
ATOM    805  OE2 GLU R 108     128.023 145.270 149.890  1.00 57.03           O1-
ATOM    806  H   GLU R 108     129.198 147.330 154.207  1.00 57.03           H
ATOM    807  N   PHE R 109     131.647 145.600 153.663  1.00 54.41           N
ATOM    808  CA  PHE R 109     133.005 145.113 153.481  1.00 54.41           C
ATOM    809  C   PHE R 109     133.709 144.994 154.823  1.00 54.41           C
ATOM    810  O   PHE R 109     134.469 144.046 155.053  1.00 54.41           O
ATOM    811  CB  PHE R 109     133.762 146.020 152.521  1.00 54.41           C
ATOM    812  CG  PHE R 109     133.580 145.645 151.085  1.00 54.41           C
ATOM    813  CD1 PHE R 109     134.191 144.532 150.575  1.00 54.41           C
ATOM    814  CD2 PHE R 109     132.793 146.400 150.256  1.00 54.41           C
ATOM    815  CE1 PHE R 109     134.027 144.188 149.277  1.00 54.41           C
ATOM    816  CE2 PHE R 109     132.628 146.057 148.957  1.00 54.41           C
ATOM    817  CZ  PHE R 109     133.242 144.949 148.465  1.00 54.41           C
ATOM    818  H   PHE R 109     131.488 146.388 153.359  1.00 54.41           H
ATOM    819  N   SER R 110     133.428 145.923 155.735  1.00 54.73           N
ATOM    820  CA  SER R 110     133.884 145.774 157.110  1.00 54.73           C
ATOM    821  C   SER R 110     133.360 144.482 157.716  1.00 54.73           C
ATOM    822  O   SER R 110     134.099 143.748 158.379  1.00 54.73           O
ATOM    823  CB  SER R 110     133.424 146.967 157.945  1.00 54.73           C
ATOM    824  OG  SER R 110     133.582 148.190 157.252  1.00 54.73           O
ATOM    825  H   SER R 110     132.979 146.639 155.578  1.00 54.73           H
ATOM    826  HG  SER R 110     134.391 148.415 157.261  1.00 54.73           H
ATOM    827  N   SER R 111     132.081 144.189 157.496  1.00 54.43           N
ATOM    828  CA  SER R 111     131.475 142.998 158.080  1.00 54.43           C
ATOM    829  C   SER R 111     132.127 141.718 157.565  1.00 54.43           C
ATOM    830  O   SER R 111     132.454 140.823 158.353  1.00 54.43           O
ATOM    831  CB  SER R 111     129.975 142.988 157.798  1.00 54.43           C
ATOM    832  OG  SER R 111     129.406 144.262 158.039  1.00 54.43           O
ATOM    833  H   SER R 111     131.550 144.664 157.014  1.00 54.43           H
ATOM    834  HG  SER R 111     129.732 144.821 157.503  1.00 54.43           H
ATOM    835  N   ILE R 112     132.328 141.608 156.249  1.00 51.94           N
ATOM    836  CA  ILE R 112     132.930 140.387 155.716  1.00 51.94           C
ATOM    837  C   ILE R 112     134.387 140.271 156.129  1.00 51.94           C
ATOM    838  O   ILE R 112     134.866 139.173 156.447  1.00 51.94           O
ATOM    839  CB  ILE R 112     132.784 140.298 154.189  1.00 51.94           C
ATOM    840  CG1 ILE R 112     133.120 141.621 153.523  1.00 51.94           C
ATOM    841  CG2 ILE R 112     131.413 139.812 153.820  1.00 51.94           C
ATOM    842  CD1 ILE R 112     133.620 141.467 152.111  1.00 51.94           C
ATOM    843  H   ILE R 112     132.130 142.208 155.666  1.00 51.94           H
ATOM    844  N   HIE R 113     135.125 141.383 156.130  1.00 51.69           N
ATOM    845  CA  HIE R 113     136.501 141.314 156.598  1.00 51.69           C
ATOM    846  C   HIE R 113     136.567 140.888 158.054  1.00 51.69           C
ATOM    847  O   HIE R 113     137.456 140.119 158.429  1.00 51.69           O
ATOM    848  CB  HIE R 113     137.204 142.652 156.400  1.00 51.69           C
ATOM    849  CG  HIE R 113     137.395 143.023 154.967  1.00 51.69           C
ATOM    850  CD2 HIE R 113     137.819 144.172 154.395  1.00 51.69           C
ATOM    851  ND1 HIE R 113     137.156 142.147 153.935  1.00 51.69           N
ATOM    852  CE1 HIE R 113     137.405 142.747 152.787  1.00 51.69           C
ATOM    853  NE2 HIE R 113     137.820 143.972 153.038  1.00 51.69           N
ATOM    854  H   HIE R 113     134.857 142.159 155.873  1.00 51.69           H
ATOM    855  HE2 HIE R 113     138.053 144.552 152.447  1.00 51.69           H
ATOM    856  N   THR R 114     135.630 141.347 158.886  1.00 51.74           N
ATOM    857  CA  THR R 114     135.635 140.922 160.281  1.00 51.74           C
ATOM    858  C   THR R 114     135.291 139.447 160.408  1.00 51.74           C
ATOM    859  O   THR R 114     135.903 138.727 161.206  1.00 51.74           O
ATOM    860  CB  THR R 114     134.667 141.762 161.103  1.00 51.74           C
ATOM    861  CG2 THR R 114     135.200 143.167 161.271  1.00 51.74           C
ATOM    862  OG1 THR R 114     133.395 141.809 160.445  1.00 51.74           O
ATOM    863  H   THR R 114     135.000 141.890 158.668  1.00 51.74           H
ATOM    864  HG1 THR R 114     133.418 141.329 159.756  1.00 51.74           H
ATOM    865  N   SER R 115     134.319 138.976 159.629  1.00 50.41           N
ATOM    866  CA  SER R 115     133.976 137.562 159.662  1.00 50.41           C
ATOM    867  C   SER R 115     135.164 136.692 159.291  1.00 50.41           C
ATOM    868  O   SER R 115     135.382 135.640 159.903  1.00 50.41           O
ATOM    869  CB  SER R 115     132.809 137.280 158.725  1.00 50.41           C
ATOM    870  OG  SER R 115     132.859 135.947 158.259  1.00 50.41           O
ATOM    871  H   SER R 115     133.854 139.452 159.084  1.00 50.41           H
ATOM    872  HG  SER R 115     132.210 135.805 157.745  1.00 50.41           H
ATOM    873  N   ILE R 116     135.944 137.099 158.293  1.00 48.87           N
ATOM    874  CA  ILE R 116     137.040 136.240 157.857  1.00 48.87           C
ATOM    875  C   ILE R 116     138.245 136.395 158.772  1.00 48.87           C
ATOM    876  O   ILE R 116     139.004 135.443 158.984  1.00 48.87           O
ATOM    877  CB  ILE R 116     137.398 136.503 156.387  1.00 47.18           C
ATOM    878  CG1 ILE R 116     138.468 135.523 155.929  1.00 47.18           C
ATOM    879  CG2 ILE R 116     137.901 137.909 156.193  1.00 47.18           C
ATOM    880  CD1 ILE R 116     138.150 134.089 156.246  1.00 47.18           C
ATOM    881  H   ILE R 116     135.861 137.842 157.868  1.00 48.87           H
ATOM    882  N   TRP R 117     138.431 137.573 159.356  1.00 48.87           N
ATOM    883  CA  TRP R 117     139.620 137.811 160.156  1.00 48.87           C
ATOM    884  C   TRP R 117     139.363 137.674 161.643  1.00 48.87           C
ATOM    885  O   TRP R 117     140.204 138.086 162.447  1.00 48.87           O
ATOM    886  CB  TRP R 117     140.210 139.183 159.830  1.00 47.99           C
ATOM    887  CG  TRP R 117     141.330 139.078 158.847  1.00 47.99           C
ATOM    888  CD1 TRP R 117     141.247 139.229 157.503  1.00 47.99           C
ATOM    889  CD2 TRP R 117     142.694 138.775 159.131  1.00 47.99           C
ATOM    890  CE2 TRP R 117     143.380 138.758 157.906  1.00 47.99           C
ATOM    891  CE3 TRP R 117     143.405 138.517 160.306  1.00 47.99           C
ATOM    892  NE1 TRP R 117     142.473 139.042 156.926  1.00 47.99           N
ATOM    893  CZ2 TRP R 117     144.739 138.504 157.817  1.00 47.99           C
ATOM    894  CZ3 TRP R 117     144.759 138.265 160.216  1.00 47.99           C
ATOM    895  CH2 TRP R 117     145.411 138.258 158.980  1.00 47.99           C
ATOM    896  H   TRP R 117     137.888 138.238 159.302  1.00 48.87           H
ATOM    897  HE1 TRP R 117     142.644 139.095 156.085  1.00 47.99           H
ATOM    898  N   ILE R 118     138.206 137.151 162.026  1.00 48.98           N
ATOM    899  CA  ILE R 118     138.074 136.566 163.350  1.00 48.98           C
ATOM    900  C   ILE R 118     138.443 135.089 163.316  1.00 48.98           C
ATOM    901  O   ILE R 118     138.956 134.554 164.304  1.00 48.98           O
ATOM    902  CB  ILE R 118     136.655 136.783 163.894  1.00 48.98           C
ATOM    903  CG1 ILE R 118     136.491 138.223 164.358  1.00 48.98           C
ATOM    904  CG2 ILE R 118     136.362 135.851 165.046  1.00 48.98           C
ATOM    905  CD1 ILE R 118     137.339 138.558 165.549  1.00 48.98           C
ATOM    906  H   ILE R 118     137.496 137.125 161.542  1.00 48.98           H
ATOM    907  N   THR R 119     138.243 134.426 162.180  1.00 48.87           N
ATOM    908  CA  THR R 119     138.665 133.042 162.048  1.00 48.87           C
ATOM    909  C   THR R 119     140.176 132.894 162.030  1.00 48.87           C
ATOM    910  O   THR R 119     140.679 131.838 162.424  1.00 48.87           O
ATOM    911  CB  THR R 119     138.092 132.425 160.780  1.00 47.76           C
ATOM    912  CG2 THR R 119     136.607 132.192 160.928  1.00 47.76           C
ATOM    913  OG1 THR R 119     138.320 133.306 159.677  1.00 47.76           O
ATOM    914  H   THR R 119     137.868 134.759 161.481  1.00 48.87           H
ATOM    915  HG1 THR R 119     138.844 133.919 159.911  1.00 47.76           H
ATOM    916  N   VAL R 120     140.910 133.905 161.580  1.00 48.87           N
ATOM    917  CA  VAL R 120     142.367 133.816 161.547  1.00 48.87           C
ATOM    918  C   VAL R 120     142.905 133.721 162.971  1.00 48.87           C
ATOM    919  O   VAL R 120     143.728 132.836 163.251  1.00 48.87           O
ATOM    920  CB  VAL R 120     142.987 134.986 160.774  1.00 47.36           C
ATOM    921  CG1 VAL R 120     144.498 134.959 160.913  1.00 47.36           C
ATOM    922  CG2 VAL R 120     142.581 134.919 159.315  1.00 47.36           C
ATOM    923  H   VAL R 120     140.587 134.648 161.290  1.00 48.87           H
ATOM    924  N   PRO R 121     142.480 134.567 163.910  1.00 48.87           N
ATOM    925  CA  PRO R 121     142.873 134.320 165.299  1.00 48.87           C
ATOM    926  C   PRO R 121     142.290 133.042 165.854  1.00 48.87           C
ATOM    927  O   PRO R 121     142.910 132.425 166.723  1.00 48.87           O
ATOM    928  CB  PRO R 121     142.348 135.557 166.034  1.00 48.17           C
ATOM    929  CG  PRO R 121     142.262 136.595 165.000  1.00 48.17           C
ATOM    930  CD  PRO R 121     141.804 135.867 163.786  1.00 48.17           C
ATOM    931  N   LEU R 122     141.130 132.607 165.361  1.00 48.87           N
ATOM    932  CA  LEU R 122     140.574 131.332 165.800  1.00 48.87           C
ATOM    933  C   LEU R 122     141.483 130.175 165.421  1.00 48.87           C
ATOM    934  O   LEU R 122     141.804 129.324 166.257  1.00 48.87           O
ATOM    935  CB  LEU R 122     139.186 131.130 165.206  1.00 47.57           C
ATOM    936  CG  LEU R 122     138.356 130.066 165.908  1.00 47.57           C
ATOM    937  CD1 LEU R 122     138.325 130.341 167.379  1.00 47.57           C
ATOM    938  CD2 LEU R 122     136.960 130.037 165.332  1.00 47.57           C
ATOM    939  H   LEU R 122     140.657 133.029 164.780  1.00 48.87           H
ATOM    940  N   THR R 123     141.917 130.125 164.165  1.00 48.87           N
ATOM    941  CA  THR R 123     142.779 129.027 163.754  1.00 48.87           C
ATOM    942  C   THR R 123     144.163 129.148 164.373  1.00 48.87           C
ATOM    943  O   THR R 123     144.800 128.133 164.657  1.00 48.87           O
ATOM    944  CB  THR R 123     142.879 128.951 162.238  1.00 46.90           C
ATOM    945  CG2 THR R 123     143.318 130.264 161.667  1.00 46.90           C
ATOM    946  OG1 THR R 123     143.840 127.951 161.884  1.00 46.90           O
ATOM    947  H   THR R 123     141.730 130.699 163.553  1.00 48.87           H
ATOM    948  HG1 THR R 123     143.899 127.903 161.047  1.00 46.90           H
ATOM    949  N   ILE R 124     144.647 130.370 164.610  1.00 48.87           N
ATOM    950  CA  ILE R 124     145.925 130.493 165.304  1.00 48.87           C
ATOM    951  C   ILE R 124     145.824 130.010 166.736  1.00 48.87           C
ATOM    952  O   ILE R 124     146.731 129.324 167.219  1.00 48.87           O
ATOM    953  CB  ILE R 124     146.451 131.936 165.278  1.00 47.29           C
ATOM    954  CG1 ILE R 124     146.737 132.372 163.846  1.00 47.29           C
ATOM    955  CG2 ILE R 124     147.705 132.063 166.118  1.00 47.29           C
ATOM    956  CD1 ILE R 124     147.559 133.633 163.744  1.00 47.29           C
ATOM    957  H   ILE R 124     144.268 131.109 164.387  1.00 48.87           H
ATOM    958  N   ASP R 125     144.748 130.351 167.434  1.00 50.03           N
ATOM    959  CA  ASP R 125     144.547 129.897 168.796  1.00 50.03           C
ATOM    960  C   ASP R 125     144.423 128.386 168.846  1.00 50.03           C
ATOM    961  O   ASP R 125     145.006 127.742 169.724  1.00 50.03           O
ATOM    962  CB  ASP R 125     143.293 130.546 169.380  1.00 50.03           C
ATOM    963  CG  ASP R 125     143.170 130.331 170.864  1.00 50.03           C
ATOM    964  OD1 ASP R 125     144.159 129.879 171.468  1.00 50.03           O
ATOM    965  OD2 ASP R 125     142.091 130.614 171.426  1.00 50.03           O1-
ATOM    966  H   ASP R 125     144.117 130.851 167.130  1.00 50.03           H
ATOM    967  N   ARG R 126     143.683 127.815 167.899  1.00 49.55           N
ATOM    968  CA  ARG R 126     143.598 126.368 167.791  1.00 49.55           C
ATOM    969  C   ARG R 126     144.963 125.752 167.534  1.00 49.55           C
ATOM    970  O   ARG R 126     145.304 124.724 168.128  1.00 49.55           O
ATOM    971  CB  ARG R 126     142.618 125.998 166.683  1.00 49.55           C
ATOM    972  CG  ARG R 126     142.527 124.528 166.403  1.00 49.55           C
ATOM    973  CD  ARG R 126     141.088 124.127 166.220  1.00 49.55           C
ATOM    974  NE  ARG R 126     140.465 124.800 165.092  1.00 49.55           N
ATOM    975  CZ  ARG R 126     139.447 125.641 165.206  1.00 49.55           C
ATOM    976  NH1 ARG R 126     138.942 125.906 166.400  1.00 49.55           N1+
ATOM    977  NH2 ARG R 126     138.935 126.215 164.128  1.00 49.55           N
ATOM    978  H   ARG R 126     143.226 128.248 167.313  1.00 49.55           H
ATOM    979  HE  ARG R 126     140.775 124.643 164.305  1.00 49.55           H
ATOM    980 HH11 ARG R 126     139.274 125.533 167.100  1.00 49.55           H
ATOM    981 HH12 ARG R 126     138.281 126.451 166.476  1.00 49.55           H
ATOM    982 HH21 ARG R 126     139.263 126.042 163.352  1.00 49.55           H
ATOM    983 HH22 ARG R 126     138.274 126.760 164.204  1.00 49.55           H
ATOM    984  N   TYR R 127     145.763 126.368 166.666  1.00 49.38           N
ATOM    985  CA  TYR R 127     147.085 125.834 166.374  1.00 49.38           C
ATOM    986  C   TYR R 127     147.964 125.840 167.606  1.00 49.38           C
ATOM    987  O   TYR R 127     148.649 124.855 167.886  1.00 49.38           O
ATOM    988  CB  TYR R 127     147.758 126.633 165.264  1.00 49.38           C
ATOM    989  CG  TYR R 127     149.260 126.483 165.238  1.00 49.38           C
ATOM    990  CD1 TYR R 127     149.853 125.431 164.581  1.00 49.38           C
ATOM    991  CD2 TYR R 127     150.081 127.410 165.851  1.00 49.38           C
ATOM    992  CE1 TYR R 127     151.208 125.292 164.538  1.00 49.38           C
ATOM    993  CE2 TYR R 127     151.447 127.275 165.823  1.00 49.38           C
ATOM    994  CZ  TYR R 127     152.005 126.209 165.164  1.00 49.38           C
ATOM    995  OH  TYR R 127     153.371 126.068 165.125  1.00 49.38           O
ATOM    996  H   TYR R 127     145.560 127.088 166.241  1.00 49.38           H
ATOM    997  HH  TYR R 127     153.730 126.699 165.548  1.00 49.38           H
ATOM    998  N   ILE R 128     148.000 126.958 168.329  1.00 50.32           N
ATOM    999  CA  ILE R 128     148.768 126.992 169.567  1.00 50.32           C
ATOM   1000  C   ILE R 128     148.273 125.921 170.524  1.00 50.32           C
ATOM   1001  O   ILE R 128     149.065 125.139 171.064  1.00 50.32           O
ATOM   1002  CB  ILE R 128     148.720 128.390 170.206  1.00 50.32           C
ATOM   1003  CG1 ILE R 128     149.082 129.461 169.187  1.00 50.32           C
ATOM   1004  CG2 ILE R 128     149.661 128.461 171.392  1.00 50.32           C
ATOM   1005  CD1 ILE R 128     150.518 129.400 168.738  1.00 50.32           C
ATOM   1006  H   ILE R 128     147.597 127.690 168.126  1.00 50.32           H
ATOM   1007  N   ALA R 129     146.954 125.825 170.696  1.00 50.56           N
ATOM   1008  CA  ALA R 129     146.387 124.913 171.679  1.00 50.56           C
ATOM   1009  C   ALA R 129     146.641 123.451 171.341  1.00 50.56           C
ATOM   1010  O   ALA R 129     146.688 122.615 172.246  1.00 50.56           O
ATOM   1011  CB  ALA R 129     144.889 125.164 171.815  1.00 50.56           C
ATOM   1012  H   ALA R 129     146.374 126.280 170.253  1.00 50.56           H
ATOM   1013  N   VAL R 130     146.794 123.110 170.068  1.00 51.48           N
ATOM   1014  CA  VAL R 130     147.015 121.723 169.685  1.00 51.48           C
ATOM   1015  C   VAL R 130     148.495 121.409 169.520  1.00 51.48           C
ATOM   1016  O   VAL R 130     148.929 120.299 169.830  1.00 51.48           O
ATOM   1017  CB  VAL R 130     146.229 121.372 168.405  1.00 51.48           C
ATOM   1018  CG1 VAL R 130     146.701 122.205 167.243  1.00 51.48           C
ATOM   1019  CG2 VAL R 130     146.351 119.893 168.090  1.00 51.48           C
ATOM   1020  H   VAL R 130     146.773 123.665 169.412  1.00 51.48           H
ATOM   1021  N   CYS R 131     149.295 122.364 169.055  1.00 53.16           N
ATOM   1022  CA  CYS R 131     150.681 122.086 168.712  1.00 53.16           C
ATOM   1023  C   CYS R 131     151.626 122.401 169.856  1.00 53.16           C
ATOM   1024  O   CYS R 131     152.506 121.593 170.171  1.00 53.16           O
ATOM   1025  CB  CYS R 131     151.082 122.885 167.475  1.00 53.16           C
ATOM   1026  SG  CYS R 131     150.581 122.133 165.916  1.00 53.16           S
ATOM   1027  H   CYS R 131     149.052 123.180 168.931  1.00 53.16           H
ATOM   1028  HG  CYS R 131     150.493 122.982 165.072  1.00 53.16           H
ATOM   1029  N   HIE R 132     151.467 123.564 170.487  1.00 51.68           N
ATOM   1030  CA  HIE R 132     152.231 123.935 171.672  1.00 51.68           C
ATOM   1031  C   HIE R 132     151.224 124.097 172.801  1.00 51.68           C
ATOM   1032  O   HIE R 132     150.839 125.222 173.152  1.00 51.68           O
ATOM   1033  CB  HIE R 132     153.040 125.205 171.437  1.00 51.68           C
ATOM   1034  CG  HIE R 132     153.906 125.146 170.221  1.00 51.68           C
ATOM   1035  CD2 HIE R 132     154.886 124.284 169.863  1.00 51.68           C
ATOM   1036  ND1 HIE R 132     153.801 126.055 169.192  1.00 51.68           N
ATOM   1037  CE1 HIE R 132     154.681 125.758 168.253  1.00 51.68           C
ATOM   1038  NE2 HIE R 132     155.352 124.688 168.636  1.00 51.68           N
ATOM   1039  H   HIE R 132     150.906 124.165 170.234  1.00 51.68           H
ATOM   1040  HE2 HIE R 132     155.980 124.306 168.189  1.00 51.68           H
ATOM   1041  N   PRO R 133     150.779 122.999 173.392  1.00 50.88           N
ATOM   1042  CA  PRO R 133     149.684 123.072 174.361  1.00 50.88           C
ATOM   1043  C   PRO R 133     150.115 123.669 175.685  1.00 50.88           C
ATOM   1044  O   PRO R 133     149.324 124.326 176.367  1.00 50.88           O
ATOM   1045  CB  PRO R 133     149.277 121.608 174.515  1.00 50.88           C
ATOM   1046  CG  PRO R 133     150.544 120.876 174.287  1.00 50.88           C
ATOM   1047  CD  PRO R 133     151.266 121.625 173.223  1.00 50.88           C
ATOM   1048  N   LEU R 134     151.372 123.435 176.058  1.00 52.63           N
ATOM   1049  CA  LEU R 134     151.872 123.928 177.333  1.00 52.63           C
ATOM   1050  C   LEU R 134     151.859 125.447 177.378  1.00 52.63           C
ATOM   1051  O   LEU R 134     151.662 126.043 178.443  1.00 52.63           O
ATOM   1052  CB  LEU R 134     153.281 123.401 177.571  1.00 52.63           C
ATOM   1053  CG  LEU R 134     153.425 121.903 177.818  1.00 52.63           C
ATOM   1054  CD1 LEU R 134     153.692 121.170 176.516  1.00 52.63           C
ATOM   1055  CD2 LEU R 134     154.551 121.663 178.795  1.00 52.63           C
ATOM   1056  H   LEU R 134     151.945 122.996 175.590  1.00 52.63           H
ATOM   1057  N   LYS R 135     152.070 126.090 176.233  1.00 51.65           N
ATOM   1058  CA  LYS R 135     152.102 127.538 176.131  1.00 51.65           C
ATOM   1059  C   LYS R 135     150.754 128.132 175.764  1.00 51.65           C
ATOM   1060  O   LYS R 135     150.675 129.333 175.498  1.00 51.65           O
ATOM   1061  CB  LYS R 135     153.147 127.957 175.102  1.00 51.65           C
ATOM   1062  CG  LYS R 135     154.407 127.122 175.146  1.00 51.65           C
ATOM   1063  CD  LYS R 135     155.560 127.902 175.752  1.00 51.65           C
ATOM   1064  CE  LYS R 135     156.668 126.974 176.219  1.00 51.65           C
ATOM   1065  NZ  LYS R 135     157.879 127.727 176.650  1.00 51.65           N1+
ATOM   1066  H   LYS R 135     152.200 125.688 175.484  1.00 51.65           H
ATOM   1067  HZ1 LYS R 135     158.506 127.154 176.916  1.00 51.65           H
ATOM   1068  HZ2 LYS R 135     158.188 128.208 175.968  1.00 51.65           H
ATOM   1069  HZ3 LYS R 135     157.668 128.269 177.323  1.00 51.65           H
ATOM   1070  N   TYR R 136     149.693 127.330 175.760  1.00 51.70           N
ATOM   1071  CA  TYR R 136     148.396 127.818 175.311  1.00 51.70           C
ATOM   1072  C   TYR R 136     147.807 128.817 176.297  1.00 51.70           C
ATOM   1073  O   TYR R 136     147.369 129.904 175.908  1.00 51.70           O
ATOM   1074  CB  TYR R 136     147.448 126.643 175.092  1.00 51.70           C
ATOM   1075  CG  TYR R 136     146.003 127.040 174.959  1.00 51.70           C
ATOM   1076  CD1 TYR R 136     145.591 127.893 173.959  1.00 51.70           C
ATOM   1077  CD2 TYR R 136     145.053 126.556 175.839  1.00 51.70           C
ATOM   1078  CE1 TYR R 136     144.287 128.248 173.837  1.00 51.70           C
ATOM   1079  CE2 TYR R 136     143.734 126.914 175.721  1.00 51.70           C
ATOM   1080  CZ  TYR R 136     143.358 127.766 174.718  1.00 51.70           C
ATOM   1081  OH  TYR R 136     142.038 128.133 174.587  1.00 51.70           O
ATOM   1082  H   TYR R 136     149.703 126.508 176.011  1.00 51.70           H
ATOM   1083  HH  TYR R 136     141.981 128.971 174.564  1.00 51.70           H
ATOM   1084  N   HIE R 137     147.780 128.465 177.584  1.00 52.13           N
ATOM   1085  CA  HIE R 137     147.237 129.379 178.581  1.00 52.13           C
ATOM   1086  C   HIE R 137     148.181 130.528 178.880  1.00 52.13           C
ATOM   1087  O   HIE R 137     147.759 131.518 179.484  1.00 52.13           O
ATOM   1088  CB  HIE R 137     146.908 128.633 179.868  1.00 52.13           C
ATOM   1089  CG  HIE R 137     145.786 127.658 179.724  1.00 52.13           C
ATOM   1090  CD2 HIE R 137     145.600 126.428 180.256  1.00 52.13           C
ATOM   1091  ND1 HIE R 137     144.687 127.903 178.932  1.00 52.13           N
ATOM   1092  CE1 HIE R 137     143.865 126.871 178.991  1.00 52.13           C
ATOM   1093  NE2 HIE R 137     144.397 125.961 179.787  1.00 52.13           N
ATOM   1094  H   HIE R 137     148.066 127.715 177.893  1.00 52.13           H
ATOM   1095  HE2 HIE R 137     144.047 125.200 179.980  1.00 52.13           H
ATOM   1096  N   THR R 138     149.444 130.424 178.477  1.00 52.27           N
ATOM   1097  CA  THR R 138     150.366 131.530 178.686  1.00 52.27           C
ATOM   1098  C   THR R 138     150.276 132.545 177.559  1.00 52.27           C
ATOM   1099  O   THR R 138     150.223 133.752 177.813  1.00 52.27           O
ATOM   1100  CB  THR R 138     151.796 131.012 178.822  1.00 52.27           C
ATOM   1101  CG2 THR R 138     152.749 132.161 179.068  1.00 52.27           C
ATOM   1102  OG1 THR R 138     151.870 130.096 179.920  1.00 52.27           O
ATOM   1103  H   THR R 138     149.780 129.735 178.088  1.00 52.27           H
ATOM   1104  HG1 THR R 138     152.656 129.810 179.994  1.00 52.27           H
ATOM   1105  N   VAL R 139     150.242 132.080 176.312  1.00 52.53           N
ATOM   1106  CA  VAL R 139     150.218 133.002 175.182  1.00 52.53           C
ATOM   1107  C   VAL R 139     148.811 133.525 174.931  1.00 52.53           C
ATOM   1108  O   VAL R 139     148.628 134.686 174.552  1.00 52.53           O
ATOM   1109  CB  VAL R 139     150.802 132.316 173.938  1.00 52.53           C
ATOM   1110  CG1 VAL R 139     150.755 133.250 172.747  1.00 52.53           C
ATOM   1111  CG2 VAL R 139     152.227 131.877 174.208  1.00 52.53           C
ATOM   1112  H   VAL R 139     150.232 131.246 176.102  1.00 52.53           H
ATOM   1113  N   SER R 140     147.796 132.695 175.147  1.00 52.27           N
ATOM   1114  CA  SER R 140     146.415 133.048 174.851  1.00 52.27           C
ATOM   1115  C   SER R 140     145.584 132.966 176.121  1.00 52.27           C
ATOM   1116  O   SER R 140     145.551 131.922 176.778  1.00 52.27           O
ATOM   1117  CB  SER R 140     145.835 132.125 173.780  1.00 52.27           C
ATOM   1118  OG  SER R 140     144.423 132.080 173.861  1.00 52.27           O
ATOM   1119  H   SER R 140     147.892 131.905 175.472  1.00 52.27           H
ATOM   1120  HG  SER R 140     144.116 131.683 173.187  1.00 52.27           H
ATOM   1121  N   TYR R 141     144.904 134.059 176.452  1.00 55.03           N
ATOM   1122  CA  TYR R 141     143.999 134.139 177.586  1.00 55.03           C
ATOM   1123  C   TYR R 141     142.957 135.200 177.274  1.00 55.03           C
ATOM   1124  O   TYR R 141     143.214 136.092 176.456  1.00 55.03           O
ATOM   1125  CB  TYR R 141     144.739 134.474 178.887  1.00 55.03           C
ATOM   1126  CG  TYR R 141     145.778 135.554 178.757  1.00 55.03           C
ATOM   1127  CD1 TYR R 141     147.082 135.252 178.403  1.00 55.03           C
ATOM   1128  CD2 TYR R 141     145.459 136.875 178.996  1.00 55.03           C
ATOM   1129  CE1 TYR R 141     148.033 136.238 178.282  1.00 55.03           C
ATOM   1130  CE2 TYR R 141     146.405 137.868 178.880  1.00 55.03           C
ATOM   1131  CZ  TYR R 141     147.689 137.544 178.524  1.00 55.03           C
ATOM   1132  OH  TYR R 141     148.636 138.534 178.408  1.00 55.03           O
ATOM   1133  H   TYR R 141     144.960 134.794 176.009  1.00 55.03           H
ATOM   1134  HH  TYR R 141     149.322 138.318 178.842  1.00 55.03           H
ATOM   1135  N   PRO R 142     141.771 135.119 177.880  1.00 56.47           N
ATOM   1136  CA  PRO R 142     140.698 136.067 177.540  1.00 56.47           C
ATOM   1137  C   PRO R 142     141.095 137.531 177.624  1.00 56.47           C
ATOM   1138  O   PRO R 142     140.578 138.343 176.844  1.00 56.47           O
ATOM   1139  CB  PRO R 142     139.596 135.720 178.551  1.00 56.47           C
ATOM   1140  CG  PRO R 142     140.206 134.747 179.511  1.00 56.47           C
ATOM   1141  CD  PRO R 142     141.288 134.060 178.775  1.00 56.47           C
ATOM   1142  N   ALA R 143     142.011 137.895 178.520  1.00 57.08           N
ATOM   1143  CA  ALA R 143     142.440 139.287 178.600  1.00 57.08           C
ATOM   1144  C   ALA R 143     143.174 139.726 177.340  1.00 57.08           C
ATOM   1145  O   ALA R 143     143.121 140.906 176.975  1.00 57.08           O
ATOM   1146  CB  ALA R 143     143.319 139.499 179.832  1.00 57.08           C
ATOM   1147  H   ALA R 143     142.389 137.363 179.080  1.00 57.08           H
ATOM   1148  N   ARG R 144     143.867 138.805 176.668  1.00 56.05           N
ATOM   1149  CA  ARG R 144     144.533 139.148 175.415  1.00 56.05           C
ATOM   1150  C   ARG R 144     143.598 138.975 174.228  1.00 56.05           C
ATOM   1151  O   ARG R 144     143.704 139.706 173.233  1.00 56.05           O
ATOM   1152  CB  ARG R 144     145.782 138.292 175.230  1.00 56.05           C
ATOM   1153  CG  ARG R 144     146.517 138.538 173.934  1.00 56.05           C
ATOM   1154  CD  ARG R 144     147.914 137.960 173.987  1.00 56.05           C
ATOM   1155  NE  ARG R 144     148.608 138.352 175.207  1.00 56.05           N
ATOM   1156  CZ  ARG R 144     149.827 137.945 175.536  1.00 56.05           C
ATOM   1157  NH1 ARG R 144     150.494 137.128 174.733  1.00 56.05           N1+
ATOM   1158  NH2 ARG R 144     150.380 138.353 176.669  1.00 56.05           N
ATOM   1159  H   ARG R 144     143.962 137.988 176.918  1.00 56.05           H
ATOM   1160  HE  ARG R 144     148.201 138.881 175.749  1.00 56.05           H
ATOM   1161 HH11 ARG R 144     150.137 136.861 173.998  1.00 56.05           H
ATOM   1162 HH12 ARG R 144     151.284 136.865 174.947  1.00 56.05           H
ATOM   1163 HH21 ARG R 144     149.949 138.882 177.192  1.00 56.05           H
ATOM   1164 HH22 ARG R 144     151.170 138.089 176.881  1.00 56.05           H
ATOM   1165  N   THR R 145     142.672 138.021 174.314  1.00 55.80           N
ATOM   1166  CA  THR R 145     141.706 137.865 173.236  1.00 55.80           C
ATOM   1167  C   THR R 145     140.768 139.054 173.131  1.00 55.80           C
ATOM   1168  O   THR R 145     140.351 139.394 172.020  1.00 55.80           O
ATOM   1169  CB  THR R 145     140.897 136.585 173.409  1.00 55.80           C
ATOM   1170  CG2 THR R 145     141.814 135.433 173.725  1.00 55.80           C
ATOM   1171  OG1 THR R 145     139.945 136.756 174.465  1.00 55.80           O
ATOM   1172  H   THR R 145     142.588 137.470 174.969  1.00 55.80           H
ATOM   1173  HG1 THR R 145     140.242 137.309 175.023  1.00 55.80           H
ATOM   1174  N   ARG R 146     140.428 139.695 174.249  1.00 55.82           N
ATOM   1175  CA  ARG R 146     139.648 140.920 174.154  1.00 55.82           C
ATOM   1176  C   ARG R 146     140.390 141.998 173.389  1.00 55.82           C
ATOM   1177  O   ARG R 146     139.760 142.756 172.645  1.00 55.82           O
ATOM   1178  CB  ARG R 146     139.274 141.440 175.538  1.00 55.82           C
ATOM   1179  CG  ARG R 146     138.434 142.710 175.500  1.00 55.82           C
ATOM   1180  CD  ARG R 146     138.023 143.150 176.908  1.00 55.82           C
ATOM   1181  NE  ARG R 146     137.194 144.357 176.921  1.00 55.82           N
ATOM   1182  CZ  ARG R 146     136.563 144.814 178.000  1.00 55.82           C
ATOM   1183  NH1 ARG R 146     136.664 144.156 179.142  1.00 55.82           N1+
ATOM   1184  NH2 ARG R 146     135.833 145.921 177.937  1.00 55.82           N
ATOM   1185  H   ARG R 146     140.632 139.445 175.046  1.00 55.82           H
ATOM   1186  HE  ARG R 146     137.110 144.797 176.187  1.00 55.82           H
ATOM   1187 HH11 ARG R 146     137.135 143.438 179.184  1.00 55.82           H
ATOM   1188 HH12 ARG R 146     136.259 144.446 179.843  1.00 55.82           H
ATOM   1189 HH21 ARG R 146     135.765 146.349 177.194  1.00 55.82           H
ATOM   1190 HH22 ARG R 146     135.428 146.210 178.639  1.00 55.82           H
ATOM   1191  N   LYS R 147     141.707 142.082 173.545  1.00 55.63           N
ATOM   1192  CA  LYS R 147     142.470 143.042 172.763  1.00 55.63           C
ATOM   1193  C   LYS R 147     142.493 142.658 171.295  1.00 55.63           C
ATOM   1194  O   LYS R 147     142.283 143.511 170.428  1.00 55.63           O
ATOM   1195  CB  LYS R 147     143.894 143.157 173.302  1.00 55.63           C
ATOM   1196  CG  LYS R 147     143.981 143.520 174.769  1.00 55.63           C
ATOM   1197  CD  LYS R 147     145.414 143.450 175.263  1.00 55.63           C
ATOM   1198  CE  LYS R 147     145.480 143.520 176.778  1.00 55.63           C
ATOM   1199  NZ  LYS R 147     144.202 143.093 177.410  1.00 55.63           N1+
ATOM   1200  H   LYS R 147     142.169 141.601 174.088  1.00 55.63           H
ATOM   1201  HZ1 LYS R 147     144.276 143.146 178.295  1.00 55.63           H
ATOM   1202  HZ2 LYS R 147     143.543 143.624 177.135  1.00 55.63           H
ATOM   1203  HZ3 LYS R 147     144.022 142.253 177.178  1.00 55.63           H
ATOM   1204  N   VAL R 148     142.731 141.382 170.998  1.00 54.54           N
ATOM   1205  CA  VAL R 148     142.849 140.965 169.605  1.00 54.54           C
ATOM   1206  C   VAL R 148     141.528 141.149 168.867  1.00 54.54           C
ATOM   1207  O   VAL R 148     141.510 141.535 167.695  1.00 54.54           O
ATOM   1208  CB  VAL R 148     143.356 139.516 169.517  1.00 54.54           C
ATOM   1209  CG1 VAL R 148     143.500 139.094 168.070  1.00 54.54           C
ATOM   1210  CG2 VAL R 148     144.688 139.380 170.224  1.00 54.54           C
ATOM   1211  H   VAL R 148     142.826 140.753 171.577  1.00 54.54           H
ATOM   1212  N   ILE R 149     140.401 140.906 169.538  1.00 54.36           N
ATOM   1213  CA  ILE R 149     139.107 141.002 168.863  1.00 54.36           C
ATOM   1214  C   ILE R 149     138.775 142.448 168.530  1.00 54.36           C
ATOM   1215  O   ILE R 149     138.403 142.772 167.391  1.00 54.36           O
ATOM   1216  CB  ILE R 149     138.006 140.367 169.724  1.00 54.36           C
ATOM   1217  CG1 ILE R 149     138.100 138.848 169.684  1.00 54.36           C
ATOM   1218  CG2 ILE R 149     136.644 140.824 169.253  1.00 54.36           C
ATOM   1219  CD1 ILE R 149     137.279 138.185 170.744  1.00 54.36           C
ATOM   1220  H   ILE R 149     140.364 140.688 170.369  1.00 54.36           H
ATOM   1221  N   VAL R 150     138.875 143.337 169.519  1.00 54.93           N
ATOM   1222  CA  VAL R 150     138.615 144.745 169.254  1.00 54.93           C
ATOM   1223  C   VAL R 150     139.617 145.285 168.244  1.00 54.93           C
ATOM   1224  O   VAL R 150     139.279 146.137 167.413  1.00 54.93           O
ATOM   1225  CB  VAL R 150     138.615 145.559 170.560  1.00 54.93           C
ATOM   1226  CG1 VAL R 150     137.606 144.983 171.537  1.00 54.93           C
ATOM   1227  CG2 VAL R 150     139.996 145.604 171.178  1.00 54.93           C
ATOM   1228  H   VAL R 150     139.087 143.149 170.331  1.00 54.93           H
ATOM   1229  N   SER R 151     140.846 144.765 168.256  1.00 54.43           N
ATOM   1230  CA  SER R 151     141.824 145.193 167.268  1.00 54.43           C
ATOM   1231  C   SER R 151     141.402 144.777 165.870  1.00 54.43           C
ATOM   1232  O   SER R 151     141.513 145.563 164.923  1.00 54.43           O
ATOM   1233  CB  SER R 151     143.197 144.622 167.605  1.00 54.43           C
ATOM   1234  OG  SER R 151     144.028 144.594 166.458  1.00 54.43           O
ATOM   1235  H   SER R 151     141.125 144.176 168.817  1.00 54.43           H
ATOM   1236  HG  SER R 151     144.779 144.278 166.663  1.00 54.43           H
ATOM   1237  N   VAL R 152     140.909 143.549 165.722  1.00 54.02           N
ATOM   1238  CA  VAL R 152     140.452 143.087 164.418  1.00 54.02           C
ATOM   1239  C   VAL R 152     139.309 143.957 163.930  1.00 54.02           C
ATOM   1240  O   VAL R 152     139.275 144.377 162.766  1.00 54.02           O
ATOM   1241  CB  VAL R 152     140.044 141.605 164.483  1.00 54.02           C
ATOM   1242  CG1 VAL R 152     139.200 141.237 163.280  1.00 54.02           C
ATOM   1243  CG2 VAL R 152     141.278 140.719 164.562  1.00 54.02           C
ATOM   1244  H   VAL R 152     140.832 142.975 166.358  1.00 54.02           H
ATOM   1245  N   TYR R 153     138.368 144.262 164.820  1.00 53.75           N
ATOM   1246  CA  TYR R 153     137.207 145.043 164.409  1.00 53.75           C
ATOM   1247  C   TYR R 153     137.613 146.440 163.962  1.00 53.75           C
ATOM   1248  O   TYR R 153     137.189 146.909 162.899  1.00 53.75           O
ATOM   1249  CB  TYR R 153     136.187 145.112 165.540  1.00 53.75           C
ATOM   1250  CG  TYR R 153     135.179 144.000 165.479  1.00 53.75           C
ATOM   1251  CD1 TYR R 153     134.214 143.971 164.497  1.00 53.75           C
ATOM   1252  CD2 TYR R 153     135.201 142.973 166.398  1.00 53.75           C
ATOM   1253  CE1 TYR R 153     133.298 142.956 164.436  1.00 53.75           C
ATOM   1254  CE2 TYR R 153     134.288 141.956 166.341  1.00 53.75           C
ATOM   1255  CZ  TYR R 153     133.340 141.955 165.360  1.00 53.75           C
ATOM   1256  OH  TYR R 153     132.427 140.934 165.308  1.00 53.75           O
ATOM   1257  H   TYR R 153     138.381 144.032 165.649  1.00 53.75           H
ATOM   1258  HH  TYR R 153     132.801 140.213 165.521  1.00 53.75           H
ATOM   1259  N   ILE R 154     138.428 147.127 164.765  1.00 55.43           N
ATOM   1260  CA  ILE R 154     138.855 148.476 164.402  1.00 55.43           C
ATOM   1261  C   ILE R 154     139.648 148.453 163.105  1.00 55.43           C
ATOM   1262  O   ILE R 154     139.430 149.279 162.210  1.00 55.43           O
ATOM   1263  CB  ILE R 154     139.659 149.118 165.545  1.00 55.43           C
ATOM   1264  CG1 ILE R 154     138.877 149.052 166.857  1.00 55.43           C
ATOM   1265  CG2 ILE R 154     140.024 150.542 165.205  1.00 55.43           C
ATOM   1266  CD1 ILE R 154     137.608 149.872 166.858  1.00 55.43           C
ATOM   1267  H   ILE R 154     138.739 146.835 165.511  1.00 55.43           H
ATOM   1268  N   THR R 155     140.586 147.514 162.984  1.00 56.13           N
ATOM   1269  CA  THR R 155     141.424 147.470 161.795  1.00 56.13           C
ATOM   1270  C   THR R 155     140.592 147.221 160.550  1.00 56.13           C
ATOM   1271  O   THR R 155     140.842 147.820 159.500  1.00 56.13           O
ATOM   1272  CB  THR R 155     142.495 146.394 161.948  1.00 56.13           C
ATOM   1273  CG2 THR R 155     143.326 146.286 160.684  1.00 56.13           C
ATOM   1274  OG1 THR R 155     143.352 146.725 163.046  1.00 56.13           O
ATOM   1275  H   THR R 155     140.749 146.905 163.569  1.00 56.13           H
ATOM   1276  HG1 THR R 155     143.001 146.466 163.764  1.00 56.13           H
ATOM   1277  N   CYS R 156     139.580 146.360 160.648  1.00 56.56           N
ATOM   1278  CA  CYS R 156     138.773 146.064 159.473  1.00 56.56           C
ATOM   1279  C   CYS R 156     137.854 147.226 159.138  1.00 56.56           C
ATOM   1280  O   CYS R 156     137.671 147.559 157.963  1.00 56.56           O
ATOM   1281  CB  CYS R 156     137.979 144.784 159.700  1.00 56.56           C
ATOM   1282  SG  CYS R 156     138.924 143.277 159.398  1.00 56.56           S
ATOM   1283  H   CYS R 156     139.350 145.948 161.367  1.00 56.56           H
ATOM   1284  HG  CYS R 156     138.299 142.328 159.784  1.00 56.56           H
ATOM   1285  N   PHE R 157     137.278 147.869 160.159  1.00 56.37           N
ATOM   1286  CA  PHE R 157     136.460 149.050 159.927  1.00 56.37           C
ATOM   1287  C   PHE R 157     137.254 150.178 159.294  1.00 56.37           C
ATOM   1288  O   PHE R 157     136.685 150.974 158.544  1.00 56.37           O
ATOM   1289  CB  PHE R 157     135.839 149.533 161.235  1.00 56.37           C
ATOM   1290  CG  PHE R 157     134.557 148.836 161.596  1.00 56.37           C
ATOM   1291  CD1 PHE R 157     134.300 147.549 161.152  1.00 56.37           C
ATOM   1292  CD2 PHE R 157     133.612 149.464 162.389  1.00 56.37           C
ATOM   1293  CE1 PHE R 157     133.120 146.906 161.481  1.00 56.37           C
ATOM   1294  CE2 PHE R 157     132.431 148.825 162.723  1.00 56.37           C
ATOM   1295  CZ  PHE R 157     132.188 147.543 162.267  1.00 56.37           C
ATOM   1296  H   PHE R 157     137.351 147.636 160.984  1.00 56.37           H
ATOM   1297  N   LEU R 158     138.546 150.275 159.589  1.00 55.97           N
ATOM   1298  CA  LEU R 158     139.366 151.299 158.960  1.00 55.97           C
ATOM   1299  C   LEU R 158     139.807 150.898 157.562  1.00 55.97           C
ATOM   1300  O   LEU R 158     139.755 151.717 156.640  1.00 55.97           O
ATOM   1301  CB  LEU R 158     140.592 151.604 159.825  1.00 55.97           C
ATOM   1302  CG  LEU R 158     140.340 152.158 161.229  1.00 55.97           C
ATOM   1303  CD1 LEU R 158     141.647 152.579 161.884  1.00 55.97           C
ATOM   1304  CD2 LEU R 158     139.359 153.310 161.196  1.00 55.97           C
ATOM   1305  H   LEU R 158     138.961 149.765 160.143  1.00 55.97           H
ATOM   1306  N   THR R 159     140.233 149.653 157.381  1.00 56.32           N
ATOM   1307  CA  THR R 159     140.688 149.182 156.086  1.00 56.32           C
ATOM   1308  C   THR R 159     139.543 148.968 155.110  1.00 56.32           C
ATOM   1309  O   THR R 159     139.794 148.727 153.925  1.00 56.32           O
ATOM   1310  CB  THR R 159     141.472 147.883 156.259  1.00 56.32           C
ATOM   1311  CG2 THR R 159     140.550 146.750 156.673  1.00 56.32           C
ATOM   1312  OG1 THR R 159     142.093 147.538 155.015  1.00 56.32           O
ATOM   1313  H   THR R 159     140.265 149.062 158.005  1.00 56.32           H
ATOM   1314  HG1 THR R 159     141.675 147.901 154.383  1.00 56.32           H
ATOM   1315  N   SER R 160     138.300 149.051 155.570  1.00 57.76           N
ATOM   1316  CA  SER R 160     137.171 148.927 154.666  1.00 57.76           C
ATOM   1317  C   SER R 160     136.715 150.255 154.081  1.00 57.76           C
ATOM   1318  O   SER R 160     135.844 150.262 153.205  1.00 57.76           O
ATOM   1319  CB  SER R 160     135.995 148.262 155.379  1.00 57.76           C
ATOM   1320  OG  SER R 160     135.805 148.817 156.667  1.00 57.76           O
ATOM   1321  H   SER R 160     138.092 149.178 156.395  1.00 57.76           H
ATOM   1322  HG  SER R 160     136.295 148.417 157.220  1.00 57.76           H
ATOM   1323  N   ILE R 161     137.268 151.370 154.541  1.00 56.07           N
ATOM   1324  CA  ILE R 161     136.877 152.684 154.043  1.00 56.07           C
ATOM   1325  C   ILE R 161     137.403 152.906 152.629  1.00 56.07           C
ATOM   1326  O   ILE R 161     136.678 153.481 151.805  1.00 56.07           O
ATOM   1327  CB  ILE R 161     137.328 153.796 155.003  1.00 56.07           C
ATOM   1328  CG1 ILE R 161     136.240 154.055 156.039  1.00 56.07           C
ATOM   1329  CG2 ILE R 161     137.672 155.075 154.251  1.00 56.07           C
ATOM   1330  CD1 ILE R 161     136.473 155.283 156.871  1.00 56.07           C
ATOM   1331  H   ILE R 161     137.877 151.388 155.147  1.00 56.07           H
ATOM   1332  N   PRO R 162     138.626 152.482 152.280  1.00 57.05           N
ATOM   1333  CA  PRO R 162     139.043 152.567 150.875  1.00 57.05           C
ATOM   1334  C   PRO R 162     138.058 151.951 149.890  1.00 57.05           C
ATOM   1335  O   PRO R 162     138.153 152.208 148.686  1.00 57.05           O
ATOM   1336  CB  PRO R 162     140.371 151.811 150.869  1.00 57.05           C
ATOM   1337  CG  PRO R 162     140.938 152.101 152.192  1.00 57.05           C
ATOM   1338  CD  PRO R 162     139.774 152.157 153.148  1.00 57.05           C
ATOM   1339  N   TYR R 163     137.109 151.150 150.377  1.00 56.88           N
ATOM   1340  CA  TYR R 163     136.065 150.595 149.526  1.00 56.88           C
ATOM   1341  C   TYR R 163     134.932 151.563 149.283  1.00 56.88           C
ATOM   1342  O   TYR R 163     133.954 151.187 148.629  1.00 56.88           O
ATOM   1343  CB  TYR R 163     135.504 149.311 150.128  1.00 56.88           C
ATOM   1344  CG  TYR R 163     136.538 148.255 150.341  1.00 56.88           C
ATOM   1345  CD1 TYR R 163     137.282 147.768 149.289  1.00 56.88           C
ATOM   1346  CD2 TYR R 163     136.777 147.747 151.595  1.00 56.88           C
ATOM   1347  CE1 TYR R 163     138.243 146.802 149.481  1.00 56.88           C
ATOM   1348  CE2 TYR R 163     137.735 146.785 151.802  1.00 56.88           C
ATOM   1349  CZ  TYR R 163     138.464 146.314 150.742  1.00 56.88           C
ATOM   1350  OH  TYR R 163     139.419 145.347 150.944  1.00 56.88           O
ATOM   1351  H   TYR R 163     137.055 150.917 151.203  1.00 56.88           H
ATOM   1352  HH  TYR R 163     139.922 145.578 151.576  1.00 56.88           H
ATOM   1353  N   TYR R 164     135.017 152.781 149.810  1.00 59.75           N
ATOM   1354  CA  TYR R 164     134.052 153.809 149.447  1.00 59.75           C
ATOM   1355  C   TYR R 164     133.968 153.933 147.937  1.00 59.75           C
ATOM   1356  O   TYR R 164     132.876 153.993 147.362  1.00 59.75           O
ATOM   1357  CB  TYR R 164     134.450 155.142 150.083  1.00 59.75           C
ATOM   1358  CG  TYR R 164     133.351 156.183 150.185  1.00 59.75           C
ATOM   1359  CD1 TYR R 164     132.578 156.526 149.088  1.00 59.75           C
ATOM   1360  CD2 TYR R 164     133.120 156.851 151.377  1.00 59.75           C
ATOM   1361  CE1 TYR R 164     131.602 157.480 149.180  1.00 59.75           C
ATOM   1362  CE2 TYR R 164     132.140 157.808 151.479  1.00 59.75           C
ATOM   1363  CZ  TYR R 164     131.383 158.119 150.377  1.00 59.75           C
ATOM   1364  OH  TYR R 164     130.398 159.075 150.470  1.00 59.75           O
ATOM   1365  H   TYR R 164     135.618 153.029 150.372  1.00 59.75           H
ATOM   1366  HH  TYR R 164     130.375 159.379 151.253  1.00 59.75           H
ATOM   1367  N   TRP R 165     135.118 153.954 147.275  1.00 58.77           N
ATOM   1368  CA  TRP R 165     135.166 154.045 145.820  1.00 58.77           C
ATOM   1369  C   TRP R 165     135.258 152.650 145.201  1.00 58.77           C
ATOM   1370  O   TRP R 165     136.154 152.337 144.419  1.00 58.77           O
ATOM   1371  CB  TRP R 165     136.332 154.925 145.398  1.00 58.77           C
ATOM   1372  CG  TRP R 165     136.441 156.149 146.224  1.00 58.77           C
ATOM   1373  CD1 TRP R 165     135.952 157.376 145.922  1.00 58.77           C
ATOM   1374  CD2 TRP R 165     137.080 156.271 147.496  1.00 58.77           C
ATOM   1375  CE2 TRP R 165     136.934 157.605 147.908  1.00 58.77           C
ATOM   1376  CE3 TRP R 165     137.759 155.379 148.329  1.00 58.77           C
ATOM   1377  NE1 TRP R 165     136.240 158.261 146.927  1.00 58.77           N
ATOM   1378  CZ2 TRP R 165     137.440 158.073 149.113  1.00 58.77           C
ATOM   1379  CZ3 TRP R 165     138.263 155.845 149.527  1.00 58.77           C
ATOM   1380  CH2 TRP R 165     138.102 157.180 149.908  1.00 58.77           C
ATOM   1381  H   TRP R 165     135.889 153.916 147.653  1.00 58.77           H
ATOM   1382  HE1 TRP R 165     136.021 159.092 146.940  1.00 58.77           H
ATOM   1383  N   TRP R 166     134.294 151.807 145.564  1.00 59.09           N
ATOM   1384  CA  TRP R 166     134.309 150.427 145.111  1.00 59.09           C
ATOM   1385  C   TRP R 166     133.950 150.364 143.633  1.00 59.09           C
ATOM   1386  O   TRP R 166     133.181 151.187 143.138  1.00 59.09           O
ATOM   1387  CB  TRP R 166     133.347 149.583 145.947  1.00 59.09           C
ATOM   1388  CG  TRP R 166     133.093 148.205 145.420  1.00 59.09           C
ATOM   1389  CD1 TRP R 166     131.943 147.754 144.844  1.00 59.09           C
ATOM   1390  CD2 TRP R 166     133.993 147.090 145.438  1.00 59.09           C
ATOM   1391  CE2 TRP R 166     133.326 146.005 144.843  1.00 59.09           C
ATOM   1392  CE3 TRP R 166     135.297 146.905 145.893  1.00 59.09           C
ATOM   1393  NE1 TRP R 166     132.076 146.436 144.486  1.00 59.09           N
ATOM   1394  CZ2 TRP R 166     133.921 144.761 144.692  1.00 59.09           C
ATOM   1395  CZ3 TRP R 166     135.880 145.674 145.738  1.00 59.09           C
ATOM   1396  CH2 TRP R 166     135.197 144.619 145.147  1.00 59.09           C
ATOM   1397  H   TRP R 166     133.629 152.016 146.068  1.00 59.09           H
ATOM   1398  HE1 TRP R 166     131.473 145.959 144.101  1.00 59.09           H
ATOM   1399  N   PRO R 167     134.539 149.431 142.901  1.00 60.93           N
ATOM   1400  CA  PRO R 167     134.197 149.280 141.488  1.00 60.93           C
ATOM   1401  C   PRO R 167     132.707 149.145 141.264  1.00 60.93           C
ATOM   1402  O   PRO R 167     131.952 148.720 142.137  1.00 60.93           O
ATOM   1403  CB  PRO R 167     134.926 147.996 141.087  1.00 60.93           C
ATOM   1404  CG  PRO R 167     136.097 147.917 142.018  1.00 60.93           C
ATOM   1405  CD  PRO R 167     135.823 148.788 143.221  1.00 60.93           C
ATOM   1406  N   ASN R 168     132.289 149.518 140.064  1.00 66.09           N
ATOM   1407  CA  ASN R 168     130.914 149.345 139.628  1.00 66.09           C
ATOM   1408  C   ASN R 168     130.938 148.720 138.244  1.00 66.09           C
ATOM   1409  O   ASN R 168     131.616 149.219 137.340  1.00 66.09           O
ATOM   1410  CB  ASN R 168     130.167 150.676 139.620  1.00 66.09           C
ATOM   1411  CG  ASN R 168     128.855 150.605 140.361  1.00 66.09           C
ATOM   1412  ND2 ASN R 168     128.363 151.754 140.805  1.00 66.09           N
ATOM   1413  OD1 ASN R 168     128.288 149.527 140.536  1.00 66.09           O
ATOM   1414  H   ASN R 168     132.800 149.882 139.475  1.00 66.09           H
ATOM   1415 HD21 ASN R 168     127.618 151.765 141.235  1.00 66.09           H
ATOM   1416 HD22 ASN R 168     128.789 152.488 140.663  1.00 66.09           H
ATOM   1417  N   ILE R 169     130.221 147.615 138.087  1.00 67.95           N
ATOM   1418  CA  ILE R 169     130.121 146.905 136.820  1.00 67.95           C
ATOM   1419  C   ILE R 169     128.685 146.889 136.301  1.00 67.95           C
ATOM   1420  O   ILE R 169     128.446 146.963 135.092  1.00 67.95           O
ATOM   1421  CB  ILE R 169     130.688 145.472 136.934  1.00 67.95           C
ATOM   1422  CG1 ILE R 169     132.130 145.496 137.408  1.00 67.95           C
ATOM   1423  CG2 ILE R 169     130.640 144.794 135.596  1.00 67.95           C
ATOM   1424  CD1 ILE R 169     133.018 146.262 136.506  1.00 67.95           C
ATOM   1425  H   ILE R 169     129.772 147.251 138.724  1.00 67.95           H
ATOM   1426  N   TRP R 170     127.766 146.663 137.237  1.00 70.60           N
ATOM   1427  CA  TRP R 170     126.326 146.610 136.800  0.50 70.60           C
ATOM   1428  C   TRP R 170     125.531 147.901 136.432  1.00 70.60           C
ATOM   1429  O   TRP R 170     124.726 148.038 135.397  1.00 70.60           O
ATOM   1430  CB  TRP R 170     125.538 145.976 137.936  0.50 70.60           C
ATOM   1431  CG  TRP R 170     125.456 144.515 137.807  0.50 70.60           C
ATOM   1432  CD1 TRP R 170     125.071 143.811 136.709  0.50 70.60           C
ATOM   1433  CD2 TRP R 170     125.780 143.555 138.811  0.50 70.60           C
ATOM   1434  CE2 TRP R 170     125.565 142.284 138.255  0.50 70.60           C
ATOM   1435  CE3 TRP R 170     126.224 143.648 140.132  0.50 70.60           C
ATOM   1436  NE1 TRP R 170     125.134 142.466 136.968  0.50 70.60           N
ATOM   1437  CZ2 TRP R 170     125.779 141.115 138.973  0.50 70.60           C
ATOM   1438  CZ3 TRP R 170     126.437 142.488 140.840  0.50 70.60           C
ATOM   1439  CH2 TRP R 170     126.212 141.239 140.262  0.50 70.60           C
ATOM   1440  H   TRP R 170     127.916 146.543 138.075  1.00 70.60           H
ATOM   1441  HE1 TRP R 170     124.935 141.840 136.413  0.50 70.60           H
ATOM   1442  N   THR R 171     125.909 149.004 137.090  1.00 74.44           N
ATOM   1443  CA  THR R 171     125.290 150.278 136.732  1.00 74.44           C
ATOM   1444  C   THR R 171     125.647 150.678 135.307  1.00 74.44           C
ATOM   1445  O   THR R 171     124.822 151.247 134.583  1.00 74.44           O
ATOM   1446  CB  THR R 171     125.707 151.367 137.721  1.00 74.44           C
ATOM   1447  CG2 THR R 171     125.632 150.846 139.147  1.00 74.44           C
ATOM   1448  OG1 THR R 171     127.044 151.795 137.431  1.00 74.44           O
ATOM   1449  H   THR R 171     126.495 149.035 137.718  1.00 74.44           H
ATOM   1450  HG1 THR R 171     127.271 152.394 137.974  1.00 74.44           H
ATOM   1451  N   GLU R 172     126.873 150.379 134.886  1.00 75.93           N
ATOM   1452  CA  GLU R 172     127.275 150.573 133.502  1.00 75.93           C
ATOM   1453  C   GLU R 172     128.561 149.800 133.244  1.00 75.93           C
ATOM   1454  O   GLU R 172     129.460 149.757 134.090  1.00 75.93           O
ATOM   1455  CB  GLU R 172     127.459 152.059 133.163  1.00 75.93           C
ATOM   1456  CG  GLU R 172     128.477 152.781 134.026  1.00 75.93           C
ATOM   1457  CD  GLU R 172     129.087 153.983 133.329  1.00 75.93           C
ATOM   1458  OE1 GLU R 172     128.851 154.148 132.113  1.00 75.93           O
ATOM   1459  OE2 GLU R 172     129.805 154.757 133.995  1.00 75.93           O1-
ATOM   1460  H   GLU R 172     127.490 150.060 135.393  1.00 75.93           H
ATOM   1461  N   ASP R 173     128.620 149.169 132.075  1.00 75.26           N
ATOM   1462  CA  ASP R 173     129.858 148.602 131.557  1.00 75.26           C
ATOM   1463  C   ASP R 173     130.688 149.756 131.013  1.00 75.26           C
ATOM   1464  O   ASP R 173     130.351 150.335 129.976  1.00 75.26           O
ATOM   1465  CB  ASP R 173     129.576 147.562 130.475  1.00 75.26           C
ATOM   1466  CG  ASP R 173     129.753 146.135 130.967  1.00 75.26           C
ATOM   1467  OD1 ASP R 173     130.311 145.937 132.063  1.00 75.26           O
ATOM   1468  OD2 ASP R 173     129.331 145.208 130.248  1.00 75.26           O1-
ATOM   1469  H   ASP R 173     127.941 149.058 131.559  1.00 75.26           H
ATOM   1470  N   TYR R 174     131.764 150.098 131.716  1.00 76.53           N
ATOM   1471  CA  TYR R 174     132.585 151.249 131.358  1.00 76.53           C
ATOM   1472  C   TYR R 174     134.033 150.945 131.724  1.00 76.53           C
ATOM   1473  O   TYR R 174     134.405 149.794 131.964  1.00 76.53           O
ATOM   1474  CB  TYR R 174     132.065 152.523 132.036  1.00 76.53           C
ATOM   1475  CG  TYR R 174     132.357 152.636 133.520  1.00 76.53           C
ATOM   1476  CD1 TYR R 174     131.684 151.848 134.442  1.00 76.53           C
ATOM   1477  CD2 TYR R 174     133.265 153.570 134.003  1.00 76.53           C
ATOM   1478  CE1 TYR R 174     131.930 151.960 135.796  1.00 76.53           C
ATOM   1479  CE2 TYR R 174     133.518 153.686 135.359  1.00 76.53           C
ATOM   1480  CZ  TYR R 174     132.847 152.880 136.248  1.00 76.53           C
ATOM   1481  OH  TYR R 174     133.087 152.985 137.596  1.00 76.53           O
ATOM   1482  H   TYR R 174     132.037 149.671 132.411  1.00 76.53           H
ATOM   1483  HH  TYR R 174     133.665 153.579 137.732  1.00 76.53           H
ATOM   1484  N   ILE R 175     134.853 151.998 131.752  1.00 75.77           N
ATOM   1485  CA  ILE R 175     136.282 151.829 131.984  1.00 75.77           C
ATOM   1486  C   ILE R 175     136.569 151.762 133.479  1.00 75.77           C
ATOM   1487  O   ILE R 175     136.081 152.582 134.267  1.00 75.77           O
ATOM   1488  CB  ILE R 175     137.060 152.973 131.310  1.00 75.77           C
ATOM   1489  CG1 ILE R 175     136.935 152.906 129.785  1.00 75.77           C
ATOM   1490  CG2 ILE R 175     138.526 152.940 131.727  1.00 75.77           C
ATOM   1491  CD1 ILE R 175     137.450 154.138 129.077  1.00 75.77           C
ATOM   1492  H   ILE R 175     134.600 152.812 131.639  1.00 75.77           H
ATOM   1493  N   SER R 176     137.377 150.781 133.874  1.00 70.66           N
ATOM   1494  CA  SER R 176     137.804 150.606 135.257  1.00 70.66           C
ATOM   1495  C   SER R 176     139.198 151.197 135.410  1.00 70.66           C
ATOM   1496  O   SER R 176     140.124 150.799 134.696  1.00 70.66           O
ATOM   1497  CB  SER R 176     137.794 149.129 135.657  1.00 70.66           C
ATOM   1498  OG  SER R 176     136.503 148.555 135.519  1.00 70.66           O
ATOM   1499  H   SER R 176     137.697 150.190 133.337  1.00 70.66           H
ATOM   1500  HG  SER R 176     136.530 147.746 135.744  1.00 70.66           H
ATOM   1501  N   THR R 177     139.340 152.147 136.330  1.00 69.95           N
ATOM   1502  CA  THR R 177     140.589 152.863 136.532  1.00 69.95           C
ATOM   1503  C   THR R 177     141.423 152.209 137.636  1.00 69.95           C
ATOM   1504  O   THR R 177     141.151 151.093 138.084  1.00 69.95           O
ATOM   1505  CB  THR R 177     140.316 154.337 136.836  1.00 69.95           C
ATOM   1506  CG2 THR R 177     139.668 154.505 138.197  1.00 69.95           C
ATOM   1507  OG1 THR R 177     141.545 155.072 136.795  1.00 69.95           O
ATOM   1508  H   THR R 177     138.707 152.394 136.857  1.00 69.95           H
ATOM   1509  HG1 THR R 177     141.393 155.881 136.961  1.00 69.95           H
ATOM   1510  N   SER R 178     142.458 152.927 138.082  1.00 67.30           N
ATOM   1511  CA  SER R 178     143.481 152.324 138.931  1.00 67.30           C
ATOM   1512  C   SER R 178     142.940 151.950 140.304  1.00 67.30           C
ATOM   1513  O   SER R 178     143.310 150.908 140.856  1.00 67.30           O
ATOM   1514  CB  SER R 178     144.666 153.276 139.076  1.00 67.30           C
ATOM   1515  OG  SER R 178     144.504 154.114 140.206  1.00 67.30           O
ATOM   1516  H   SER R 178     142.583 153.759 137.904  1.00 67.30           H
ATOM   1517  HG  SER R 178     145.165 154.629 140.270  1.00 67.30           H
ATOM   1518  N   VAL R 179     142.091 152.795 140.887  1.00 66.55           N
ATOM   1519  CA  VAL R 179     141.605 152.532 142.238  1.00 66.55           C
ATOM   1520  C   VAL R 179     140.855 151.208 142.281  1.00 66.55           C
ATOM   1521  O   VAL R 179     140.971 150.442 143.243  1.00 66.55           O
ATOM   1522  CB  VAL R 179     140.736 153.699 142.741  1.00 66.55           C
ATOM   1523  CG1 VAL R 179     139.672 154.063 141.722  1.00 66.55           C
ATOM   1524  CG2 VAL R 179     140.104 153.358 144.081  1.00 66.55           C
ATOM   1525  H   VAL R 179     141.789 153.514 140.524  1.00 66.55           H
ATOM   1526  N   HIE R 180     140.097 150.905 141.227  1.00 66.37           N
ATOM   1527  CA  HIE R 180     139.437 149.608 141.153  1.00 66.37           C
ATOM   1528  C   HIE R 180     140.454 148.484 141.005  1.00 66.37           C
ATOM   1529  O   HIE R 180     140.282 147.406 141.588  1.00 66.37           O
ATOM   1530  CB  HIE R 180     138.444 149.577 139.995  1.00 66.37           C
ATOM   1531  CG  HIE R 180     137.759 150.882 139.746  1.00 66.37           C
ATOM   1532  CD2 HIE R 180     137.280 151.816 140.599  1.00 66.37           C
ATOM   1533  ND1 HIE R 180     137.488 151.345 138.478  1.00 66.37           N
ATOM   1534  CE1 HIE R 180     136.879 152.514 138.561  1.00 66.37           C
ATOM   1535  NE2 HIE R 180     136.743 152.824 139.837  1.00 66.37           N
ATOM   1536  H   HIE R 180     139.955 151.427 140.558  1.00 66.37           H
ATOM   1537  HE2 HIE R 180     136.378 153.541 140.141  1.00 66.37           H
ATOM   1538  N   HIE R 181     141.525 148.719 140.241  1.00 64.94           N
ATOM   1539  CA  HIE R 181     142.537 147.683 140.047  1.00 64.94           C
ATOM   1540  C   HIE R 181     143.178 147.285 141.365  1.00 64.94           C
ATOM   1541  O   HIE R 181     143.547 146.122 141.558  1.00 64.94           O
ATOM   1542  CB  HIE R 181     143.615 148.158 139.075  1.00 64.94           C
ATOM   1543  CG  HIE R 181     143.092 148.572 137.740  1.00 64.94           C
ATOM   1544  CD2 HIE R 181     142.160 148.011 136.935  1.00 64.94           C
ATOM   1545  ND1 HIE R 181     143.542 149.695 137.082  1.00 64.94           N
ATOM   1546  CE1 HIE R 181     142.910 149.810 135.928  1.00 64.94           C
ATOM   1547  NE2 HIE R 181     142.064 148.802 135.815  1.00 64.94           N
ATOM   1548  H   HIE R 181     141.681 149.460 139.833  1.00 64.94           H
ATOM   1549  HE2 HIE R 181     141.538 148.663 135.149  1.00 64.94           H
ATOM   1550  N   VAL R 182     143.316 148.231 142.282  1.00 59.98           N
ATOM   1551  CA  VAL R 182     144.020 147.971 143.525  1.00 59.98           C
ATOM   1552  C   VAL R 182     143.005 147.612 144.596  1.00 59.98           C
ATOM   1553  O   VAL R 182     143.301 146.824 145.498  1.00 59.98           O
ATOM   1554  CB  VAL R 182     144.874 149.180 143.941  1.00 59.98           C
ATOM   1555  CG1 VAL R 182     145.513 148.951 145.300  1.00 59.98           C
ATOM   1556  CG2 VAL R 182     145.935 149.463 142.890  1.00 59.98           C
ATOM   1557  H   VAL R 182     143.009 149.030 142.203  1.00 59.98           H
ATOM   1558  N   LEU R 183     141.800 148.177 144.511  1.00 59.08           N
ATOM   1559  CA  LEU R 183     140.762 147.801 145.463  1.00 59.08           C
ATOM   1560  C   LEU R 183     140.408 146.334 145.311  1.00 59.08           C
ATOM   1561  O   LEU R 183     140.295 145.604 146.303  1.00 59.08           O
ATOM   1562  CB  LEU R 183     139.528 148.671 145.267  1.00 59.08           C
ATOM   1563  CG  LEU R 183     138.833 149.099 146.550  1.00 59.08           C
ATOM   1564  CD1 LEU R 183     139.841 149.691 147.519  1.00 59.08           C
ATOM   1565  CD2 LEU R 183     137.738 150.099 146.239  1.00 59.08           C
ATOM   1566  H   LEU R 183     141.570 148.764 143.926  1.00 59.08           H
ATOM   1567  N   ILE R 184     140.269 145.879 144.065  1.00 58.75           N
ATOM   1568  CA  ILE R 184     140.022 144.469 143.796  1.00 58.75           C
ATOM   1569  C   ILE R 184     141.138 143.608 144.362  1.00 58.75           C
ATOM   1570  O   ILE R 184     140.879 142.583 144.998  1.00 58.75           O
ATOM   1571  CB  ILE R 184     139.848 144.244 142.286  1.00 58.75           C
ATOM   1572  CG1 ILE R 184     138.382 144.413 141.889  1.00 58.75           C
ATOM   1573  CG2 ILE R 184     140.401 142.897 141.881  1.00 58.75           C
ATOM   1574  CD1 ILE R 184     138.186 144.990 140.507  1.00 58.75           C
ATOM   1575  H   ILE R 184     140.315 146.374 143.363  1.00 58.75           H
ATOM   1576  N   TRP R 185     142.394 144.008 144.155  1.00 58.32           N
ATOM   1577  CA  TRP R 185     143.506 143.175 144.600  1.00 58.32           C
ATOM   1578  C   TRP R 185     143.582 143.122 146.117  1.00 58.32           C
ATOM   1579  O   TRP R 185     143.781 142.051 146.701  1.00 58.32           O
ATOM   1580  CB  TRP R 185     144.827 143.684 144.032  1.00 58.32           C
ATOM   1581  CG  TRP R 185     145.307 142.976 142.809  1.00 58.32           C
ATOM   1582  CD1 TRP R 185     145.834 143.554 141.698  1.00 58.32           C
ATOM   1583  CD2 TRP R 185     145.316 141.563 142.567  1.00 58.32           C
ATOM   1584  CE2 TRP R 185     145.859 141.365 141.287  1.00 58.32           C
ATOM   1585  CE3 TRP R 185     144.913 140.446 143.307  1.00 58.32           C
ATOM   1586  NE1 TRP R 185     146.171 142.596 140.779  1.00 58.32           N
ATOM   1587  CZ2 TRP R 185     146.012 140.100 140.729  1.00 58.32           C
ATOM   1588  CZ3 TRP R 185     145.065 139.193 142.751  1.00 58.32           C
ATOM   1589  CH2 TRP R 185     145.610 139.029 141.475  1.00 58.32           C
ATOM   1590  H   TRP R 185     142.618 144.742 143.767  1.00 58.32           H
ATOM   1591  HE1 TRP R 185     146.522 142.744 140.008  1.00 58.32           H
ATOM   1592  N   ILE R 186     143.451 144.273 146.774  1.00 56.27           N
ATOM   1593  CA  ILE R 186     143.520 144.302 148.228  1.00 56.27           C
ATOM   1594  C   ILE R 186     142.389 143.485 148.827  1.00 56.27           C
ATOM   1595  O   ILE R 186     142.598 142.717 149.774  1.00 56.27           O
ATOM   1596  CB  ILE R 186     143.514 145.752 148.740  1.00 56.27           C
ATOM   1597  CG1 ILE R 186     144.782 146.476 148.291  1.00 56.27           C
ATOM   1598  CG2 ILE R 186     143.394 145.783 150.254  1.00 56.27           C
ATOM   1599  CD1 ILE R 186     146.051 145.923 148.905  1.00 56.27           C
ATOM   1600  H   ILE R 186     143.323 145.037 146.400  1.00 56.27           H
ATOM   1601  N   HIE R 187     141.182 143.610 148.275  1.00 54.35           N
ATOM   1602  CA  HIE R 187     140.065 142.834 148.795  1.00 54.35           C
ATOM   1603  C   HIE R 187     140.268 141.349 148.548  1.00 54.35           C
ATOM   1604  O   HIE R 187     140.040 140.526 149.440  1.00 54.35           O
ATOM   1605  CB  HIE R 187     138.763 143.309 148.166  1.00 54.35           C
ATOM   1606  CG  HIE R 187     137.631 142.351 148.335  1.00 54.35           C
ATOM   1607  CD2 HIE R 187     137.147 141.392 147.513  1.00 54.35           C
ATOM   1608  ND1 HIE R 187     136.840 142.325 149.461  1.00 54.35           N
ATOM   1609  CE1 HIE R 187     135.919 141.389 149.327  1.00 54.35           C
ATOM   1610  NE2 HIE R 187     136.086 140.805 148.156  1.00 54.35           N
ATOM   1611  H   HIE R 187     140.994 144.127 147.614  1.00 54.35           H
ATOM   1612  HE2 HIE R 187     135.608 140.161 147.846  1.00 54.35           H
ATOM   1613  N   CYS R 188     140.693 140.984 147.339  1.00 55.50           N
ATOM   1614  CA  CYS R 188     140.940 139.585 147.027  1.00 55.50           C
ATOM   1615  C   CYS R 188     141.939 138.989 147.999  1.00 55.50           C
ATOM   1616  O   CYS R 188     141.684 137.943 148.608  1.00 55.50           O
ATOM   1617  CB  CYS R 188     141.440 139.448 145.590  1.00 55.50           C
ATOM   1618  SG  CYS R 188     140.130 139.374 144.351  1.00 55.50           S
ATOM   1619  H   CYS R 188     140.843 141.530 146.692  1.00 55.50           H
ATOM   1620  HG  CYS R 188     140.617 139.269 143.259  1.00 55.50           H
ATOM   1621  N   PHE R 189     143.079 139.658 148.176  1.00 52.75           N
ATOM   1622  CA  PHE R 189     144.068 139.188 149.134  1.00 52.75           C
ATOM   1623  C   PHE R 189     143.440 139.035 150.506  1.00 52.75           C
ATOM   1624  O   PHE R 189     143.251 137.908 150.980  1.00 52.75           O
ATOM   1625  CB  PHE R 189     145.255 140.139 149.174  1.00 52.75           C
ATOM   1626  CG  PHE R 189     146.360 139.752 148.248  1.00 52.75           C
ATOM   1627  CD1 PHE R 189     147.148 138.649 148.514  1.00 52.75           C
ATOM   1628  CD2 PHE R 189     146.617 140.490 147.113  1.00 52.75           C
ATOM   1629  CE1 PHE R 189     148.169 138.290 147.663  1.00 52.75           C
ATOM   1630  CE2 PHE R 189     147.636 140.135 146.258  1.00 52.75           C
ATOM   1631  CZ  PHE R 189     148.413 139.034 146.534  1.00 52.75           C
ATOM   1632  H   PHE R 189     143.294 140.377 147.755  1.00 52.75           H
ATOM   1633  N   THR R 190     142.981 140.146 151.085  1.00 50.63           N
ATOM   1634  CA  THR R 190     142.562 140.209 152.476  1.00 50.63           C
ATOM   1635  C   THR R 190     141.324 139.383 152.784  1.00 50.63           C
ATOM   1636  O   THR R 190     141.006 139.213 153.964  1.00 50.63           O
ATOM   1637  CB  THR R 190     142.308 141.659 152.880  1.00 50.63           C
ATOM   1638  CG2 THR R 190     140.920 142.094 152.454  1.00 50.63           C
ATOM   1639  OG1 THR R 190     142.417 141.783 154.303  1.00 50.63           O
ATOM   1640  H   THR R 190     142.905 140.895 150.669  1.00 50.63           H
ATOM   1641  HG1 THR R 190     142.087 141.103 154.670  1.00 50.63           H
ATOM   1642  N   VAL R 191     140.614 138.873 151.784  1.00 50.06           N
ATOM   1643  CA  VAL R 191     139.497 137.994 152.095  1.00 50.06           C
ATOM   1644  C   VAL R 191     139.852 136.547 151.807  1.00 50.06           C
ATOM   1645  O   VAL R 191     139.624 135.667 152.644  1.00 50.06           O
ATOM   1646  CB  VAL R 191     138.227 138.381 151.328  1.00 50.06           C
ATOM   1647  CG1 VAL R 191     137.075 137.541 151.812  1.00 50.06           C
ATOM   1648  CG2 VAL R 191     137.918 139.823 151.549  1.00 50.06           C
ATOM   1649  H   VAL R 191     140.755 139.017 150.948  1.00 50.06           H
ATOM   1650  N   TYR R 192     140.400 136.278 150.629  1.00 49.90           N
ATOM   1651  CA  TYR R 192     140.512 134.907 150.167  1.00 49.90           C
ATOM   1652  C   TYR R 192     141.940 134.396 150.147  1.00 49.90           C
ATOM   1653  O   TYR R 192     142.172 133.236 150.489  1.00 49.90           O
ATOM   1654  CB  TYR R 192     139.896 134.780 148.768  1.00 49.90           C
ATOM   1655  CG  TYR R 192     139.940 133.382 148.208  1.00 49.90           C
ATOM   1656  CD1 TYR R 192     139.324 132.341 148.859  1.00 49.90           C
ATOM   1657  CD2 TYR R 192     140.608 133.110 147.031  1.00 49.90           C
ATOM   1658  CE1 TYR R 192     139.360 131.078 148.357  1.00 49.90           C
ATOM   1659  CE2 TYR R 192     140.654 131.845 146.522  1.00 49.90           C
ATOM   1660  CZ  TYR R 192     140.029 130.829 147.190  1.00 49.90           C
ATOM   1661  OH  TYR R 192     140.068 129.552 146.682  1.00 49.90           O
ATOM   1662  H   TYR R 192     140.710 136.870 150.088  1.00 49.90           H
ATOM   1663  HH  TYR R 192     140.509 129.548 145.967  1.00 49.90           H
ATOM   1664  N   LEU R 193     142.911 135.213 149.761  1.00 49.06           N
ATOM   1665  CA  LEU R 193     144.198 134.619 149.437  1.00 49.06           C
ATOM   1666  C   LEU R 193     145.073 134.414 150.665  1.00 49.06           C
ATOM   1667  O   LEU R 193     145.589 133.311 150.872  1.00 49.06           O
ATOM   1668  CB  LEU R 193     144.923 135.472 148.403  1.00 49.06           C
ATOM   1669  CG  LEU R 193     144.523 135.200 146.960  1.00 49.06           C
ATOM   1670  CD1 LEU R 193     145.566 135.746 146.008  1.00 49.06           C
ATOM   1671  CD2 LEU R 193     144.322 133.715 146.741  1.00 49.06           C
ATOM   1672  H   LEU R 193     142.853 136.068 149.683  1.00 49.06           H
ATOM   1673  N   VAL R 194     145.257 135.443 151.480  1.00 48.97           N
ATOM   1674  CA  VAL R 194     146.062 135.332 152.690  1.00 48.97           C
ATOM   1675  C   VAL R 194     145.320 134.520 153.744  1.00 48.97           C
ATOM   1676  O   VAL R 194     145.930 133.637 154.367  1.00 48.97           O
ATOM   1677  CB  VAL R 194     146.456 136.715 153.225  1.00 48.97           C
ATOM   1678  CG1 VAL R 194     147.161 136.585 154.562  1.00 48.97           C
ATOM   1679  CG2 VAL R 194     147.339 137.437 152.222  1.00 48.97           C
ATOM   1680  H   VAL R 194     144.921 136.224 151.349  1.00 48.97           H
ATOM   1681  N   PRO R 195     144.028 134.755 153.989  1.00 48.87           N
ATOM   1682  CA  PRO R 195     143.334 133.900 154.960  1.00 48.87           C
ATOM   1683  C   PRO R 195     143.309 132.432 154.581  1.00 48.87           C
ATOM   1684  O   PRO R 195     143.504 131.581 155.454  1.00 48.87           O
ATOM   1685  CB  PRO R 195     141.927 134.498 155.001  1.00 48.87           C
ATOM   1686  CG  PRO R 195     142.124 135.906 154.651  1.00 48.87           C
ATOM   1687  CD  PRO R 195     143.172 135.884 153.586  1.00 48.87           C
ATOM   1688  N   CYS R 196     143.062 132.094 153.316  1.00 49.03           N
ATOM   1689  CA  CYS R 196     143.045 130.680 152.964  1.00 49.03           C
ATOM   1690  C   CYS R 196     144.437 130.080 153.035  1.00 49.03           C
ATOM   1691  O   CYS R 196     144.585 128.904 153.385  1.00 49.03           O
ATOM   1692  CB  CYS R 196     142.455 130.460 151.578  1.00 49.03           C
ATOM   1693  SG  CYS R 196     143.675 130.276 150.271  1.00 49.03           S
ATOM   1694  H   CYS R 196     142.908 132.643 152.672  1.00 49.03           H
ATOM   1695  HG  CYS R 196     143.116 130.106 149.223  1.00 49.03           H
ATOM   1696  N   SER R 197     145.465 130.870 152.739  1.00 48.87           N
ATOM   1697  CA  SER R 197     146.826 130.375 152.880  1.00 48.87           C
ATOM   1698  C   SER R 197     147.151 130.074 154.335  1.00 48.87           C
ATOM   1699  O   SER R 197     147.757 129.041 154.638  1.00 48.87           O
ATOM   1700  CB  SER R 197     147.815 131.383 152.307  1.00 48.87           C
ATOM   1701  OG  SER R 197     149.062 130.770 152.035  1.00 47.53           O
ATOM   1702  H   SER R 197     145.397 131.681 152.460  1.00 48.87           H
ATOM   1703  HG  SER R 197     149.592 131.340 151.719  1.00 47.53           H
ATOM   1704  N   ILE R 198     146.752 130.955 155.253  1.00 48.87           N
ATOM   1705  CA  ILE R 198     147.052 130.670 156.649  1.00 48.87           C
ATOM   1706  C   ILE R 198     146.197 129.519 157.155  1.00 48.87           C
ATOM   1707  O   ILE R 198     146.667 128.702 157.956  1.00 48.87           O
ATOM   1708  CB  ILE R 198     146.910 131.927 157.522  1.00 47.81           C
ATOM   1709  CG1 ILE R 198     145.452 132.333 157.685  1.00 47.81           C
ATOM   1710  CG2 ILE R 198     147.736 133.063 156.949  1.00 47.81           C
ATOM   1711  CD1 ILE R 198     144.906 132.027 159.039  1.00 47.81           C
ATOM   1712  H   ILE R 198     146.328 131.687 155.098  1.00 48.87           H
ATOM   1713  N   PHE R 199     144.954 129.404 156.683  1.00 48.87           N
ATOM   1714  CA  PHE R 199     144.127 128.257 157.040  1.00 48.87           C
ATOM   1715  C   PHE R 199     144.792 126.959 156.614  1.00 48.87           C
ATOM   1716  O   PHE R 199     144.930 126.027 157.413  1.00 48.87           O
ATOM   1717  CB  PHE R 199     142.751 128.377 156.394  1.00 48.72           C
ATOM   1718  CG  PHE R 199     141.872 129.409 157.018  1.00 48.72           C
ATOM   1719  CD1 PHE R 199     142.208 130.000 158.206  1.00 48.72           C
ATOM   1720  CD2 PHE R 199     140.694 129.777 156.407  1.00 48.72           C
ATOM   1721  CE1 PHE R 199     141.397 130.948 158.771  1.00 48.72           C
ATOM   1722  CE2 PHE R 199     139.875 130.722 156.968  1.00 48.72           C
ATOM   1723  CZ  PHE R 199     140.228 131.308 158.153  1.00 48.72           C
ATOM   1724  H   PHE R 199     144.577 129.974 156.161  1.00 48.87           H
ATOM   1725  N   PHE R 200     145.226 126.889 155.357  1.00 49.94           N
ATOM   1726  CA  PHE R 200     145.870 125.693 154.835  1.00 49.94           C
ATOM   1727  C   PHE R 200     147.128 125.353 155.617  1.00 49.94           C
ATOM   1728  O   PHE R 200     147.300 124.221 156.082  1.00 49.94           O
ATOM   1729  CB  PHE R 200     146.201 125.888 153.357  1.00 49.94           C
ATOM   1730  CG  PHE R 200     145.099 125.472 152.425  1.00 49.94           C
ATOM   1731  CD1 PHE R 200     143.780 125.771 152.711  1.00 49.94           C
ATOM   1732  CD2 PHE R 200     145.385 124.782 151.262  1.00 49.94           C
ATOM   1733  CE1 PHE R 200     142.771 125.388 151.857  1.00 49.94           C
ATOM   1734  CE2 PHE R 200     144.380 124.398 150.406  1.00 49.94           C
ATOM   1735  CZ  PHE R 200     143.071 124.701 150.703  1.00 49.94           C
ATOM   1736  H   PHE R 200     145.155 127.530 154.789  1.00 49.94           H
ATOM   1737  N   ILE R 201     148.025 126.327 155.764  1.00 49.95           N
ATOM   1738  CA  ILE R 201     149.269 126.093 156.492  1.00 49.95           C
ATOM   1739  C   ILE R 201     148.975 125.577 157.892  1.00 49.95           C
ATOM   1740  O   ILE R 201     149.437 124.498 158.286  1.00 49.95           O
ATOM   1741  CB  ILE R 201     150.116 127.376 156.539  1.00 49.95           C
ATOM   1742  CG1 ILE R 201     150.638 127.727 155.145  1.00 49.95           C
ATOM   1743  CG2 ILE R 201     151.265 127.217 157.516  1.00 49.95           C
ATOM   1744  CD1 ILE R 201     151.717 128.786 155.145  1.00 49.95           C
ATOM   1745  H   ILE R 201     147.933 127.123 155.453  1.00 49.95           H
ATOM   1746  N   LEU R 202     148.196 126.339 158.661  1.00 50.09           N
ATOM   1747  CA  LEU R 202     147.971 125.994 160.057  1.00 50.09           C
ATOM   1748  C   LEU R 202     147.288 124.643 160.192  1.00 50.09           C
ATOM   1749  O   LEU R 202     147.658 123.840 161.052  1.00 50.09           O
ATOM   1750  CB  LEU R 202     147.156 127.085 160.741  1.00 50.09           C
ATOM   1751  CG  LEU R 202     147.887 128.404 160.981  1.00 50.09           C
ATOM   1752  CD1 LEU R 202     147.267 129.150 162.148  1.00 50.09           C
ATOM   1753  CD2 LEU R 202     149.363 128.178 161.213  1.00 50.09           C
ATOM   1754  H   LEU R 202     147.794 127.051 158.394  1.00 50.09           H
ATOM   1755  N   ASN R 203     146.308 124.351 159.338  1.00 51.37           N
ATOM   1756  CA  ASN R 203     145.575 123.107 159.513  1.00 51.37           C
ATOM   1757  C   ASN R 203     146.401 121.898 159.105  1.00 51.37           C
ATOM   1758  O   ASN R 203     146.350 120.862 159.780  1.00 51.37           O
ATOM   1759  CB  ASN R 203     144.268 123.169 158.745  1.00 51.37           C
ATOM   1760  CG  ASN R 203     143.176 123.829 159.540  1.00 51.37           C
ATOM   1761  ND2 ASN R 203     143.510 124.918 160.216  1.00 51.37           N
ATOM   1762  OD1 ASN R 203     142.046 123.357 159.561  1.00 51.37           O
ATOM   1763  H   ASN R 203     146.061 124.841 158.676  1.00 51.37           H
ATOM   1764 HD21 ASN R 203     142.922 125.324 160.695  1.00 51.37           H
ATOM   1765 HD22 ASN R 203     144.315 125.219 160.176  1.00 51.37           H
ATOM   1766  N   SER R 204     147.184 122.005 158.032  1.00 52.51           N
ATOM   1767  CA  SER R 204     148.089 120.915 157.696  1.00 52.51           C
ATOM   1768  C   SER R 204     149.097 120.677 158.811  1.00 52.51           C
ATOM   1769  O   SER R 204     149.390 119.524 159.158  1.00 52.51           O
ATOM   1770  CB  SER R 204     148.803 121.212 156.381  1.00 52.51           C
ATOM   1771  OG  SER R 204     150.002 120.465 156.276  1.00 52.51           O
ATOM   1772  H   SER R 204     147.206 122.681 157.501  1.00 52.51           H
ATOM   1773  HG  SER R 204     150.379 120.641 155.546  1.00 52.51           H
ATOM   1774  N   ILE R 205     149.627 121.752 159.402  1.00 52.35           N
ATOM   1775  CA  ILE R 205     150.611 121.579 160.464  1.00 52.35           C
ATOM   1776  C   ILE R 205     149.973 120.965 161.701  1.00 52.35           C
ATOM   1777  O   ILE R 205     150.582 120.124 162.370  1.00 52.35           O
ATOM   1778  CB  ILE R 205     151.309 122.908 160.788  1.00 52.35           C
ATOM   1779  CG1 ILE R 205     151.986 123.473 159.542  1.00 52.35           C
ATOM   1780  CG2 ILE R 205     152.336 122.707 161.872  1.00 52.35           C
ATOM   1781  CD1 ILE R 205     152.957 124.598 159.827  1.00 52.35           C
ATOM   1782  H   ILE R 205     149.435 122.567 159.207  1.00 52.35           H
ATOM   1783  N   ILE R 206     148.740 121.356 162.027  1.00 53.24           N
ATOM   1784  CA  ILE R 206     148.130 120.801 163.229  1.00 53.24           C
ATOM   1785  C   ILE R 206     147.722 119.354 163.014  1.00 53.24           C
ATOM   1786  O   ILE R 206     147.764 118.554 163.952  1.00 53.24           O
ATOM   1787  CB  ILE R 206     146.962 121.675 163.715  1.00 53.24           C
ATOM   1788  CG1 ILE R 206     145.776 121.609 162.774  1.00 53.24           C
ATOM   1789  CG2 ILE R 206     147.418 123.101 163.936  1.00 53.24           C
ATOM   1790  CD1 ILE R 206     144.702 122.623 163.118  1.00 53.24           C
ATOM   1791  H   ILE R 206     148.260 121.917 161.586  1.00 53.24           H
ATOM   1792  N   VAL R 207     147.400 118.960 161.783  1.00 55.60           N
ATOM   1793  CA  VAL R 207     147.203 117.538 161.512  1.00 55.60           C
ATOM   1794  C   VAL R 207     148.515 116.776 161.668  1.00 55.60           C
ATOM   1795  O   VAL R 207     148.576 115.738 162.342  1.00 55.60           O
ATOM   1796  CB  VAL R 207     146.594 117.332 160.118  1.00 55.60           C
ATOM   1797  CG1 VAL R 207     146.883 115.934 159.628  1.00 55.60           C
ATOM   1798  CG2 VAL R 207     145.108 117.568 160.169  1.00 55.60           C
ATOM   1799  H   VAL R 207     147.293 119.483 161.109  1.00 55.60           H
ATOM   1800  N   TYR R 208     149.588 117.282 161.059  1.00 59.28           N
ATOM   1801  CA  TYR R 208     150.855 116.558 161.097  1.00 59.28           C
ATOM   1802  C   TYR R 208     151.414 116.494 162.507  1.00 59.28           C
ATOM   1803  O   TYR R 208     152.140 115.554 162.843  1.00 59.28           O
ATOM   1804  CB  TYR R 208     151.850 117.207 160.138  1.00 59.28           C
ATOM   1805  CG  TYR R 208     153.173 116.502 159.990  1.00 59.28           C
ATOM   1806  CD1 TYR R 208     154.149 116.592 160.969  1.00 59.28           C
ATOM   1807  CD2 TYR R 208     153.459 115.766 158.856  1.00 59.28           C
ATOM   1808  CE1 TYR R 208     155.362 115.956 160.832  1.00 59.28           C
ATOM   1809  CE2 TYR R 208     154.670 115.126 158.707  1.00 59.28           C
ATOM   1810  CZ  TYR R 208     155.619 115.224 159.698  1.00 59.28           C
ATOM   1811  OH  TYR R 208     156.830 114.587 159.558  1.00 59.28           O
ATOM   1812  H   TYR R 208     149.603 118.026 160.628  1.00 59.28           H
ATOM   1813  HH  TYR R 208     156.849 114.180 158.824  1.00 59.28           H
ATOM   1814  N   LYS R 209     151.078 117.467 163.349  1.00 61.38           N
ATOM   1815  CA  LYS R 209     151.480 117.460 164.746  1.00 61.38           C
ATOM   1816  C   LYS R 209     150.442 116.795 165.635  1.00 61.38           C
ATOM   1817  O   LYS R 209     150.676 116.629 166.836  1.00 61.38           O
ATOM   1818  CB  LYS R 209     151.766 118.887 165.212  1.00 61.38           C
ATOM   1819  CG  LYS R 209     152.634 118.976 166.450  1.00 61.38           C
ATOM   1820  CD  LYS R 209     153.987 119.594 166.135  1.00 61.38           C
ATOM   1821  CE  LYS R 209     153.915 121.103 166.051  1.00 61.38           C
ATOM   1822  NZ  LYS R 209     155.220 121.702 165.659  1.00 61.38           N1+
ATOM   1823  H   LYS R 209     150.609 118.151 163.122  1.00 61.38           H
ATOM   1824  HZ1 LYS R 209     155.141 122.588 165.620  1.00 61.38           H
ATOM   1825  HZ2 LYS R 209     155.839 121.486 166.261  1.00 61.38           H
ATOM   1826  HZ3 LYS R 209     155.462 121.391 164.861  1.00 61.38           H
ATOM   1827  N   LEU R 210     149.300 116.410 165.071  1.00 59.59           N
ATOM   1828  CA  LEU R 210     148.356 115.544 165.752  1.00 59.59           C
ATOM   1829  C   LEU R 210     148.538 114.083 165.390  1.00 59.59           C
ATOM   1830  O   LEU R 210     147.894 113.227 166.001  1.00 59.59           O
ATOM   1831  CB  LEU R 210     146.925 115.972 165.434  1.00 59.59           C
ATOM   1832  CG  LEU R 210     145.866 115.582 166.456  1.00 59.59           C
ATOM   1833  CD1 LEU R 210     146.419 115.694 167.865  1.00 59.59           C
ATOM   1834  CD2 LEU R 210     144.660 116.474 166.295  1.00 59.59           C
ATOM   1835  H   LEU R 210     149.055 116.646 164.281  1.00 59.59           H
ATOM   1836  N   ARG R 211     149.395 113.771 164.425  1.00 64.21           N
ATOM   1837  CA  ARG R 211     149.724 112.384 164.129  1.00 64.21           C
ATOM   1838  C   ARG R 211     151.169 112.036 164.467  1.00 64.21           C
ATOM   1839  O   ARG R 211     151.423 111.136 165.269  1.00 64.21           O
ATOM   1840  CB  ARG R 211     149.447 112.083 162.649  1.00 64.21           C
ATOM   1841  CG  ARG R 211     148.017 112.319 162.209  1.00 64.21           C
ATOM   1842  CD  ARG R 211     147.036 111.822 163.251  1.00 64.21           C
ATOM   1843  NE  ARG R 211     146.868 110.372 163.215  1.00 64.21           N
ATOM   1844  CZ  ARG R 211     146.351 109.689 162.196  1.00 64.21           C
ATOM   1845  NH1 ARG R 211     145.916 110.317 161.111  1.00 64.21           N1+
ATOM   1846  NH2 ARG R 211     146.250 108.369 162.271  1.00 64.21           N
ATOM   1847  H   ARG R 211     149.797 114.348 163.930  1.00 64.21           H
ATOM   1848  HE  ARG R 211     147.122 109.925 163.904  1.00 64.21           H
ATOM   1849 HH11 ARG R 211     145.967 111.174 161.061  1.00 64.21           H
ATOM   1850 HH12 ARG R 211     145.584 109.867 160.458  1.00 64.21           H
ATOM   1851 HH21 ARG R 211     146.518 107.957 162.976  1.00 64.21           H
ATOM   1852 HH22 ARG R 211     145.916 107.925 161.614  1.00 64.21           H
ATOM   1853  N   ARG R 212     152.131 112.754 163.898  1.00 68.03           N
ATOM   1854  CA  ARG R 212     153.482 112.214 163.804  1.00 68.03           C
ATOM   1855  C   ARG R 212     154.262 112.363 165.106  1.00 68.03           C
ATOM   1856  O   ARG R 212     155.045 111.477 165.466  1.00 68.03           O
ATOM   1857  CB  ARG R 212     154.230 112.884 162.652  1.00 68.03           C
ATOM   1858  CG  ARG R 212     153.568 112.689 161.298  1.00 68.03           C
ATOM   1859  CD  ARG R 212     153.849 111.296 160.756  1.00 68.03           C
ATOM   1860  NE  ARG R 212     154.153 111.307 159.328  1.00 68.03           N
ATOM   1861  CZ  ARG R 212     154.807 110.338 158.696  1.00 68.03           C
ATOM   1862  NH1 ARG R 212     155.231 109.275 159.367  1.00 68.03           N1+
ATOM   1863  NH2 ARG R 212     155.039 110.431 157.394  1.00 68.03           N
ATOM   1864  H   ARG R 212     152.026 113.540 163.566  1.00 68.03           H
ATOM   1865  HE  ARG R 212     153.892 111.984 158.866  1.00 68.03           H
ATOM   1866 HH11 ARG R 212     155.083 109.212 160.212  1.00 68.03           H
ATOM   1867 HH12 ARG R 212     155.654 108.648 158.957  1.00 68.03           H
ATOM   1868 HH21 ARG R 212     154.766 111.119 156.957  1.00 68.03           H
ATOM   1869 HH22 ARG R 212     155.462 109.803 156.987  1.00 68.03           H
ATOM   1870  N   LYS R 213     154.072 113.471 165.827  1.00 71.89           N
ATOM   1871  CA  LYS R 213     154.998 113.777 166.916  1.00 71.89           C
ATOM   1872  C   LYS R 213     154.811 112.837 168.105  1.00 71.89           C
ATOM   1873  O   LYS R 213     155.757 112.150 168.510  1.00 71.89           O
ATOM   1874  CB  LYS R 213     154.871 115.246 167.340  1.00 71.89           C
ATOM   1875  CG  LYS R 213     153.531 115.678 167.916  1.00 71.89           C
ATOM   1876  CD  LYS R 213     153.720 116.773 168.957  1.00 71.89           C
ATOM   1877  CE  LYS R 213     152.398 117.179 169.585  1.00 71.89           C
ATOM   1878  NZ  LYS R 213     151.555 115.996 169.912  1.00 71.89           N1+
ATOM   1879  H   LYS R 213     153.437 114.039 165.708  1.00 71.89           H
ATOM   1880  HZ1 LYS R 213     150.790 116.268 170.277  1.00 71.89           H
ATOM   1881  HZ2 LYS R 213     151.382 115.540 169.168  1.00 71.89           H
ATOM   1882  HZ3 LYS R 213     151.988 115.472 170.487  1.00 71.89           H
ATOM   1883  N   SER R 214     153.609 112.784 168.682  1.00 74.98           N
ATOM   1884  CA  SER R 214     153.433 112.057 169.933  1.00 74.98           C
ATOM   1885  C   SER R 214     152.915 110.641 169.731  1.00 74.98           C
ATOM   1886  O   SER R 214     153.632 109.670 169.990  1.00 74.98           O
ATOM   1887  CB  SER R 214     152.473 112.822 170.844  1.00 74.98           C
ATOM   1888  OG  SER R 214     151.189 112.910 170.250  1.00 74.98           O
ATOM   1889  H   SER R 214     152.898 113.155 168.371  1.00 74.98           H
ATOM   1890  HG  SER R 214     150.672 113.331 170.761  1.00 74.98           H
ATOM   1891  N   ASN R 215     151.681 110.519 169.247  1.00 77.37           N
ATOM   1892  CA  ASN R 215     150.935 109.271 169.091  1.00 77.37           C
ATOM   1893  C   ASN R 215     150.884 108.473 170.394  1.00 77.37           C
ATOM   1894  O   ASN R 215     150.660 107.259 170.344  1.00 77.37           O
ATOM   1895  CB  ASN R 215     151.497 108.375 167.977  1.00 77.37           C
ATOM   1896  CG  ASN R 215     150.421 107.873 167.042  1.00 77.37           C
ATOM   1897  ND2 ASN R 215     150.703 107.902 165.746  1.00 77.37           N
ATOM   1898  OD1 ASN R 215     149.345 107.468 167.477  1.00 77.37           O
ATOM   1899  H   ASN R 215     151.230 111.203 168.985  1.00 77.37           H
ATOM   1900 HD21 ASN R 215     150.122 107.631 165.173  1.00 77.37           H
ATOM   1901 HD22 ASN R 215     151.467 108.192 165.479  1.00 77.37           H
ATOM   1902  N   PHE R 216     151.081 109.108 171.553  1.00 75.27           N
ATOM   1903  CA  PHE R 216     151.279 108.364 172.794  1.00 75.27           C
ATOM   1904  C   PHE R 216     150.004 107.659 173.243  1.00 75.27           C
ATOM   1905  O   PHE R 216     150.055 106.529 173.739  1.00 75.27           O
ATOM   1906  CB  PHE R 216     151.785 109.313 173.884  1.00 75.27           C
ATOM   1907  CG  PHE R 216     152.150 108.629 175.173  1.00 75.27           C
ATOM   1908  CD1 PHE R 216     153.147 107.668 175.208  1.00 75.27           C
ATOM   1909  CD2 PHE R 216     151.506 108.960 176.354  1.00 75.27           C
ATOM   1910  CE1 PHE R 216     153.486 107.044 176.395  1.00 75.27           C
ATOM   1911  CE2 PHE R 216     151.840 108.339 177.542  1.00 75.27           C
ATOM   1912  CZ  PHE R 216     152.830 107.383 177.563  1.00 75.27           C
ATOM   1913  H   PHE R 216     151.103 109.963 171.639  1.00 75.27           H
ATOM   1914  N   ARG R 217     148.851 108.310 173.080  1.00 71.97           N
ATOM   1915  CA  ARG R 217     147.606 107.757 173.608  1.00 71.97           C
ATOM   1916  C   ARG R 217     146.951 106.809 172.605  1.00 71.97           C
ATOM   1917  O   ARG R 217     146.150 105.947 172.986  1.00 71.97           O
ATOM   1918  CB  ARG R 217     146.671 108.908 173.999  1.00 71.97           C
ATOM   1919  CG  ARG R 217     145.284 108.571 174.580  1.00 71.97           C
ATOM   1920  CD  ARG R 217     145.205 107.307 175.437  1.00 71.97           C
ATOM   1921  NE  ARG R 217     146.245 107.202 176.455  1.00 71.97           N
ATOM   1922  CZ  ARG R 217     146.597 106.054 177.027  1.00 71.97           C
ATOM   1923  NH1 ARG R 217     145.986 104.930 176.681  1.00 71.97           N1+
ATOM   1924  NH2 ARG R 217     147.552 106.025 177.943  1.00 71.97           N
ATOM   1925  H   ARG R 217     148.770 109.063 172.672  1.00 71.97           H
ATOM   1926  HE  ARG R 217     146.652 107.920 176.698  1.00 71.97           H
ATOM   1927 HH11 ARG R 217     145.363 104.944 176.088  1.00 71.97           H
ATOM   1928 HH12 ARG R 217     146.212 104.187 177.050  1.00 71.97           H
ATOM   1929 HH21 ARG R 217     147.950 106.752 178.172  1.00 71.97           H
ATOM   1930 HH22 ARG R 217     147.774 105.279 178.309  1.00 71.97           H
ATOM   1931  N   LEU R 218     147.297 106.936 171.321  1.00 75.68           N
ATOM   1932  CA  LEU R 218     146.702 106.119 170.258  1.00 75.68           C
ATOM   1933  C   LEU R 218     145.189 106.323 170.183  1.00 75.68           C
ATOM   1934  O   LEU R 218     144.423 105.362 170.100  1.00 75.68           O
ATOM   1935  CB  LEU R 218     147.036 104.632 170.429  1.00 75.68           C
ATOM   1936  CG  LEU R 218     148.455 104.231 170.832  1.00 75.68           C
ATOM   1937  CD1 LEU R 218     148.494 102.768 171.235  1.00 75.68           C
ATOM   1938  CD2 LEU R 218     149.409 104.477 169.679  1.00 75.68           C
ATOM   1939  H   LEU R 218     147.884 107.499 171.042  1.00 75.68           H
ATOM   1940  N   ARG R 219     144.771 107.589 170.232  1.00 73.91           N
ATOM   1941  CA  ARG R 219     143.322 107.895 170.154  1.00 73.91           C
ATOM   1942  C   ARG R 219     142.964 107.988 168.669  1.00 73.91           C
ATOM   1943  O   ARG R 219     143.362 108.979 168.025  1.00 73.91           O
ATOM   1944  CB  ARG R 219     143.025 109.213 170.876  1.00 73.91           C
ATOM   1945  CG  ARG R 219     143.796 109.393 172.177  1.00 73.91           C
ATOM   1946  CD  ARG R 219     143.967 110.848 172.578  1.00 73.91           C
ATOM   1947  NE  ARG R 219     145.001 111.540 171.818  1.00 73.91           N
ATOM   1948  CZ  ARG R 219     146.267 111.661 172.204  1.00 73.91           C
ATOM   1949  NH1 ARG R 219     146.662 111.133 173.349  1.00 73.91           N1+
ATOM   1950  NH2 ARG R 219     147.135 112.311 171.446  1.00 73.91           N
ATOM   1951  H   ARG R 219     145.286 108.273 170.308  1.00 73.91           H
ATOM   1952  HE  ARG R 219     144.776 111.895 171.068  1.00 73.91           H
ATOM   1953 HH11 ARG R 219     146.100 110.711 173.845  1.00 73.91           H
ATOM   1954 HH12 ARG R 219     147.481 111.211 173.599  1.00 73.91           H
ATOM   1955 HH21 ARG R 219     146.881 112.657 170.701  1.00 73.91           H
ATOM   1956 HH22 ARG R 219     147.954 112.388 171.698  1.00 73.91           H
ATOM   1957  N   GLY R 220     142.262 106.976 168.151  1.00 76.99           N
ATOM   1958  CA  GLY R 220     141.874 106.964 166.750  1.00 76.99           C
ATOM   1959  C   GLY R 220     140.667 107.837 166.469  1.00 76.99           C
ATOM   1960  O   GLY R 220     140.596 108.498 165.428  1.00 76.99           O
ATOM   1961  H   GLY R 220     142.003 106.289 168.599  1.00 76.99           H
ATOM   1962  N   TYR R 221     139.693 107.840 167.383  1.00 78.49           N
ATOM   1963  CA  TYR R 221     138.523 108.698 167.226  1.00 78.49           C
ATOM   1964  C   TYR R 221     138.926 110.164 167.153  1.00 78.49           C
ATOM   1965  O   TYR R 221     138.406 110.921 166.322  1.00 78.49           O
ATOM   1966  CB  TYR R 221     137.552 108.464 168.384  1.00 78.49           C
ATOM   1967  CG  TYR R 221     136.094 108.609 168.017  1.00 78.49           C
ATOM   1968  CD1 TYR R 221     135.411 107.579 167.383  1.00 78.49           C
ATOM   1969  CD2 TYR R 221     135.397 109.773 168.310  1.00 78.49           C
ATOM   1970  CE1 TYR R 221     134.077 107.706 167.049  1.00 78.49           C
ATOM   1971  CE2 TYR R 221     134.062 109.909 167.981  1.00 78.49           C
ATOM   1972  CZ  TYR R 221     133.407 108.873 167.350  1.00 78.49           C
ATOM   1973  OH  TYR R 221     132.078 109.005 167.019  1.00 78.49           O
ATOM   1974  H   TYR R 221     139.693 107.356 168.094  1.00 78.49           H
ATOM   1975  HH  TYR R 221     131.802 109.761 167.261  1.00 78.49           H
ATOM   1976  N   SER R 222     139.865 110.576 168.010  1.00 75.17           N
ATOM   1977  CA  SER R 222     140.302 111.968 168.034  1.00 75.17           C
ATOM   1978  C   SER R 222     140.853 112.402 166.683  1.00 75.17           C
ATOM   1979  O   SER R 222     140.411 113.412 166.124  1.00 75.17           O
ATOM   1980  CB  SER R 222     141.351 112.169 169.128  1.00 75.17           C
ATOM   1981  OG  SER R 222     142.654 111.911 168.636  1.00 75.17           O
ATOM   1982  H   SER R 222     140.257 110.066 168.581  1.00 75.17           H
ATOM   1983  HG  SER R 222     142.732 111.092 168.465  1.00 75.17           H
ATOM   1984  N   THR R 223     141.815 111.651 166.138  1.00 71.54           N
ATOM   1985  CA  THR R 223     142.396 112.037 164.857  1.00 71.54           C
ATOM   1986  C   THR R 223     141.380 111.928 163.728  1.00 71.54           C
ATOM   1987  O   THR R 223     141.290 112.826 162.884  1.00 71.54           O
ATOM   1988  CB  THR R 223     143.632 111.196 164.543  1.00 71.54           C
ATOM   1989  CG2 THR R 223     144.714 111.396 165.585  1.00 71.54           C
ATOM   1990  OG1 THR R 223     143.263 109.813 164.509  1.00 71.54           O
ATOM   1991  H   THR R 223     142.136 110.933 166.486  1.00 71.54           H
ATOM   1992  HG1 THR R 223     143.940 109.346 164.335  1.00 71.54           H
ATOM   1993  N   GLY R 224     140.594 110.853 163.700  1.00 71.59           N
ATOM   1994  CA  GLY R 224     139.622 110.670 162.642  1.00 71.59           C
ATOM   1995  C   GLY R 224     138.541 111.729 162.603  1.00 71.59           C
ATOM   1996  O   GLY R 224     137.983 112.009 161.538  1.00 71.59           O
ATOM   1997  H   GLY R 224     140.612 110.223 164.285  1.00 71.59           H
ATOM   1998  N   LYS R 225     138.230 112.329 163.752  1.00 69.24           N
ATOM   1999  CA  LYS R 225     137.232 113.392 163.755  1.00 69.24           C
ATOM   2000  C   LYS R 225     137.870 114.753 163.513  1.00 69.24           C
ATOM   2001  O   LYS R 225     137.333 115.571 162.752  1.00 69.24           O
ATOM   2002  CB  LYS R 225     136.464 113.385 165.075  1.00 69.24           C
ATOM   2003  CG  LYS R 225     135.345 114.397 165.141  1.00 69.24           C
ATOM   2004  CD  LYS R 225     135.159 114.919 166.549  1.00 69.24           C
ATOM   2005  CE  LYS R 225     135.039 113.784 167.545  1.00 69.24           C
ATOM   2006  NZ  LYS R 225     133.775 113.022 167.350  1.00 69.24           N1+
ATOM   2007  H   LYS R 225     138.574 112.142 164.518  1.00 69.24           H
ATOM   2008  HZ1 LYS R 225     133.730 112.363 167.947  1.00 69.24           H
ATOM   2009  HZ2 LYS R 225     133.080 113.567 167.458  1.00 69.24           H
ATOM   2010  HZ3 LYS R 225     133.758 112.680 166.529  1.00 69.24           H
ATOM   2011  N   THR R 226     139.019 115.006 164.140  1.00 66.05           N
ATOM   2012  CA  THR R 226     139.687 116.290 163.981  1.00 66.05           C
ATOM   2013  C   THR R 226     140.126 116.516 162.543  1.00 66.05           C
ATOM   2014  O   THR R 226     139.906 117.600 161.990  1.00 66.05           O
ATOM   2015  CB  THR R 226     140.884 116.367 164.921  1.00 66.05           C
ATOM   2016  CG2 THR R 226     141.786 117.521 164.536  1.00 66.05           C
ATOM   2017  OG1 THR R 226     140.423 116.534 166.266  1.00 66.05           O
ATOM   2018  H   THR R 226     139.423 114.450 164.657  1.00 66.05           H
ATOM   2019  HG1 THR R 226     140.274 115.781 166.607  1.00 66.05           H
ATOM   2020  N   THR R 227     140.763 115.519 161.926  1.00 63.67           N
ATOM   2021  CA  THR R 227     141.201 115.666 160.546  1.00 63.67           C
ATOM   2022  C   THR R 227     140.020 115.963 159.637  1.00 63.67           C
ATOM   2023  O   THR R 227     140.095 116.830 158.757  1.00 63.67           O
ATOM   2024  CB  THR R 227     141.922 114.400 160.097  1.00 63.67           C
ATOM   2025  CG2 THR R 227     142.761 114.676 158.870  1.00 63.67           C
ATOM   2026  OG1 THR R 227     142.769 113.939 161.154  1.00 63.67           O
ATOM   2027  H   THR R 227     140.947 114.760 162.287  1.00 63.67           H
ATOM   2028  HG1 THR R 227     142.386 113.317 161.569  1.00 63.67           H
ATOM   2029  N   ALA R 228     138.908 115.262 159.853  1.00 62.62           N
ATOM   2030  CA  ALA R 228     137.734 115.473 159.021  1.00 62.62           C
ATOM   2031  C   ALA R 228     137.203 116.888 159.172  1.00 62.62           C
ATOM   2032  O   ALA R 228     136.888 117.547 158.176  1.00 62.62           O
ATOM   2033  CB  ALA R 228     136.651 114.452 159.371  1.00 62.62           C
ATOM   2034  H   ALA R 228     138.816 114.668 160.468  1.00 62.62           H
ATOM   2035  N   ILE R 229     137.097 117.376 160.408  1.00 61.19           N
ATOM   2036  CA  ILE R 229     136.557 118.717 160.610  1.00 61.19           C
ATOM   2037  C   ILE R 229     137.480 119.759 159.998  1.00 61.19           C
ATOM   2038  O   ILE R 229     137.029 120.693 159.323  1.00 61.19           O
ATOM   2039  CB  ILE R 229     136.321 118.982 162.103  1.00 61.19           C
ATOM   2040  CG1 ILE R 229     135.201 118.090 162.625  1.00 61.19           C
ATOM   2041  CG2 ILE R 229     135.987 120.435 162.332  1.00 61.19           C
ATOM   2042  CD1 ILE R 229     135.317 117.797 164.089  1.00 61.19           C
ATOM   2043  H   ILE R 229     137.326 116.959 161.124  1.00 61.19           H
ATOM   2044  N   LEU R 230     138.785 119.610 160.211  1.00 59.11           N
ATOM   2045  CA  LEU R 230     139.745 120.556 159.659  1.00 59.11           C
ATOM   2046  C   LEU R 230     139.668 120.594 158.143  1.00 59.11           C
ATOM   2047  O   LEU R 230     139.730 121.671 157.535  1.00 59.11           O
ATOM   2048  CB  LEU R 230     141.148 120.165 160.104  1.00 59.11           C
ATOM   2049  CG  LEU R 230     141.431 120.266 161.597  1.00 59.11           C
ATOM   2050  CD1 LEU R 230     142.878 119.953 161.832  1.00 59.11           C
ATOM   2051  CD2 LEU R 230     141.077 121.639 162.133  1.00 59.11           C
ATOM   2052  H   LEU R 230     139.132 118.971 160.670  1.00 59.11           H
ATOM   2053  N   PHE R 231     139.533 119.429 157.512  1.00 60.13           N
ATOM   2054  CA  PHE R 231     139.512 119.402 156.059  1.00 60.13           C
ATOM   2055  C   PHE R 231     138.206 119.956 155.520  1.00 60.13           C
ATOM   2056  O   PHE R 231     138.206 120.703 154.539  1.00 60.13           O
ATOM   2057  CB  PHE R 231     139.766 117.987 155.555  1.00 60.13           C
ATOM   2058  CG  PHE R 231     141.225 117.649 155.436  1.00 60.13           C
ATOM   2059  CD1 PHE R 231     142.188 118.506 155.949  1.00 60.13           C
ATOM   2060  CD2 PHE R 231     141.637 116.481 154.816  1.00 60.13           C
ATOM   2061  CE1 PHE R 231     143.530 118.205 155.844  1.00 60.13           C
ATOM   2062  CE2 PHE R 231     142.981 116.174 154.708  1.00 60.13           C
ATOM   2063  CZ  PHE R 231     143.928 117.037 155.223  1.00 60.13           C
ATOM   2064  H   PHE R 231     139.454 118.664 157.897  1.00 60.13           H
ATOM   2065  N   THR R 232     137.084 119.631 156.157  1.00 59.01           N
ATOM   2066  CA  THR R 232     135.832 120.242 155.736  1.00 59.01           C
ATOM   2067  C   THR R 232     135.735 121.708 156.123  1.00 59.01           C
ATOM   2068  O   THR R 232     134.746 122.352 155.768  1.00 59.01           O
ATOM   2069  CB  THR R 232     134.631 119.482 156.304  1.00 59.01           C
ATOM   2070  CG2 THR R 232     134.751 117.987 156.037  1.00 59.01           C
ATOM   2071  OG1 THR R 232     134.518 119.734 157.709  1.00 59.01           O
ATOM   2072  H   THR R 232     137.027 119.078 156.813  1.00 59.01           H
ATOM   2073  HG1 THR R 232     135.282 119.861 158.033  1.00 59.01           H
ATOM   2074  N   ILE R 233     136.701 122.237 156.864  1.00 55.61           N
ATOM   2075  CA  ILE R 233     136.781 123.680 157.073  1.00 55.61           C
ATOM   2076  C   ILE R 233     137.588 124.347 155.975  1.00 55.61           C
ATOM   2077  O   ILE R 233     137.103 125.256 155.293  1.00 55.61           O
ATOM   2078  CB  ILE R 233     137.377 123.985 158.461  1.00 55.61           C
ATOM   2079  CG1 ILE R 233     136.330 123.767 159.550  1.00 55.61           C
ATOM   2080  CG2 ILE R 233     137.899 125.411 158.509  1.00 55.61           C
ATOM   2081  CD1 ILE R 233     136.853 123.960 160.960  1.00 55.61           C
ATOM   2082  H   ILE R 233     137.318 121.782 157.254  1.00 55.61           H
ATOM   2083  N   THR R 234     138.827 123.895 155.787  1.00 53.62           N
ATOM   2084  CA  THR R 234     139.686 124.501 154.777  1.00 53.62           C
ATOM   2085  C   THR R 234     139.105 124.321 153.383  1.00 53.62           C
ATOM   2086  O   THR R 234     138.989 125.290 152.616  1.00 53.62           O
ATOM   2087  CB  THR R 234     141.091 123.909 154.843  1.00 53.62           C
ATOM   2088  CG2 THR R 234     141.581 123.835 156.273  1.00 53.62           C
ATOM   2089  OG1 THR R 234     141.089 122.600 154.260  1.00 53.62           O
ATOM   2090  H   THR R 234     139.183 123.248 156.227  1.00 53.62           H
ATOM   2091  HG1 THR R 234     141.863 122.276 154.296  1.00 53.62           H
ATOM   2092  N   SER R 235     138.746 123.086 153.031  1.00 53.57           N
ATOM   2093  CA  SER R 235     138.200 122.821 151.712  1.00 53.57           C
ATOM   2094  C   SER R 235     136.919 123.605 151.476  1.00 53.57           C
ATOM   2095  O   SER R 235     136.706 124.124 150.378  1.00 53.57           O
ATOM   2096  CB  SER R 235     137.953 121.325 151.540  1.00 53.57           C
ATOM   2097  OG  SER R 235     137.015 121.077 150.508  1.00 53.57           O
ATOM   2098  H   SER R 235     138.812 122.396 153.541  1.00 53.57           H
ATOM   2099  HG  SER R 235     136.896 120.249 150.430  1.00 53.57           H
ATOM   2100  N   ILE R 236     136.063 123.728 152.491  1.00 52.71           N
ATOM   2101  CA  ILE R 236     134.784 124.390 152.268  1.00 52.71           C
ATOM   2102  C   ILE R 236     134.987 125.886 152.100  1.00 52.71           C
ATOM   2103  O   ILE R 236     134.354 126.513 151.248  1.00 52.71           O
ATOM   2104  CB  ILE R 236     133.785 124.071 153.395  1.00 52.71           C
ATOM   2105  CG1 ILE R 236     132.352 124.172 152.876  1.00 52.71           C
ATOM   2106  CG2 ILE R 236     133.910 125.046 154.547  1.00 52.71           C
ATOM   2107  CD1 ILE R 236     132.133 123.510 151.531  1.00 52.71           C
ATOM   2108  H   ILE R 236     136.199 123.444 153.291  1.00 52.71           H
ATOM   2109  N   PHE R 237     135.895 126.481 152.877  1.00 50.63           N
ATOM   2110  CA  PHE R 237     136.151 127.904 152.704  1.00 50.63           C
ATOM   2111  C   PHE R 237     136.713 128.179 151.322  1.00 50.63           C
ATOM   2112  O   PHE R 237     136.223 129.059 150.600  1.00 50.63           O
ATOM   2113  CB  PHE R 237     137.100 128.415 153.782  1.00 50.63           C
ATOM   2114  CG  PHE R 237     137.530 129.830 153.572  1.00 50.63           C
ATOM   2115  CD1 PHE R 237     136.708 130.869 153.925  1.00 50.63           C
ATOM   2116  CD2 PHE R 237     138.757 130.119 153.019  1.00 50.63           C
ATOM   2117  CE1 PHE R 237     137.095 132.162 153.725  1.00 50.63           C
ATOM   2118  CE2 PHE R 237     139.149 131.412 152.826  1.00 50.63           C
ATOM   2119  CZ  PHE R 237     138.320 132.433 153.178  1.00 50.63           C
ATOM   2120  H   PHE R 237     136.357 126.091 153.489  1.00 50.63           H
ATOM   2121  N   ALA R 238     137.727 127.414 150.926  1.00 51.40           N
ATOM   2122  CA  ALA R 238     138.321 127.610 149.614  1.00 51.40           C
ATOM   2123  C   ALA R 238     137.292 127.419 148.510  1.00 51.40           C
ATOM   2124  O   ALA R 238     137.178 128.248 147.600  1.00 51.40           O
ATOM   2125  CB  ALA R 238     139.499 126.655 149.426  1.00 51.40           C
ATOM   2126  H   ALA R 238     138.079 126.786 151.396  1.00 51.40           H
ATOM   2127  N   THR R 239     136.511 126.344 148.582  1.00 52.81           N
ATOM   2128  CA  THR R 239     135.642 125.998 147.469  1.00 52.81           C
ATOM   2129  C   THR R 239     134.407 126.880 147.432  1.00 52.81           C
ATOM   2130  O   THR R 239     133.791 127.045 146.374  1.00 52.81           O
ATOM   2131  CB  THR R 239     135.242 124.528 147.551  1.00 52.81           C
ATOM   2132  CG2 THR R 239     136.394 123.640 147.109  1.00 52.81           C
ATOM   2133  OG1 THR R 239     134.886 124.203 148.900  1.00 52.81           O
ATOM   2134  H   THR R 239     136.471 125.811 149.256  1.00 52.81           H
ATOM   2135  HG1 THR R 239     135.538 123.835 149.281  1.00 52.81           H
ATOM   2136  N   LEU R 240     134.022 127.458 148.565  1.00 53.32           N
ATOM   2137  CA  LEU R 240     132.875 128.340 148.553  1.00 53.32           C
ATOM   2138  C   LEU R 240     133.256 129.764 148.210  1.00 53.32           C
ATOM   2139  O   LEU R 240     132.397 130.523 147.748  1.00 53.32           O
ATOM   2140  CB  LEU R 240     132.157 128.304 149.899  1.00 53.32           C
ATOM   2141  CG  LEU R 240     131.115 127.195 150.024  1.00 53.32           C
ATOM   2142  CD1 LEU R 240     130.688 127.023 151.466  1.00 53.32           C
ATOM   2143  CD2 LEU R 240     129.916 127.468 149.131  1.00 53.32           C
ATOM   2144  H   LEU R 240     134.403 127.354 149.329  1.00 53.32           H
ATOM   2145  N   TRP R 241     134.511 130.150 148.417  1.00 51.66           N
ATOM   2146  CA  TRP R 241     134.961 131.451 147.959  1.00 51.66           C
ATOM   2147  C   TRP R 241     135.672 131.387 146.620  1.00 51.66           C
ATOM   2148  O   TRP R 241     136.169 132.414 146.153  1.00 51.66           O
ATOM   2149  CB  TRP R 241     135.876 132.091 149.000  1.00 51.66           C
ATOM   2150  CG  TRP R 241     135.148 132.983 149.920  1.00 51.66           C
ATOM   2151  CD1 TRP R 241     134.531 132.624 151.074  1.00 51.66           C
ATOM   2152  CD2 TRP R 241     134.926 134.383 149.768  1.00 51.66           C
ATOM   2153  CE2 TRP R 241     134.167 134.805 150.869  1.00 51.66           C
ATOM   2154  CE3 TRP R 241     135.293 135.322 148.806  1.00 51.66           C
ATOM   2155  NE1 TRP R 241     133.944 133.711 151.657  1.00 51.66           N
ATOM   2156  CZ2 TRP R 241     133.779 136.120 151.043  1.00 51.66           C
ATOM   2157  CZ3 TRP R 241     134.904 136.629 148.980  1.00 51.66           C
ATOM   2158  CH2 TRP R 241     134.152 137.015 150.086  1.00 51.66           C
ATOM   2159  H   TRP R 241     135.109 129.677 148.816  1.00 51.66           H
ATOM   2160  HE1 TRP R 241     133.507 133.707 152.397  1.00 51.66           H
ATOM   2161  N   ALA R 242     135.750 130.213 146.008  1.00 53.30           N
ATOM   2162  CA  ALA R 242     136.342 130.117 144.678  1.00 53.30           C
ATOM   2163  C   ALA R 242     135.636 130.976 143.639  1.00 53.30           C
ATOM   2164  O   ALA R 242     136.308 131.812 143.013  1.00 53.30           O
ATOM   2165  CB  ALA R 242     136.397 128.648 144.244  1.00 53.30           C
ATOM   2166  H   ALA R 242     135.471 129.469 146.338  1.00 53.30           H
ATOM   2167  N   PRO R 243     134.329 130.843 143.395  1.00 56.72           N
ATOM   2168  CA  PRO R 243     133.766 131.507 142.211  1.00 56.72           C
ATOM   2169  C   PRO R 243     133.721 133.013 142.344  1.00 56.72           C
ATOM   2170  O   PRO R 243     134.048 133.731 141.387  1.00 56.72           O
ATOM   2171  CB  PRO R 243     132.357 130.902 142.104  1.00 56.72           C
ATOM   2172  CG  PRO R 243     132.331 129.756 143.077  1.00 56.72           C
ATOM   2173  CD  PRO R 243     133.283 130.141 144.150  1.00 56.72           C
ATOM   2174  N   ARG R 244     133.330 133.508 143.520  1.00 57.00           N
ATOM   2175  CA  ARG R 244     133.223 134.944 143.745  1.00 57.00           C
ATOM   2176  C   ARG R 244     134.549 135.658 143.506  1.00 57.00           C
ATOM   2177  O   ARG R 244     134.561 136.849 143.179  1.00 57.00           O
ATOM   2178  CB  ARG R 244     132.695 135.188 145.161  1.00 57.00           C
ATOM   2179  CG  ARG R 244     133.350 136.316 145.927  1.00 57.00           C
ATOM   2180  CD  ARG R 244     132.704 137.642 145.604  1.00 57.00           C
ATOM   2181  NE  ARG R 244     133.120 138.689 146.519  1.00 57.00           N
ATOM   2182  CZ  ARG R 244     132.998 139.977 146.253  1.00 57.00           C
ATOM   2183  NH1 ARG R 244     132.473 140.361 145.103  1.00 57.00           N1+
ATOM   2184  NH2 ARG R 244     133.396 140.881 147.131  1.00 57.00           N
ATOM   2185  H   ARG R 244     133.122 133.025 144.200  1.00 57.00           H
ATOM   2186  HE  ARG R 244     133.464 138.459 147.273  1.00 57.00           H
ATOM   2187 HH11 ARG R 244     132.213 139.773 144.532  1.00 57.00           H
ATOM   2188 HH12 ARG R 244     132.392 141.199 144.926  1.00 57.00           H
ATOM   2189 HH21 ARG R 244     133.737 140.632 147.880  1.00 57.00           H
ATOM   2190 HH22 ARG R 244     133.314 141.718 146.953  1.00 57.00           H
ATOM   2191  N   ILE R 245     135.664 134.948 143.616  1.00 55.49           N
ATOM   2192  CA  ILE R 245     136.960 135.566 143.384  1.00 55.49           C
ATOM   2193  C   ILE R 245     137.504 135.266 141.990  1.00 55.49           C
ATOM   2194  O   ILE R 245     138.138 136.132 141.366  1.00 55.49           O
ATOM   2195  CB  ILE R 245     137.935 135.115 144.474  1.00 55.49           C
ATOM   2196  CG1 ILE R 245     137.349 135.412 145.847  1.00 55.49           C
ATOM   2197  CG2 ILE R 245     139.272 135.818 144.321  1.00 55.49           C
ATOM   2198  CD1 ILE R 245     136.855 136.825 145.990  1.00 55.49           C
ATOM   2199  H   ILE R 245     135.692 134.114 143.822  1.00 55.49           H
ATOM   2200  N   ILE R 246     137.280 134.060 141.487  1.00 57.26           N
ATOM   2201  CA  ILE R 246     137.781 133.733 140.165  1.00 57.26           C
ATOM   2202  C   ILE R 246     137.087 134.584 139.129  1.00 57.26           C
ATOM   2203  O   ILE R 246     137.681 134.925 138.098  1.00 57.26           O
ATOM   2204  CB  ILE R 246     137.608 132.232 139.879  1.00 57.26           C
ATOM   2205  CG1 ILE R 246     138.497 131.403 140.810  1.00 57.26           C
ATOM   2206  CG2 ILE R 246     137.933 131.908 138.429  1.00 57.26           C
ATOM   2207  CD1 ILE R 246     139.921 131.905 140.909  1.00 57.26           C
ATOM   2208  H   ILE R 246     136.850 133.431 141.885  1.00 57.26           H
ATOM   2209  N   MET R 247     135.837 134.970 139.388  1.00 61.24           N
ATOM   2210  CA  MET R 247     135.158 135.864 138.463  1.00 61.24           C
ATOM   2211  C   MET R 247     135.894 137.184 138.340  1.00 61.24           C
ATOM   2212  O   MET R 247     136.063 137.714 137.239  1.00 61.24           O
ATOM   2213  CB  MET R 247     133.731 136.112 138.905  1.00 61.24           C
ATOM   2214  CG  MET R 247     132.979 136.881 137.868  1.00 61.24           C
ATOM   2215  SD  MET R 247     133.432 136.476 136.158  1.00 61.24           S
ATOM   2216  CE  MET R 247     133.083 134.717 136.029  1.00 61.24           C
ATOM   2217  H   MET R 247     135.378 134.731 140.075  1.00 61.24           H
ATOM   2218  N   ILE R 248     136.336 137.735 139.467  1.00 58.62           N
ATOM   2219  CA  ILE R 248     137.022 139.011 139.416  1.00 58.62           C
ATOM   2220  C   ILE R 248     138.349 138.857 138.714  1.00 58.62           C
ATOM   2221  O   ILE R 248     138.752 139.726 137.927  1.00 58.62           O
ATOM   2222  CB  ILE R 248     137.183 139.559 140.834  1.00 58.62           C
ATOM   2223  CG1 ILE R 248     135.812 139.713 141.469  1.00 58.62           C
ATOM   2224  CG2 ILE R 248     137.830 140.900 140.784  1.00 58.62           C
ATOM   2225  CD1 ILE R 248     135.828 140.434 142.774  1.00 58.62           C
ATOM   2226  H   ILE R 248     136.250 137.393 140.251  1.00 58.62           H
ATOM   2227  N   LEU R 249     139.050 137.756 138.978  1.00 62.28           N
ATOM   2228  CA  LEU R 249     140.345 137.567 138.335  1.00 62.28           C
ATOM   2229  C   LEU R 249     140.204 137.434 136.823  1.00 62.28           C
ATOM   2230  O   LEU R 249     141.018 137.990 136.075  1.00 62.28           O
ATOM   2231  CB  LEU R 249     141.054 136.354 138.930  1.00 62.28           C
ATOM   2232  CG  LEU R 249     141.539 136.548 140.369  1.00 62.28           C
ATOM   2233  CD1 LEU R 249     142.720 135.636 140.668  1.00 62.28           C
ATOM   2234  CD2 LEU R 249     141.897 138.006 140.637  1.00 62.28           C
ATOM   2235  H   LEU R 249     138.803 137.126 139.509  1.00 62.28           H
ATOM   2236  N   TYR R 250     139.162 136.741 136.355  1.00 66.76           N
ATOM   2237  CA  TYR R 250     138.928 136.651 134.917  1.00 66.76           C
ATOM   2238  C   TYR R 250     138.447 137.980 134.345  1.00 66.76           C
ATOM   2239  O   TYR R 250     138.800 138.329 133.214  1.00 66.76           O
ATOM   2240  CB  TYR R 250     137.919 135.540 134.619  1.00 66.76           C
ATOM   2241  CG  TYR R 250     137.860 135.107 133.168  1.00 66.76           C
ATOM   2242  CD1 TYR R 250     137.272 135.911 132.201  1.00 66.76           C
ATOM   2243  CD2 TYR R 250     138.393 133.889 132.767  1.00 66.76           C
ATOM   2244  CE1 TYR R 250     137.217 135.519 130.881  1.00 66.76           C
ATOM   2245  CE2 TYR R 250     138.342 133.487 131.446  1.00 66.76           C
ATOM   2246  CZ  TYR R 250     137.753 134.307 130.508  1.00 66.76           C
ATOM   2247  OH  TYR R 250     137.699 133.913 129.191  1.00 66.76           O
ATOM   2248  H   TYR R 250     138.591 136.324 136.845  1.00 66.76           H
ATOM   2249  HH  TYR R 250     138.062 133.160 129.109  1.00 66.76           H
ATOM   2250  N   HIE R 251     137.653 138.735 135.105  1.00 60.78           N
ATOM   2251  CA  HIE R 251     137.195 140.030 134.626  1.00 60.78           C
ATOM   2252  C   HIE R 251     138.360 140.976 134.403  1.00 60.78           C
ATOM   2253  O   HIE R 251     138.399 141.698 133.400  1.00 60.78           O
ATOM   2254  CB  HIE R 251     136.205 140.622 135.616  1.00 60.78           C
ATOM   2255  CG  HIE R 251     136.243 142.114 135.682  1.00 60.78           C
ATOM   2256  CD2 HIE R 251     136.477 142.953 136.716  1.00 60.78           C
ATOM   2257  ND1 HIE R 251     135.982 142.913 134.593  1.00 60.78           N
ATOM   2258  CE1 HIE R 251     136.077 144.181 134.946  1.00 60.78           C
ATOM   2259  NE2 HIE R 251     136.371 144.234 136.232  1.00 60.78           N
ATOM   2260  H   HIE R 251     137.374 138.517 135.889  1.00 60.78           H
ATOM   2261  HE2 HIE R 251     136.479 144.953 136.691  1.00 60.78           H
ATOM   2262  N   LEU R 252     139.323 140.987 135.326  1.00 61.54           N
ATOM   2263  CA  LEU R 252     140.471 141.875 135.174  1.00 61.54           C
ATOM   2264  C   LEU R 252     141.440 141.357 134.119  1.00 61.54           C
ATOM   2265  O   LEU R 252     141.770 142.068 133.166  1.00 61.54           O
ATOM   2266  CB  LEU R 252     141.179 142.065 136.512  1.00 61.54           C
ATOM   2267  CG  LEU R 252     141.176 143.484 137.076  1.00 61.54           C
ATOM   2268  CD1 LEU R 252     141.854 143.502 138.431  1.00 61.54           C
ATOM   2269  CD2 LEU R 252     141.874 144.440 136.136  1.00 61.54           C
ATOM   2270  H   LEU R 252     139.330 140.498 136.033  1.00 61.54           H
ATOM   2271  N   TYR R 253     141.900 140.118 134.259  1.00 66.47           N
ATOM   2272  CA  TYR R 253     142.984 139.643 133.412  1.00 66.47           C
ATOM   2273  C   TYR R 253     142.545 138.684 132.315  1.00 66.47           C
ATOM   2274  O   TYR R 253     143.303 138.479 131.361  1.00 66.47           O
ATOM   2275  CB  TYR R 253     144.063 138.965 134.266  1.00 66.47           C
ATOM   2276  CG  TYR R 253     144.969 139.940 134.985  1.00 66.47           C
ATOM   2277  CD1 TYR R 253     146.030 140.545 134.325  1.00 66.47           C
ATOM   2278  CD2 TYR R 253     144.763 140.256 136.320  1.00 66.47           C
ATOM   2279  CE1 TYR R 253     146.861 141.437 134.975  1.00 66.47           C
ATOM   2280  CE2 TYR R 253     145.588 141.148 136.979  1.00 66.47           C
ATOM   2281  CZ  TYR R 253     146.635 141.735 136.302  1.00 66.47           C
ATOM   2282  OH  TYR R 253     147.460 142.623 136.954  1.00 66.47           O
ATOM   2283  H   TYR R 253     141.603 139.546 134.829  1.00 66.47           H
ATOM   2284  HH  TYR R 253     147.206 142.709 137.750  1.00 66.47           H
ATOM   2285  N   GLY R 254     141.358 138.099 132.413  1.00 69.34           N
ATOM   2286  CA  GLY R 254     140.947 137.125 131.424  1.00 69.34           C
ATOM   2287  C   GLY R 254     140.704 137.727 130.057  1.00 69.34           C
ATOM   2288  O   GLY R 254     141.453 137.454 129.113  1.00 69.34           O
ATOM   2289  H   GLY R 254     140.786 138.252 133.037  1.00 69.34           H
ATOM   2290  N   ALA R 255     139.675 138.557 129.941  1.00 69.56           N
ATOM   2291  CA  ALA R 255     139.276 139.133 128.665  1.00 69.56           C
ATOM   2292  C   ALA R 255     138.219 140.204 128.930  1.00 69.56           C
ATOM   2293  O   ALA R 255     137.829 140.414 130.079  1.00 69.56           O
ATOM   2294  CB  ALA R 255     138.734 138.054 127.713  1.00 69.56           C
ATOM   2295  H   ALA R 255     139.186 138.803 130.604  1.00 69.56           H
ATOM   2296  N   PRO R 256     137.804 140.933 127.893  1.00 72.23           N
ATOM   2297  CA  PRO R 256     136.623 141.806 128.009  1.00 72.23           C
ATOM   2298  C   PRO R 256     135.305 141.131 127.635  1.00 72.23           C
ATOM   2299  O   PRO R 256     134.324 141.832 127.353  1.00 72.23           O
ATOM   2300  CB  PRO R 256     136.943 142.962 127.047  1.00 72.23           C
ATOM   2301  CG  PRO R 256     138.365 142.739 126.586  1.00 72.23           C
ATOM   2302  CD  PRO R 256     138.606 141.279 126.713  1.00 72.23           C
ATOM   2303  N   ILE R 257     135.285 139.789 127.637  1.00 73.34           N
ATOM   2304  CA  ILE R 257     134.248 138.993 126.975  1.00 73.34           C
ATOM   2305  C   ILE R 257     132.845 139.542 127.211  1.00 73.34           C
ATOM   2306  O   ILE R 257     132.490 139.968 128.315  1.00 73.34           O
ATOM   2307  CB  ILE R 257     134.343 137.525 127.435  1.00 73.34           C
ATOM   2308  CG1 ILE R 257     135.612 136.866 126.894  1.00 73.34           C
ATOM   2309  CG2 ILE R 257     133.117 136.731 127.012  1.00 73.34           C
ATOM   2310  CD1 ILE R 257     135.860 137.127 125.422  1.00 73.34           C
ATOM   2311  H   ILE R 257     135.884 139.313 128.030  1.00 73.34           H
ATOM   2312  N   GLN R 258     132.030 139.482 126.157  1.00 70.85           N
ATOM   2313  CA  GLN R 258     130.712 140.100 126.083  1.00 70.85           C
ATOM   2314  C   GLN R 258     129.696 139.300 126.880  1.00 70.85           C
ATOM   2315  O   GLN R 258     130.071 138.545 127.780  1.00 70.85           O
ATOM   2316  CB  GLN R 258     130.259 140.233 124.627  1.00 70.85           C
ATOM   2317  CG  GLN R 258     131.236 140.978 123.728  1.00 70.85           C
ATOM   2318  CD  GLN R 258     131.040 142.480 123.760  1.00 70.85           C
ATOM   2319  NE2 GLN R 258     131.163 143.116 122.603  1.00 70.85           N
ATOM   2320  OE1 GLN R 258     130.782 143.062 124.812  1.00 70.85           O
ATOM   2321  H   GLN R 258     132.242 139.062 125.437  1.00 70.85           H
ATOM   2322 HE21 GLN R 258     131.344 142.675 121.887  1.00 70.85           H
ATOM   2323 HE22 GLN R 258     131.062 143.969 122.568  1.00 70.85           H
ATOM   2324  N   ASN R 259     128.413 139.496 126.584  1.00 67.74           N
ATOM   2325  CA  ASN R 259     127.307 138.932 127.356  1.00 67.74           C
ATOM   2326  C   ASN R 259     127.323 139.475 128.788  1.00 67.74           C
ATOM   2327  O   ASN R 259     127.609 138.777 129.764  1.00 67.74           O
ATOM   2328  CB  ASN R 259     127.323 137.395 127.338  1.00 67.74           C
ATOM   2329  CG  ASN R 259     126.051 136.785 127.921  1.00 67.74           C
ATOM   2330  ND2 ASN R 259     125.525 135.772 127.251  1.00 67.74           N
ATOM   2331  OD1 ASN R 259     125.562 137.213 128.960  1.00 67.74           O
ATOM   2332  H   ASN R 259     128.156 139.971 125.915  1.00 67.74           H
ATOM   2333 HD21 ASN R 259     124.813 135.388 127.542  1.00 67.74           H
ATOM   2334 HD22 ASN R 259     125.896 135.498 126.525  1.00 67.74           H
ATOM   2335  N   ARG R 260     127.044 140.779 128.868  1.00 70.78           N
ATOM   2336  CA  ARG R 260     126.768 141.408 130.155  1.00 70.78           C
ATOM   2337  C   ARG R 260     125.692 140.647 130.925  1.00 70.78           C
ATOM   2338  O   ARG R 260     125.652 140.696 132.160  1.00 70.78           O
ATOM   2339  CB  ARG R 260     126.356 142.862 129.936  1.00 70.78           C
ATOM   2340  CG  ARG R 260     126.062 143.640 131.209  1.00 70.78           C
ATOM   2341  CD  ARG R 260     125.733 145.091 130.900  1.00 70.78           C
ATOM   2342  NE  ARG R 260     124.498 145.220 130.135  1.00 70.78           N
ATOM   2343  CZ  ARG R 260     123.286 145.221 130.676  1.00 70.78           C
ATOM   2344  NH1 ARG R 260     123.145 145.099 131.988  1.00 70.78           N1+
ATOM   2345  NH2 ARG R 260     122.215 145.343 129.907  1.00 70.78           N
ATOM   2346  H   ARG R 260     127.011 141.310 128.193  1.00 70.78           H
ATOM   2347  HE  ARG R 260     124.559 145.300 129.281  1.00 70.78           H
ATOM   2348 HH11 ARG R 260     123.839 145.019 132.489  1.00 70.78           H
ATOM   2349 HH12 ARG R 260     122.359 145.100 132.338  1.00 70.78           H
ATOM   2350 HH21 ARG R 260     122.304 145.422 129.055  1.00 70.78           H
ATOM   2351 HH22 ARG R 260     121.430 145.343 130.259  1.00 70.78           H
ATOM   2352  N   TRP R 261     124.813 139.931 130.215  1.00 68.83           N
ATOM   2353  CA  TRP R 261     123.788 139.142 130.894  1.00 68.83           C
ATOM   2354  C   TRP R 261     124.405 138.055 131.767  1.00 68.83           C
ATOM   2355  O   TRP R 261     123.896 137.769 132.857  1.00 68.83           O
ATOM   2356  CB  TRP R 261     122.827 138.516 129.880  1.00 68.83           C
ATOM   2357  CG  TRP R 261     121.747 137.677 130.521  1.00 68.83           C
ATOM   2358  CD1 TRP R 261     120.637 138.134 131.167  1.00 68.83           C
ATOM   2359  CD2 TRP R 261     121.680 136.245 130.577  1.00 68.83           C
ATOM   2360  CE2 TRP R 261     120.502 135.909 131.269  1.00 68.83           C
ATOM   2361  CE3 TRP R 261     122.500 135.217 130.112  1.00 68.83           C
ATOM   2362  NE1 TRP R 261     119.883 137.079 131.618  1.00 68.83           N
ATOM   2363  CZ2 TRP R 261     120.125 134.587 131.503  1.00 68.83           C
ATOM   2364  CZ3 TRP R 261     122.121 133.909 130.345  1.00 68.83           C
ATOM   2365  CH2 TRP R 261     120.949 133.605 131.035  1.00 68.83           C
ATOM   2366  H   TRP R 261     124.795 139.891 129.356  1.00 68.83           H
ATOM   2367  HE1 TRP R 261     119.142 137.143 132.050  1.00 68.83           H
ATOM   2368  N   LEU R 262     125.470 137.439 131.235  1.00 65.75           N
ATOM   2369  CA  LEU R 262     126.133 136.326 131.951  1.00 65.75           C
ATOM   2370  C   LEU R 262     126.696 136.878 133.245  1.00 65.75           C
ATOM   2371  O   LEU R 262     126.870 136.110 134.179  1.00 65.75           O
ATOM   2372  CB  LEU R 262     127.249 135.714 131.106  1.00 65.75           C
ATOM   2373  CG  LEU R 262     127.848 134.431 131.680  1.00 65.75           C
ATOM   2374  CD1 LEU R 262     128.466 133.583 130.584  1.00 65.75           C
ATOM   2375  CD2 LEU R 262     128.861 134.722 132.773  1.00 65.75           C
ATOM   2376  H   LEU R 262     125.821 137.642 130.477  1.00 65.75           H
ATOM   2377  N   VAL R 263     127.070 138.144 133.234  1.00 65.78           N
ATOM   2378  CA  VAL R 263     127.677 138.666 134.478  1.00 65.78           C
ATOM   2379  C   VAL R 263     126.625 138.578 135.567  1.00 65.78           C
ATOM   2380  O   VAL R 263     126.896 137.978 136.563  1.00 65.78           O
ATOM   2381  CB  VAL R 263     128.169 140.114 134.291  1.00 65.78           C
ATOM   2382  CG1 VAL R 263     128.667 140.714 135.597  1.00 65.78           C
ATOM   2383  CG2 VAL R 263     129.237 140.214 133.212  1.00 65.78           C
ATOM   2384  H   VAL R 263     126.996 138.694 132.577  1.00 65.78           H
ATOM   2385  N   HIE R 264     125.421 139.045 135.303  1.00 66.36           N
ATOM   2386  CA  HIE R 264     124.402 139.033 136.378  1.00 66.36           C
ATOM   2387  C   HIE R 264     124.100 137.592 136.806  1.00 66.36           C
ATOM   2388  O   HIE R 264     123.978 137.359 138.023  1.00 66.36           O
ATOM   2389  CB  HIE R 264     123.150 139.799 135.928  1.00 66.36           C
ATOM   2390  CG  HIE R 264     121.908 139.508 136.703  1.00 66.36           C
ATOM   2391  CD2 HIE R 264     120.622 139.427 136.309  1.00 66.36           C
ATOM   2392  ND1 HIE R 264     121.906 139.316 138.071  1.00 66.36           N
ATOM   2393  CE1 HIE R 264     120.677 139.107 138.479  1.00 66.36           C
ATOM   2394  NE2 HIE R 264     119.874 139.172 137.417  1.00 66.36           N
ATOM   2395  H   HIE R 264     125.164 139.364 134.547  1.00 66.36           H
ATOM   2396  HE2 HIE R 264     119.020 139.069 137.430  1.00 66.36           H
ATOM   2397  N   ILE R 265     123.985 136.664 135.848  1.00 65.35           N
ATOM   2398  CA  ILE R 265     123.631 135.257 136.207  1.00 65.35           C
ATOM   2399  C   ILE R 265     124.737 134.559 136.996  1.00 65.35           C
ATOM   2400  O   ILE R 265     124.430 134.026 138.047  1.00 65.35           O
ATOM   2401  CB  ILE R 265     123.294 134.447 134.952  1.00 65.35           C
ATOM   2402  CG1 ILE R 265     123.403 135.283 133.679  1.00 65.35           C
ATOM   2403  CG2 ILE R 265     121.926 133.809 135.094  1.00 65.35           C
ATOM   2404  CD1 ILE R 265     122.426 136.424 133.622  1.00 65.35           C
ATOM   2405  H   ILE R 265     124.101 136.809 135.008  1.00 65.35           H
ATOM   2406  N   MET R 266     125.969 134.573 136.507  1.00 64.52           N
ATOM   2407  CA  MET R 266     127.100 133.928 137.219  1.00 64.52           C
ATOM   2408  C   MET R 266     127.523 134.719 138.462  1.00 64.52           C
ATOM   2409  O   MET R 266     127.788 134.085 139.484  1.00 64.52           O
ATOM   2410  CB  MET R 266     128.294 133.735 136.289  1.00 64.52           C
ATOM   2411  CG  MET R 266     129.580 133.647 137.039  1.00 64.52           C
ATOM   2412  SD  MET R 266     130.187 135.287 137.377  1.00 64.52           S
ATOM   2413  CE  MET R 266     130.315 135.941 135.714  1.00 64.52           C
ATOM   2414  H   MET R 266     126.186 134.948 135.764  1.00 64.52           H
ATOM   2415  N   SER R 267     127.587 136.062 138.398  1.00 65.93           N
ATOM   2416  CA  SER R 267     128.001 136.838 139.606  1.00 65.93           C
ATOM   2417  C   SER R 267     126.983 136.645 140.721  1.00 65.93           C
ATOM   2418  O   SER R 267     127.390 136.634 141.887  1.00 65.93           O
ATOM   2419  CB  SER R 267     128.350 138.292 139.383  1.00 65.93           C
ATOM   2420  OG  SER R 267     127.215 139.018 138.936  1.00 65.93           O
ATOM   2421  H   SER R 267     127.405 136.532 137.701  1.00 65.93           H
ATOM   2422  HG  SER R 267     127.326 139.836 139.092  1.00 65.93           H
ATOM   2423  N   ASP R 268     125.704 136.556 140.390  1.00 64.59           N
ATOM   2424  CA  ASP R 268     124.748 136.274 141.480  1.00 64.59           C
ATOM   2425  C   ASP R 268     125.104 134.910 142.077  1.00 64.59           C
ATOM   2426  O   ASP R 268     125.213 134.855 143.306  1.00 64.59           O
ATOM   2427  CB  ASP R 268     123.302 136.289 140.982  1.00 64.59           C
ATOM   2428  CG  ASP R 268     122.294 135.864 142.036  1.00 64.59           C
ATOM   2429  OD1 ASP R 268     122.722 135.570 143.172  1.00 64.59           O
ATOM   2430  OD2 ASP R 268     121.090 135.832 141.714  1.00 64.59           O1-
ATOM   2431  H   ASP R 268     125.374 136.646 139.601  1.00 64.59           H
ATOM   2432  N   ILE R 269     125.389 133.883 141.258  1.00 61.03           N
ATOM   2433  CA  ILE R 269     125.678 132.547 141.857  1.00 61.03           C
ATOM   2434  C   ILE R 269     126.937 132.598 142.716  1.00 61.03           C
ATOM   2435  O   ILE R 269     126.902 132.040 143.820  1.00 61.03           O
ATOM   2436  CB  ILE R 269     125.631 131.356 140.883  1.00 61.03           C
ATOM   2437  CG1 ILE R 269     126.945 131.070 140.154  1.00 61.03           C
ATOM   2438  CG2 ILE R 269     124.438 131.438 139.944  1.00 61.03           C
ATOM   2439  CD1 ILE R 269     126.874 129.904 139.195  1.00 61.03           C
ATOM   2440  H   ILE R 269     125.422 133.923 140.400  1.00 61.03           H
ATOM   2441  N   ALA R 270     127.977 133.289 142.278  1.00 60.14           N
ATOM   2442  CA  ALA R 270     129.232 133.298 143.059  1.00 60.14           C
ATOM   2443  C   ALA R 270     128.990 133.911 144.433  1.00 60.14           C
ATOM   2444  O   ALA R 270     129.496 133.356 145.420  1.00 60.14           O
ATOM   2445  CB  ALA R 270     130.294 134.067 142.315  1.00 60.14           C
ATOM   2446  H   ALA R 270     127.991 133.751 141.553  1.00 60.14           H
ATOM   2447  N   ASN R 271     128.228 134.993 144.491  1.00 58.45           N
ATOM   2448  CA  ASN R 271     128.025 135.662 145.793  1.00 58.45           C
ATOM   2449  C   ASN R 271     127.271 134.728 146.733  1.00 58.45           C
ATOM   2450  O   ASN R 271     127.654 134.650 147.917  1.00 58.45           O
ATOM   2451  CB  ASN R 271     127.273 136.981 145.645  1.00 58.45           C
ATOM   2452  CG  ASN R 271     128.152 138.179 145.394  1.00 58.45           C
ATOM   2453  ND2 ASN R 271     127.856 139.275 146.058  1.00 58.45           N
ATOM   2454  OD1 ASN R 271     129.058 138.134 144.577  1.00 58.45           O
ATOM   2455  H   ASN R 271     127.828 135.354 143.821  1.00 58.45           H
ATOM   2456 HD21 ASN R 271     128.307 139.994 145.923  1.00 58.45           H
ATOM   2457 HD22 ASN R 271     127.211 139.272 146.627  1.00 58.45           H
ATOM   2458  N   MET R 272     126.274 134.018 146.212  1.00 58.42           N
ATOM   2459  CA  MET R 272     125.461 133.160 147.097  1.00 58.42           C
ATOM   2460  C   MET R 272     126.373 132.124 147.736  1.00 58.42           C
ATOM   2461  O   MET R 272     126.391 132.025 148.948  1.00 58.42           O
ATOM   2462  CB  MET R 272     124.418 132.401 146.282  1.00 58.42           C
ATOM   2463  CG  MET R 272     123.357 133.264 145.670  1.00 58.42           C
ATOM   2464  SD  MET R 272     122.154 132.231 144.816  1.00 58.42           S
ATOM   2465  CE  MET R 272     123.077 131.811 143.341  1.00 58.42           C
ATOM   2466  H   MET R 272     126.051 134.011 145.381  1.00 58.42           H
ATOM   2467  N   LEU R 273     127.200 131.482 146.937  1.00 57.59           N
ATOM   2468  CA  LEU R 273     128.078 130.468 147.517  1.00 57.59           C
ATOM   2469  C   LEU R 273     128.981 131.067 148.594  1.00 57.59           C
ATOM   2470  O   LEU R 273     129.100 130.528 149.711  1.00 57.59           O
ATOM   2471  CB  LEU R 273     128.912 129.813 146.418  1.00 57.59           C
ATOM   2472  CG  LEU R 273     128.155 128.954 145.406  1.00 57.59           C
ATOM   2473  CD1 LEU R 273     128.884 128.938 144.078  1.00 57.59           C
ATOM   2474  CD2 LEU R 273     127.973 127.541 145.935  1.00 57.59           C
ATOM   2475  H   LEU R 273     127.275 131.605 146.089  1.00 57.59           H
ATOM   2476  N   ALA R 274     129.630 132.185 148.268  1.00 55.26           N
ATOM   2477  CA  ALA R 274     130.535 132.817 149.216  1.00 55.26           C
ATOM   2478  C   ALA R 274     129.830 133.170 150.518  1.00 55.26           C
ATOM   2479  O   ALA R 274     130.458 133.189 151.582  1.00 55.26           O
ATOM   2480  CB  ALA R 274     131.162 134.060 148.589  1.00 55.26           C
ATOM   2481  H   ALA R 274     129.559 132.587 147.511  1.00 55.26           H
ATOM   2482  N   LEU R 275     128.533 133.461 150.463  1.00 56.35           N
ATOM   2483  CA  LEU R 275     127.829 133.783 151.699  1.00 56.35           C
ATOM   2484  C   LEU R 275     127.272 132.549 152.392  1.00 56.35           C
ATOM   2485  O   LEU R 275     127.111 132.552 153.618  1.00 56.35           O
ATOM   2486  CB  LEU R 275     126.707 134.784 151.432  1.00 56.35           C
ATOM   2487  CG  LEU R 275     127.144 136.163 150.950  1.00 56.35           C
ATOM   2488  CD1 LEU R 275     125.996 137.137 151.057  1.00 56.35           C
ATOM   2489  CD2 LEU R 275     128.330 136.649 151.767  1.00 56.35           C
ATOM   2490  H   LEU R 275     128.057 133.478 149.747  1.00 56.35           H
ATOM   2491  N   LEU R 276     126.944 131.498 151.645  1.00 57.05           N
ATOM   2492  CA  LEU R 276     126.640 130.232 152.296  1.00 57.05           C
ATOM   2493  C   LEU R 276     127.800 129.800 153.171  1.00 57.05           C
ATOM   2494  O   LEU R 276     127.600 129.127 154.192  1.00 57.05           O
ATOM   2495  CB  LEU R 276     126.319 129.158 151.261  1.00 57.05           C
ATOM   2496  CG  LEU R 276     125.817 127.820 151.805  1.00 57.05           C
ATOM   2497  CD1 LEU R 276     124.332 127.865 152.097  1.00 57.05           C
ATOM   2498  CD2 LEU R 276     126.138 126.696 150.830  1.00 57.05           C
ATOM   2499  H   LEU R 276     126.893 131.496 150.787  1.00 57.05           H
ATOM   2500  N   ASN R 277     129.016 130.179 152.783  1.00 54.71           N
ATOM   2501  CA  ASN R 277     130.163 129.957 153.662  1.00 54.71           C
ATOM   2502  C   ASN R 277     129.921 130.553 155.045  1.00 54.71           C
ATOM   2503  O   ASN R 277     130.022 129.853 156.062  1.00 54.71           O
ATOM   2504  CB  ASN R 277     131.424 130.545 153.041  1.00 54.71           C
ATOM   2505  CG  ASN R 277     132.658 130.214 153.818  1.00 54.71           C
ATOM   2506  ND2 ASN R 277     133.790 130.215 153.132  1.00 54.71           N
ATOM   2507  OD1 ASN R 277     132.611 129.949 155.015  1.00 54.71           O
ATOM   2508  H   ASN R 277     129.197 130.558 152.032  1.00 54.71           H
ATOM   2509 HD21 ASN R 277     134.531 130.025 153.525  1.00 54.71           H
ATOM   2510 HD22 ASN R 277     133.784 130.406 152.293  1.00 54.71           H
ATOM   2511  N   THR R 278     129.626 131.852 155.109  1.00 56.06           N
ATOM   2512  CA  THR R 278     129.445 132.493 156.406  1.00 56.06           C
ATOM   2513  C   THR R 278     128.139 132.080 157.062  1.00 56.06           C
ATOM   2514  O   THR R 278     127.925 132.378 158.240  1.00 56.06           O
ATOM   2515  CB  THR R 278     129.512 134.015 156.271  1.00 56.06           C
ATOM   2516  CG2 THR R 278     128.202 134.566 155.750  1.00 56.06           C
ATOM   2517  OG1 THR R 278     129.771 134.593 157.555  1.00 56.06           O
ATOM   2518  H   THR R 278     129.529 132.368 154.428  1.00 56.06           H
ATOM   2519  HG1 THR R 278     129.315 134.196 158.138  1.00 56.06           H
ATOM   2520  N   ALA R 279     127.263 131.408 156.325  1.00 56.47           N
ATOM   2521  CA  ALA R 279     126.081 130.827 156.948  1.00 56.47           C
ATOM   2522  C   ALA R 279     126.434 129.540 157.684  1.00 56.47           C
ATOM   2523  O   ALA R 279     125.937 129.282 158.785  1.00 56.47           O
ATOM   2524  CB  ALA R 279     125.004 130.571 155.894  1.00 56.47           C
ATOM   2525  H   ALA R 279     127.332 131.278 155.478  1.00 56.47           H
ATOM   2526  N   ILE R 280     127.292 128.718 157.087  1.00 55.83           N
ATOM   2527  CA  ILE R 280     127.619 127.417 157.662  1.00 55.83           C
ATOM   2528  C   ILE R 280     128.797 127.519 158.617  1.00 55.83           C
ATOM   2529  O   ILE R 280     129.184 126.522 159.238  1.00 55.83           O
ATOM   2530  CB  ILE R 280     127.917 126.381 156.569  1.00 55.83           C
ATOM   2531  CG1 ILE R 280     129.233 126.713 155.878  1.00 55.83           C
ATOM   2532  CG2 ILE R 280     126.776 126.322 155.564  1.00 55.83           C
ATOM   2533  CD1 ILE R 280     129.550 125.805 154.724  1.00 55.83           C
ATOM   2534  H   ILE R 280     127.696 128.895 156.348  1.00 55.83           H
ATOM   2535  N   ASN R 281     129.403 128.702 158.706  1.00 56.89           N
ATOM   2536  CA  ASN R 281     130.472 128.895 159.680  1.00 56.89           C
ATOM   2537  C   ASN R 281     129.996 128.591 161.092  1.00 56.89           C
ATOM   2538  O   ASN R 281     130.739 128.013 161.893  1.00 56.89           O
ATOM   2539  CB  ASN R 281     131.015 130.318 159.600  1.00 56.89           C
ATOM   2540  CG  ASN R 281     132.380 130.381 158.963  1.00 56.89           C
ATOM   2541  ND2 ASN R 281     133.027 131.536 159.066  1.00 56.89           N
ATOM   2542  OD1 ASN R 281     132.852 129.405 158.382  1.00 56.89           O
ATOM   2543  H   ASN R 281     129.216 129.389 158.224  1.00 56.89           H
ATOM   2544 HD21 ASN R 281     133.809 131.623 158.718  1.00 56.89           H
ATOM   2545 HD22 ASN R 281     132.664 132.197 159.480  1.00 56.89           H
ATOM   2546  N   PHE R 282     128.760 128.974 161.417  1.00 58.63           N
ATOM   2547  CA  PHE R 282     128.211 128.687 162.738  1.00 58.63           C
ATOM   2548  C   PHE R 282     128.269 127.198 163.034  1.00 58.63           C
ATOM   2549  O   PHE R 282     128.828 126.772 164.049  1.00 58.63           O
ATOM   2550  CB  PHE R 282     126.771 129.193 162.843  1.00 58.63           C
ATOM   2551  CG  PHE R 282     125.859 128.275 163.617  1.00 58.63           C
ATOM   2552  CD1 PHE R 282     125.947 128.182 164.990  1.00 58.63           C
ATOM   2553  CD2 PHE R 282     124.912 127.509 162.963  1.00 58.63           C
ATOM   2554  CE1 PHE R 282     125.119 127.345 165.697  1.00 58.63           C
ATOM   2555  CE2 PHE R 282     124.079 126.666 163.669  1.00 58.63           C
ATOM   2556  CZ  PHE R 282     124.183 126.588 165.039  1.00 58.63           C
ATOM   2557  H   PHE R 282     128.229 129.398 160.890  1.00 58.63           H
ATOM   2558  N   PHE R 283     127.679 126.388 162.158  1.00 58.38           N
ATOM   2559  CA  PHE R 283     127.751 124.946 162.327  1.00 58.38           C
ATOM   2560  C   PHE R 283     129.198 124.507 162.479  1.00 58.38           C
ATOM   2561  O   PHE R 283     129.604 124.008 163.535  1.00 58.38           O
ATOM   2562  CB  PHE R 283     127.089 124.253 161.140  1.00 58.38           C
ATOM   2563  CG  PHE R 283     125.595 124.245 161.200  1.00 58.38           C
ATOM   2564  CD1 PHE R 283     124.938 123.623 162.243  1.00 58.38           C
ATOM   2565  CD2 PHE R 283     124.848 124.851 160.213  1.00 58.38           C
ATOM   2566  CE1 PHE R 283     123.562 123.610 162.301  1.00 58.38           C
ATOM   2567  CE2 PHE R 283     123.475 124.843 160.264  1.00 58.38           C
ATOM   2568  CZ  PHE R 283     122.828 124.222 161.310  1.00 58.38           C
ATOM   2569  H   PHE R 283     127.238 126.652 161.468  1.00 58.38           H
ATOM   2570  N   LEU R 284     130.008 124.803 161.460  1.00 57.61           N
ATOM   2571  CA  LEU R 284     131.344 124.236 161.339  1.00 57.61           C
ATOM   2572  C   LEU R 284     132.263 124.646 162.480  1.00 57.61           C
ATOM   2573  O   LEU R 284     133.289 123.998 162.705  1.00 57.61           O
ATOM   2574  CB  LEU R 284     131.946 124.651 160.001  1.00 57.61           C
ATOM   2575  CG  LEU R 284     132.826 123.634 159.293  1.00 57.61           C
ATOM   2576  CD1 LEU R 284     132.115 122.297 159.197  1.00 57.61           C
ATOM   2577  CD2 LEU R 284     133.153 124.154 157.915  1.00 57.61           C
ATOM   2578  H   LEU R 284     129.794 125.338 160.822  1.00 57.61           H
ATOM   2579  N   TYR R 285     131.934 125.709 163.207  1.00 56.85           N
ATOM   2580  CA  TYR R 285     132.787 126.117 164.313  1.00 56.85           C
ATOM   2581  C   TYR R 285     132.176 125.840 165.679  1.00 56.85           C
ATOM   2582  O   TYR R 285     132.808 125.176 166.504  1.00 56.85           O
ATOM   2583  CB  TYR R 285     133.138 127.597 164.180  1.00 56.85           C
ATOM   2584  CG  TYR R 285     134.182 127.849 163.118  1.00 56.85           C
ATOM   2585  CD1 TYR R 285     135.436 127.269 163.206  1.00 56.85           C
ATOM   2586  CD2 TYR R 285     133.907 128.648 162.021  1.00 56.85           C
ATOM   2587  CE1 TYR R 285     136.388 127.486 162.240  1.00 56.85           C
ATOM   2588  CE2 TYR R 285     134.855 128.868 161.049  1.00 56.85           C
ATOM   2589  CZ  TYR R 285     136.094 128.282 161.164  1.00 56.85           C
ATOM   2590  OH  TYR R 285     137.045 128.501 160.196  1.00 56.85           O
ATOM   2591  H   TYR R 285     131.237 126.197 163.080  1.00 56.85           H
ATOM   2592  HH  TYR R 285     136.729 129.003 159.601  1.00 56.85           H
ATOM   2593  N   CYS R 286     130.963 126.321 165.953  1.00 61.15           N
ATOM   2594  CA  CYS R 286     130.413 126.191 167.290  1.00 61.15           C
ATOM   2595  C   CYS R 286     129.375 125.091 167.460  1.00 61.15           C
ATOM   2596  O   CYS R 286     129.001 124.811 168.601  1.00 61.15           O
ATOM   2597  CB  CYS R 286     129.807 127.522 167.764  1.00 61.15           C
ATOM   2598  SG  CYS R 286     128.993 128.518 166.507  1.00 61.15           S
ATOM   2599  H   CYS R 286     130.454 126.719 165.385  1.00 61.15           H
ATOM   2600  HG  CYS R 286     128.736 127.832 165.556  1.00 61.15           H
ATOM   2601  N   PHE R 287     128.905 124.444 166.394  1.00 62.44           N
ATOM   2602  CA  PHE R 287     127.992 123.333 166.632  1.00 62.44           C
ATOM   2603  C   PHE R 287     128.727 122.027 166.881  1.00 62.44           C
ATOM   2604  O   PHE R 287     128.202 121.158 167.585  1.00 62.44           O
ATOM   2605  CB  PHE R 287     127.025 123.170 165.465  1.00 62.44           C
ATOM   2606  CG  PHE R 287     125.723 122.533 165.844  1.00 62.44           C
ATOM   2607  CD1 PHE R 287     125.638 121.175 166.075  1.00 62.44           C
ATOM   2608  CD2 PHE R 287     124.573 123.293 165.937  1.00 62.44           C
ATOM   2609  CE1 PHE R 287     124.439 120.588 166.412  1.00 62.44           C
ATOM   2610  CE2 PHE R 287     123.367 122.713 166.276  1.00 62.44           C
ATOM   2611  CZ  PHE R 287     123.300 121.357 166.513  1.00 62.44           C
ATOM   2612  H   PHE R 287     129.089 124.619 165.572  1.00 62.44           H
ATOM   2613  N   ILE R 288     129.935 121.878 166.341  1.00 62.74           N
ATOM   2614  CA  ILE R 288     130.680 120.640 166.521  1.00 62.74           C
ATOM   2615  C   ILE R 288     131.035 120.436 167.987  1.00 62.74           C
ATOM   2616  O   ILE R 288     131.035 119.307 168.489  1.00 62.74           O
ATOM   2617  CB  ILE R 288     131.932 120.646 165.630  1.00 62.74           C
ATOM   2618  CG1 ILE R 288     131.536 120.730 164.159  1.00 62.74           C
ATOM   2619  CG2 ILE R 288     132.772 119.414 165.890  1.00 62.74           C
ATOM   2620  CD1 ILE R 288     131.008 119.439 163.595  1.00 62.74           C
ATOM   2621  H   ILE R 288     130.336 122.477 165.872  1.00 62.74           H
ATOM   2622  N   SER R 289     131.338 121.518 168.693  1.00 66.13           N
ATOM   2623  CA  SER R 289     131.800 121.414 170.069  1.00 66.13           C
ATOM   2624  C   SER R 289     130.747 120.737 170.929  1.00 66.13           C
ATOM   2625  O   SER R 289     129.634 121.248 171.077  1.00 66.13           O
ATOM   2626  CB  SER R 289     132.121 122.803 170.619  1.00 66.13           C
ATOM   2627  OG  SER R 289     133.390 123.257 170.188  1.00 66.13           O
ATOM   2628  H   SER R 289     131.283 122.322 168.393  1.00 66.13           H
ATOM   2629  HG  SER R 289     133.537 124.021 170.504  1.00 66.13           H
ATOM   2630  N   LYS R 290     131.089 119.572 171.478  1.00 68.79           N
ATOM   2631  CA  LYS R 290     130.190 118.929 172.428  1.00 68.79           C
ATOM   2632  C   LYS R 290     130.025 119.786 173.670  1.00 68.79           C
ATOM   2633  O   LYS R 290     128.940 119.840 174.261  1.00 68.79           O
ATOM   2634  CB  LYS R 290     130.710 117.541 172.797  1.00 68.79           C
ATOM   2635  CG  LYS R 290     129.693 116.678 173.528  1.00 68.79           C
ATOM   2636  CD  LYS R 290     128.500 116.328 172.654  1.00 68.79           C
ATOM   2637  CE  LYS R 290     128.926 115.879 171.264  1.00 68.79           C
ATOM   2638  NZ  LYS R 290     127.934 114.948 170.661  1.00 68.79           N1+
ATOM   2639  H   LYS R 290     131.820 119.148 171.318  1.00 68.79           H
ATOM   2640  HZ1 LYS R 290     128.210 114.704 169.851  1.00 68.79           H
ATOM   2641  HZ2 LYS R 290     127.852 114.227 171.176  1.00 68.79           H
ATOM   2642  HZ3 LYS R 290     127.146 115.356 170.595  1.00 68.79           H
ATOM   2643  N   ARG R 291     131.091 120.481 174.070  1.00 68.93           N
ATOM   2644  CA  ARG R 291     130.983 121.414 175.183  1.00 68.93           C
ATOM   2645  C   ARG R 291     130.021 122.548 174.855  1.00 68.93           C
ATOM   2646  O   ARG R 291     129.226 122.960 175.705  1.00 68.93           O
ATOM   2647  CB  ARG R 291     132.362 121.959 175.544  1.00 68.93           C
ATOM   2648  CG  ARG R 291     133.130 121.079 176.507  1.00 68.93           C
ATOM   2649  CD  ARG R 291     134.470 121.690 176.852  1.00 68.93           C
ATOM   2650  NE  ARG R 291     134.799 121.511 178.263  1.00 68.93           N
ATOM   2651  CZ  ARG R 291     136.014 121.219 178.714  1.00 68.93           C
ATOM   2652  NH1 ARG R 291     137.022 121.072 177.865  1.00 68.93           N1+
ATOM   2653  NH2 ARG R 291     136.222 121.074 180.016  1.00 68.93           N
ATOM   2654  H   ARG R 291     131.872 120.426 173.715  1.00 68.93           H
ATOM   2655  HE  ARG R 291     134.166 121.600 178.839  1.00 68.93           H
ATOM   2656 HH11 ARG R 291     136.890 121.166 177.020  1.00 68.93           H
ATOM   2657 HH12 ARG R 291     137.808 120.883 178.159  1.00 68.93           H
ATOM   2658 HH21 ARG R 291     135.570 121.169 180.569  1.00 68.93           H
ATOM   2659 HH22 ARG R 291     137.009 120.885 180.307  1.00 68.93           H
ATOM   2660  N   PHE R 292     130.061 123.052 173.620  1.00 68.50           N
ATOM   2661  CA  PHE R 292     129.127 124.107 173.251  1.00 68.50           C
ATOM   2662  C   PHE R 292     127.706 123.582 173.152  1.00 68.50           C
ATOM   2663  O   PHE R 292     126.767 124.300 173.497  1.00 68.50           O
ATOM   2664  CB  PHE R 292     129.537 124.768 171.937  1.00 68.50           C
ATOM   2665  CG  PHE R 292     128.702 125.969 171.575  1.00 68.50           C
ATOM   2666  CD1 PHE R 292     127.481 125.824 170.935  1.00 68.50           C
ATOM   2667  CD2 PHE R 292     129.147 127.244 171.863  1.00 68.50           C
ATOM   2668  CE1 PHE R 292     126.721 126.921 170.600  1.00 68.50           C
ATOM   2669  CE2 PHE R 292     128.388 128.349 171.530  1.00 68.50           C
ATOM   2670  CZ  PHE R 292     127.172 128.184 170.897  1.00 68.50           C
ATOM   2671  H   PHE R 292     130.604 122.804 173.001  1.00 68.50           H
ATOM   2672  N   ARG R 293     127.517 122.347 172.695  1.00 69.26           N
ATOM   2673  CA  ARG R 293     126.167 121.795 172.660  1.00 69.26           C
ATOM   2674  C   ARG R 293     125.610 121.610 174.068  1.00 69.26           C
ATOM   2675  O   ARG R 293     124.425 121.872 174.317  1.00 69.26           O
ATOM   2676  CB  ARG R 293     126.158 120.476 171.898  1.00 69.26           C
ATOM   2677  CG  ARG R 293     126.383 120.643 170.424  1.00 69.26           C
ATOM   2678  CD  ARG R 293     125.847 119.470 169.655  1.00 69.26           C
ATOM   2679  NE  ARG R 293     126.880 118.470 169.426  1.00 69.26           N
ATOM   2680  CZ  ARG R 293     126.881 117.622 168.404  1.00 69.26           C
ATOM   2681  NH1 ARG R 293     125.900 117.655 167.513  1.00 69.26           N1+
ATOM   2682  NH2 ARG R 293     127.864 116.744 168.268  1.00 69.26           N
ATOM   2683  H   ARG R 293     128.138 121.825 172.408  1.00 69.26           H
ATOM   2684  HE  ARG R 293     127.530 118.426 169.987  1.00 69.26           H
ATOM   2685 HH11 ARG R 293     125.262 118.226 167.597  1.00 69.26           H
ATOM   2686 HH12 ARG R 293     125.901 117.106 166.851  1.00 69.26           H
ATOM   2687 HH21 ARG R 293     128.504 116.722 168.842  1.00 69.26           H
ATOM   2688 HH22 ARG R 293     127.862 116.196 167.605  1.00 69.26           H
ATOM   2689  N   THR R 294     126.452 121.168 175.004  1.00 74.78           N
ATOM   2690  CA  THR R 294     126.012 121.046 176.389  1.00 74.78           C
ATOM   2691  C   THR R 294     125.698 122.413 176.982  1.00 74.78           C
ATOM   2692  O   THR R 294     124.693 122.584 177.682  1.00 74.78           O
ATOM   2693  CB  THR R 294     127.077 120.332 177.217  1.00 74.78           C
ATOM   2694  CG2 THR R 294     127.184 118.880 176.794  1.00 74.78           C
ATOM   2695  OG1 THR R 294     128.340 120.976 177.025  1.00 74.78           O
ATOM   2696  H   THR R 294     127.268 120.938 174.859  1.00 74.78           H
ATOM   2697  HG1 THR R 294     128.271 121.553 176.419  1.00 74.78           H
ATOM   2698  N   MET R 295     126.553 123.401 176.711  1.00 77.38           N
ATOM   2699  CA  MET R 295     126.268 124.762 177.146  1.00 77.38           C
ATOM   2700  C   MET R 295     124.979 125.271 176.524  1.00 77.38           C
ATOM   2701  O   MET R 295     124.244 126.044 177.145  1.00 77.38           O
ATOM   2702  CB  MET R 295     127.432 125.686 176.791  1.00 77.38           C
ATOM   2703  CG  MET R 295     128.461 125.844 177.894  1.00 77.38           C
ATOM   2704  SD  MET R 295     129.323 127.423 177.808  1.00 77.38           S
ATOM   2705  CE  MET R 295     127.947 128.564 177.896  1.00 77.38           C
ATOM   2706  H   MET R 295     127.292 123.303 176.283  1.00 77.38           H
ATOM   2707  N   ALA R 296     124.684 124.840 175.300  1.00 78.76           N
ATOM   2708  CA  ALA R 296     123.471 125.278 174.625  1.00 78.76           C
ATOM   2709  C   ALA R 296     122.243 124.713 175.316  1.00 78.76           C
ATOM   2710  O   ALA R 296     121.282 125.436 175.596  1.00 78.76           O
ATOM   2711  CB  ALA R 296     123.509 124.862 173.154  1.00 78.76           C
ATOM   2712  H   ALA R 296     125.172 124.296 174.847  1.00 78.76           H
ATOM   2713  N   ALA R 297     122.272 123.410 175.584  1.00 83.33           N
ATOM   2714  CA  ALA R 297     121.129 122.767 176.265  1.00 83.33           C
ATOM   2715  C   ALA R 297     120.923 123.444 177.622  1.00 83.33           C
ATOM   2716  O   ALA R 297     119.851 124.040 177.831  1.00 83.33           O
ATOM   2717  CB  ALA R 297     121.386 121.288 176.419  1.00 83.33           C
ATOM   2718  H   ALA R 297     122.924 122.884 175.389  1.00 83.33           H
ATOM   2719  N   ALA R 298     121.936 123.381 178.491  1.00 86.15           N
ATOM   2720  CA  ALA R 298     121.847 123.955 179.854  1.00 86.15           C
ATOM   2721  C   ALA R 298     121.628 125.471 179.791  1.00 86.15           C
ATOM   2722  O   ALA R 298     120.761 125.970 180.533  1.00 86.15           O
ATOM   2723  CB  ALA R 298     123.103 123.620 180.619  1.00 86.15           C
ATOM   2724  H   ALA R 298     122.691 123.009 178.315  1.00 86.15           H
ATOM   2725  N   THR R 299     122.355 126.165 178.912  1.00 86.29           N
ATOM   2726  CA  THR R 299     122.213 127.640 178.794  1.00 86.29           C
ATOM   2727  C   THR R 299     120.791 127.975 178.334  1.00 86.29           C
ATOM   2728  O   THR R 299     120.199 128.911 178.893  1.00 86.29           O
ATOM   2729  CB  THR R 299     123.265 128.212 177.837  1.00 86.29           C
ATOM   2730  CG2 THR R 299     123.128 129.706 177.638  1.00 86.29           C
ATOM   2731  OG1 THR R 299     124.556 127.915 178.373  1.00 86.29           O
ATOM   2732  H   THR R 299     122.931 125.816 178.377  1.00 86.29           H
ATOM   2733  HG1 THR R 299     124.817 127.172 178.080  1.00 86.29           H
ATOM   2734  N   LEU R 300     120.272 127.217 177.366  1.00 91.46           N
ATOM   2735  CA  LEU R 300     118.900 127.438 176.840  1.00 91.46           C
ATOM   2736  C   LEU R 300     117.888 127.168 177.956  1.00 91.46           C
ATOM   2737  O   LEU R 300     116.949 127.972 178.107  1.00 91.46           O
ATOM   2738  CB  LEU R 300     118.672 126.492 175.659  1.00 91.46           C
ATOM   2739  CG  LEU R 300     117.277 126.540 175.039  1.00 91.46           C
ATOM   2740  CD1 LEU R 300     117.258 125.828 173.695  1.00 91.46           C
ATOM   2741  CD2 LEU R 300     116.243 125.935 175.976  1.00 91.46           C
ATOM   2742  H   LEU R 300     120.692 126.565 176.993  1.00 91.46           H
ATOM   2743  N   LYS R 301     118.101 126.096 178.724  1.00 93.72           N
ATOM   2744  CA  LYS R 301     117.176 125.731 179.830  1.00 93.72           C
ATOM   2745  C   LYS R 301     117.174 126.845 180.882  1.00 93.72           C
ATOM   2746  O   LYS R 301     116.077 127.211 181.346  1.00 93.72           O
ATOM   2747  CB  LYS R 301     117.587 124.387 180.438  1.00 93.72           C
ATOM   2748  CG  LYS R 301     116.871 123.167 179.870  1.00 93.72           C
ATOM   2749  CD  LYS R 301     116.803 123.153 178.358  1.00 93.72           C
ATOM   2750  CE  LYS R 301     116.130 121.915 177.804  1.00 93.72           C
ATOM   2751  NZ  LYS R 301     116.114 121.916 176.322  1.00 93.72           N1+
ATOM   2752  H   LYS R 301     118.769 125.563 178.630  1.00 93.72           H
ATOM   2753  HZ1 LYS R 301     115.713 121.178 176.029  1.00 93.72           H
ATOM   2754  HZ2 LYS R 301     115.670 122.630 176.030  1.00 93.72           H
ATOM   2755  HZ3 LYS R 301     116.949 121.941 176.016  1.00 93.72           H
ATOM   2756  N   ALA R 302     118.351 127.394 181.198  1.00 95.37           N
ATOM   2757  CA  ALA R 302     118.449 128.469 182.214  1.00 95.37           C
ATOM   2758  C   ALA R 302     117.643 129.681 181.737  1.00 95.37           C
ATOM   2759  O   ALA R 302     116.900 130.259 182.556  1.00 95.37           O
ATOM   2760  CB  ALA R 302     119.898 128.825 182.431  1.00 95.37           C
ATOM   2761  H   ALA R 302     119.101 127.166 180.844  1.00 95.37           H
ATOM   2762  N   PHE R 303     117.763 130.021 180.450  1.00 96.92           N
ATOM   2763  CA  PHE R 303     117.014 131.161 179.863  1.00 96.92           C
ATOM   2764  C   PHE R 303     115.514 130.859 179.934  1.00 96.92           C
ATOM   2765  O   PHE R 303     114.728 131.760 180.276  1.00 96.92           O
ATOM   2766  CB  PHE R 303     117.449 131.388 178.413  1.00 96.92           C
ATOM   2767  CG  PHE R 303     116.621 132.400 177.661  1.00 96.92           C
ATOM   2768  CD1 PHE R 303     115.470 132.017 176.989  1.00 96.92           C
ATOM   2769  CD2 PHE R 303     116.990 133.735 177.624  1.00 96.92           C
ATOM   2770  CE1 PHE R 303     114.709 132.947 176.299  1.00 96.92           C
ATOM   2771  CE2 PHE R 303     116.227 134.664 176.933  1.00 96.92           C
ATOM   2772  CZ  PHE R 303     115.088 134.268 176.272  1.00 96.92           C
ATOM   2773  H   PHE R 303     118.272 129.609 179.892  1.00 96.92           H
ATOM   2774  N   PHE R 304     115.146 129.608 179.646  1.00 99.51           N
ATOM   2775  CA  PHE R 304     113.755 129.260 179.256  1.00 99.51           C
ATOM   2776  C   PHE R 304     112.890 129.116 180.513  1.00 99.51           C
ATOM   2777  O   PHE R 304     113.373 128.469 181.463  1.00 99.51           O
ATOM   2778  CB  PHE R 304     113.745 127.978 178.421  1.00 99.51           C
ATOM   2779  CG  PHE R 304     112.485 127.749 177.627  1.00 99.51           C
ATOM   2780  CD1 PHE R 304     112.243 128.458 176.462  1.00 99.51           C
ATOM   2781  CD2 PHE R 304     111.542 126.822 178.042  1.00 99.51           C
ATOM   2782  CE1 PHE R 304     111.085 128.246 175.730  1.00 99.51           C
ATOM   2783  CE2 PHE R 304     110.384 126.611 177.309  1.00 99.51           C
ATOM   2784  CZ  PHE R 304     110.158 127.323 176.155  1.00 99.51           C
ATOM   2785  H   PHE R 304     115.683 128.937 179.668  1.00 99.51           H
ATOM   2786  N   NME R 305     111.714 129.642 180.585  1.00  0.00           N
ATOM   2787  CM  NME R 305     110.922 129.485 181.792  1.00  0.00           C
ATOM   2788  H   NME R 305     111.350 130.095 179.951  1.00  0.00           H
END
HETATM    1  C1  LIG R   1     129.879 137.433 148.701  0.00  0.00           C  
HETATM    2  C2  LIG R   1     129.623 138.905 148.900  0.00  0.00           C  
HETATM    3  N1  LIG R   1     128.465 139.467 149.076  0.00  0.00           N  
HETATM    4  O1  LIG R   1     128.596 140.666 149.206  0.00  0.00           O  
HETATM    5  C3  LIG R   1     129.889 140.992 149.122  0.00  0.00           C  
HETATM    6  C4  LIG R   1     130.475 142.376 149.232  0.00  0.00           C  
HETATM    7  N2  LIG R   1     129.678 143.308 148.430  0.00  0.00           N  
HETATM    8  C5  LIG R   1     129.546 143.114 147.103  0.00  0.00           C  
HETATM    9  O2  LIG R   1     130.088 142.168 146.572  0.00  0.00           O  
HETATM   10  C6  LIG R   1     128.727 144.073 146.278  0.00  0.00           C  
HETATM   11  C7  LIG R   1     129.315 145.480 146.393  0.00  0.00           C  
HETATM   12  C8  LIG R   1     127.280 144.075 146.781  0.00  0.00           C  
HETATM   13  C9  LIG R   1     126.656 142.699 146.536  0.00  0.00           C  
HETATM   14  C10 LIG R   1     126.645 142.402 145.035  0.00  0.00           C  
HETATM   15  C11 LIG R   1     128.085 142.381 144.512  0.00  0.00           C  
HETATM   16  N3  LIG R   1     128.738 143.647 144.872  0.00  0.00           N  
HETATM   17  C12 LIG R   1     129.335 144.404 143.930  0.00  0.00           C  
HETATM   18  O3  LIG R   1     129.383 145.611 144.062  0.00  0.00           O  
HETATM   19  C13 LIG R   1     129.932 143.766 142.738  0.00  0.00           C  
HETATM   20  C14 LIG R   1     129.986 144.456 141.526  0.00  0.00           C  
HETATM   21  C15 LIG R   1     130.545 143.855 140.417  0.00  0.00           C  
HETATM   22  C16 LIG R   1     131.051 142.570 140.505  0.00  0.00           C  
HETATM   23  C17 LIG R   1     131.000 141.880 141.703  0.00  0.00           C  
HETATM   24  C18 LIG R   1     130.449 142.472 142.821  0.00  0.00           C  
HETATM   25  N4  LIG R   1     130.552 139.877 148.932  0.00  0.00           N  
HETATM   26  H1  LIG R   1     128.932 136.893 148.722  0.00  0.00           H  
HETATM   27  H2  LIG R   1     130.366 137.275 147.739  0.00  0.00           H  
HETATM   28  H3  LIG R   1     130.524 137.065 149.499  0.00  0.00           H  
HETATM   29  H4  LIG R   1     130.465 142.694 150.274  0.00  0.00           H  
HETATM   30  H5  LIG R   1     131.501 142.367 148.864  0.00  0.00           H  
HETATM   31  H6  LIG R   1     129.244 144.065 148.855  0.00  0.00           H  
HETATM   32  H7  LIG R   1     128.720 146.172 145.796  0.00  0.00           H  
HETATM   33  H8  LIG R   1     129.301 145.796 147.436  0.00  0.00           H  
HETATM   34  H9  LIG R   1     130.342 145.476 146.028  0.00  0.00           H  
HETATM   35  H10 LIG R   1     127.266 144.295 147.849  0.00  0.00           H  
HETATM   36  H11 LIG R   1     126.709 144.833 146.245  0.00  0.00           H  
HETATM   37  H12 LIG R   1     127.242 141.938 147.052  0.00  0.00           H  
HETATM   38  H13 LIG R   1     125.634 142.690 146.915  0.00  0.00           H  
HETATM   39  H14 LIG R   1     126.180 141.432 144.859  0.00  0.00           H  
HETATM   40  H15 LIG R   1     126.081 143.176 144.515  0.00  0.00           H  
HETATM   41  H16 LIG R   1     128.626 141.550 144.964  0.00  0.00           H  
HETATM   42  H17 LIG R   1     128.079 142.269 143.428  0.00  0.00           H  
HETATM   43  H18 LIG R   1     129.591 145.459 141.456  0.00  0.00           H  
HETATM   44  H19 LIG R   1     130.587 144.388 139.479  0.00  0.00           H  
HETATM   45  H20 LIG R   1     131.486 142.104 139.633  0.00  0.00           H  
HETATM   46  H21 LIG R   1     131.396 140.877 141.764  0.00  0.00           H  
HETATM   47  H22 LIG R   1     130.411 141.932 143.755  0.00  0.00           H  
CONECT    1    2   26   27   28
CONECT    2    1   25    3
CONECT    3    2    4
CONECT    4    3    5
CONECT    5    4    6   25
CONECT    6    5    7   29   30
CONECT    7    6    8   31
CONECT    8    7    9   10
CONECT    9    8
CONECT   10    8   16   11   12
CONECT   11   10   32   33   34
CONECT   12   10   13   35   36
CONECT   13   12   14   37   38
CONECT   14   13   15   39   40
CONECT   15   14   16   41   42
CONECT   16   10   15   17
CONECT   17   16   18   19
CONECT   18   17
CONECT   19   17   24   20
CONECT   20   19   21   43
CONECT   21   20   22   44
CONECT   22   21   23   45
CONECT   23   22   24   46
CONECT   24   19   23   47
CONECT   25    2    5
CONECT   26    1
CONECT   27    1
CONECT   28    1
CONECT   29    6
CONECT   30    6
CONECT   31    7
CONECT   32   11
CONECT   33   11
CONECT   34   11
CONECT   35   12
CONECT   36   12
CONECT   37   13
CONECT   38   13
CONECT   39   14
CONECT   40   14
CONECT   41   15
CONECT   42   15
CONECT   43   20
CONECT   44   21
CONECT   45   22
CONECT   46   23
CONECT   47   24
END
