# Supplementary material for: Ultra-large virtual screening unveils potent agonists of the neuromodulatory orphan receptor GPR139
Source: Nat Commun. 2025 Dec 9;17:129. doi: 10.1038/s41467-025-66845-y (PMC12775434; doi:10.1038/s41467-025-66845-y)
Supplement: Supplementary file 3 — Supplementary Data 1 [file 41467_2025_66845_MOESM3_ESM.gz › SUPPLEMENTARY_DATA_1/gpr139_JNJ_pose2.pdb]

ATOM      1  C   ACE R  22     112.439 138.753 132.391  1.00  0.00           C
ATOM      2  O   ACE R  22     113.229 138.242 131.586  1.00  0.00           O
ATOM      3  CH3 ACE R  22     111.445 139.805 131.949  1.00  0.00           C
ATOM      4  N   CYS R  23     112.465 138.383 133.627  1.00 83.46           N
ATOM      5  CA  CYS R  23     113.418 137.371 134.065  1.00 83.46           C
ATOM      6  C   CYS R  23     112.769 136.396 135.045  1.00 83.46           C
ATOM      7  O   CYS R  23     112.505 136.746 136.196  1.00 83.46           O
ATOM      8  CB  CYS R  23     114.642 138.028 134.709  1.00 83.46           C
ATOM      9  SG  CYS R  23     115.429 139.308 133.701  1.00 83.46           S
ATOM     10  H   CYS R  23     111.950 138.692 134.243  1.00 83.46           H
ATOM     11  HG  CYS R  23     116.371 139.760 134.291  1.00 83.46           H
ATOM     12  N   GLY R  24     112.512 135.171 134.581  1.00 81.14           N
ATOM     13  CA  GLY R  24     111.936 134.165 135.459  1.00 81.14           C
ATOM     14  C   GLY R  24     112.886 133.739 136.562  1.00 81.14           C
ATOM     15  O   GLY R  24     112.464 133.194 137.585  1.00 81.14           O
ATOM     16  H   GLY R  24     112.662 134.910 133.775  1.00 81.14           H
ATOM     17  N   LEU R  25     114.180 133.980 136.368  1.00 77.17           N
ATOM     18  CA  LEU R  25     115.216 133.665 137.342  1.00 77.17           C
ATOM     19  C   LEU R  25     115.181 134.588 138.556  1.00 77.17           C
ATOM     20  O   LEU R  25     115.957 134.387 139.495  1.00 77.17           O
ATOM     21  CB  LEU R  25     116.590 133.746 136.657  1.00 77.17           C
ATOM     22  CG  LEU R  25     117.900 133.352 137.341  1.00 77.17           C
ATOM     23  CD1 LEU R  25     117.790 132.015 138.039  1.00 77.17           C
ATOM     24  CD2 LEU R  25     119.032 133.336 136.330  1.00 77.17           C
ATOM     25  H   LEU R  25     114.485 134.340 135.649  1.00 77.17           H
ATOM     26  N   GLY R  26     114.279 135.573 138.571  1.00 77.02           N
ATOM     27  CA  GLY R  26     114.355 136.626 139.573  1.00 77.02           C
ATOM     28  C   GLY R  26     114.008 136.164 140.976  1.00 77.02           C
ATOM     29  O   GLY R  26     114.561 136.668 141.957  1.00 77.02           O
ATOM     30  H   GLY R  26     113.626 135.646 138.016  1.00 77.02           H
ATOM     31  N   PHE R  27     113.083 135.211 141.097  1.00 73.23           N
ATOM     32  CA  PHE R  27     112.651 134.755 142.413  1.00 73.23           C
ATOM     33  C   PHE R  27     113.599 133.742 143.040  1.00 73.23           C
ATOM     34  O   PHE R  27     113.258 133.164 144.074  1.00 73.23           O
ATOM     35  CB  PHE R  27     111.251 134.151 142.331  1.00 73.23           C
ATOM     36  CG  PHE R  27     110.148 135.155 142.477  1.00 73.23           C
ATOM     37  CD1 PHE R  27     110.052 135.938 143.613  1.00 73.23           C
ATOM     38  CD2 PHE R  27     109.203 135.312 141.479  1.00 73.23           C
ATOM     39  CE1 PHE R  27     109.033 136.865 143.749  1.00 73.23           C
ATOM     40  CE2 PHE R  27     108.183 136.235 141.608  1.00 73.23           C
ATOM     41  CZ  PHE R  27     108.097 137.012 142.745  1.00 73.23           C
ATOM     42  H   PHE R  27     112.698 134.820 140.435  1.00 73.23           H
ATOM     43  N   VAL R  28     114.756 133.491 142.435  1.00 66.08           N
ATOM     44  CA  VAL R  28     115.747 132.590 143.013  1.00 66.08           C
ATOM     45  C   VAL R  28     116.583 133.268 144.092  1.00 66.08           C
ATOM     46  O   VAL R  28     116.574 132.812 145.244  1.00 66.08           O
ATOM     47  CB  VAL R  28     116.636 131.994 141.917  1.00 66.08           C
ATOM     48  CG1 VAL R  28     117.489 130.877 142.483  1.00 66.08           C
ATOM     49  CG2 VAL R  28     115.765 131.472 140.804  1.00 66.08           C
ATOM     50  H   VAL R  28     114.988 133.836 141.682  1.00 66.08           H
ATOM     51  N   PRO R  29     117.325 134.339 143.796  1.00 68.01           N
ATOM     52  CA  PRO R  29     118.265 134.838 144.811  1.00 68.01           C
ATOM     53  C   PRO R  29     117.570 135.359 146.050  1.00 68.01           C
ATOM     54  O   PRO R  29     118.113 135.254 147.156  1.00 68.01           O
ATOM     55  CB  PRO R  29     119.033 135.949 144.074  1.00 68.01           C
ATOM     56  CG  PRO R  29     118.694 135.785 142.625  1.00 68.01           C
ATOM     57  CD  PRO R  29     117.324 135.208 142.606  1.00 68.01           C
ATOM     58  N   VAL R  30     116.367 135.909 145.896  1.00 67.14           N
ATOM     59  CA  VAL R  30     115.637 136.412 147.053  1.00 67.14           C
ATOM     60  C   VAL R  30     115.313 135.275 148.015  1.00 67.14           C
ATOM     61  O   VAL R  30     115.529 135.392 149.229  1.00 67.14           O
ATOM     62  CB  VAL R  30     114.374 137.157 146.595  1.00 67.14           C
ATOM     63  CG1 VAL R  30     113.721 137.868 147.766  1.00 67.14           C
ATOM     64  CG2 VAL R  30     114.732 138.130 145.493  1.00 67.14           C
ATOM     65  H   VAL R  30     115.963 135.999 145.142  1.00 67.14           H
ATOM     66  N   VAL R  31     114.820 134.147 147.494  1.00 62.62           N
ATOM     67  CA  VAL R  31     114.481 133.041 148.381  1.00 62.62           C
ATOM     68  C   VAL R  31     115.744 132.420 148.944  1.00 62.62           C
ATOM     69  O   VAL R  31     115.759 131.927 150.080  1.00 62.62           O
ATOM     70  CB  VAL R  31     113.599 132.001 147.667  1.00 62.62           C
ATOM     71  CG1 VAL R  31     114.305 131.392 146.491  1.00 62.62           C
ATOM     72  CG2 VAL R  31     113.150 130.920 148.640  1.00 62.62           C
ATOM     73  H   VAL R  31     114.679 134.008 146.657  1.00 62.62           H
ATOM     74  N   TYR R  32     116.841 132.472 148.187  1.00 59.96           N
ATOM     75  CA  TYR R  32     118.087 131.935 148.720  1.00 59.96           C
ATOM     76  C   TYR R  32     118.560 132.753 149.908  1.00 59.96           C
ATOM     77  O   TYR R  32     118.922 132.201 150.954  1.00 59.96           O
ATOM     78  CB  TYR R  32     119.160 131.888 147.636  1.00 59.96           C
ATOM     79  CG  TYR R  32     120.394 131.109 148.034  1.00 59.96           C
ATOM     80  CD1 TYR R  32     121.389 131.696 148.794  1.00 59.96           C
ATOM     81  CD2 TYR R  32     120.562 129.796 147.643  1.00 59.96           C
ATOM     82  CE1 TYR R  32     122.511 131.006 149.156  1.00 59.96           C
ATOM     83  CE2 TYR R  32     121.688 129.090 148.000  1.00 59.96           C
ATOM     84  CZ  TYR R  32     122.659 129.702 148.759  1.00 59.96           C
ATOM     85  OH  TYR R  32     123.786 129.002 149.121  1.00 59.96           O
ATOM     86  H   TYR R  32     116.884 132.801 147.394  1.00 59.96           H
ATOM     87  HH  TYR R  32     123.743 128.222 148.812  1.00 59.96           H
ATOM     88  N   TYR R  33     118.560 134.070 149.775  1.00 60.64           N
ATOM     89  CA  TYR R  33     119.023 134.892 150.880  1.00 60.64           C
ATOM     90  C   TYR R  33     118.035 134.847 152.039  1.00 60.64           C
ATOM     91  O   TYR R  33     118.422 135.015 153.202  1.00 60.64           O
ATOM     92  CB  TYR R  33     119.276 136.319 150.398  1.00 60.64           C
ATOM     93  CG  TYR R  33     120.577 136.436 149.636  1.00 60.64           C
ATOM     94  CD1 TYR R  33     120.638 136.154 148.289  1.00 60.64           C
ATOM     95  CD2 TYR R  33     121.745 136.807 150.274  1.00 60.64           C
ATOM     96  CE1 TYR R  33     121.807 136.240 147.597  1.00 60.64           C
ATOM     97  CE2 TYR R  33     122.928 136.900 149.587  1.00 60.64           C
ATOM     98  CZ  TYR R  33     122.955 136.613 148.245  1.00 60.64           C
ATOM     99  OH  TYR R  33     124.138 136.705 147.550  1.00 60.64           O
ATOM    100  H   TYR R  33     118.304 134.498 149.075  1.00 60.64           H
ATOM    101  HH  TYR R  33     124.201 137.468 147.204  1.00 60.64           H
ATOM    102  N   SER R  34     116.760 134.576 151.749  1.00 60.33           N
ATOM    103  CA  SER R  34     115.790 134.381 152.820  1.00 60.33           C
ATOM    104  C   SER R  34     116.121 133.140 153.630  1.00 60.33           C
ATOM    105  O   SER R  34     116.116 133.170 154.866  1.00 60.33           O
ATOM    106  CB  SER R  34     114.381 134.282 152.242  1.00 60.33           C
ATOM    107  OG  SER R  34     114.100 132.961 151.816  1.00 60.33           O
ATOM    108  H   SER R  34     116.444 134.503 150.953  1.00 60.33           H
ATOM    109  HG  SER R  34     114.632 132.745 151.203  1.00 60.33           H
ATOM    110  N   LEU R  35     116.392 132.029 152.948  1.00 58.74           N
ATOM    111  CA  LEU R  35     116.795 130.823 153.659  1.00 58.74           C
ATOM    112  C   LEU R  35     118.080 131.055 154.433  1.00 58.74           C
ATOM    113  O   LEU R  35     118.241 130.555 155.550  1.00 58.74           O
ATOM    114  CB  LEU R  35     116.965 129.661 152.680  1.00 58.74           C
ATOM    115  CG  LEU R  35     115.742 129.234 151.868  1.00 58.74           C
ATOM    116  CD1 LEU R  35     116.133 128.198 150.826  1.00 58.74           C
ATOM    117  CD2 LEU R  35     114.653 128.695 152.782  1.00 58.74           C
ATOM    118  H   LEU R  35     116.350 131.954 152.092  1.00 58.74           H
ATOM    119  N   LEU R  36     119.000 131.832 153.866  1.00 58.37           N
ATOM    120  CA  LEU R  36     120.263 132.080 154.549  1.00 58.37           C
ATOM    121  C   LEU R  36     120.051 132.875 155.828  1.00 58.37           C
ATOM    122  O   LEU R  36     120.660 132.575 156.861  1.00 58.37           O
ATOM    123  CB  LEU R  36     121.228 132.806 153.621  1.00 58.37           C
ATOM    124  CG  LEU R  36     122.658 132.277 153.659  1.00 58.37           C
ATOM    125  CD1 LEU R  36     122.688 130.865 153.115  1.00 58.37           C
ATOM    126  CD2 LEU R  36     123.588 133.180 152.870  1.00 58.37           C
ATOM    127  H   LEU R  36     118.915 132.217 153.102  1.00 58.37           H
ATOM    128  N   LEU R  37     119.199 133.900 155.779  1.00 57.23           N
ATOM    129  CA  LEU R  37     118.851 134.634 156.990  1.00 57.23           C
ATOM    130  C   LEU R  37     118.201 133.717 158.013  1.00 57.23           C
ATOM    131  O   LEU R  37     118.609 133.683 159.178  1.00 57.23           O
ATOM    132  CB  LEU R  37     117.915 135.787 156.658  1.00 57.23           C
ATOM    133  CG  LEU R  37     118.500 136.881 155.787  1.00 57.23           C
ATOM    134  CD1 LEU R  37     117.417 137.858 155.434  1.00 57.23           C
ATOM    135  CD2 LEU R  37     119.647 137.579 156.490  1.00 57.23           C
ATOM    136  H   LEU R  37     118.817 134.182 155.062  1.00 57.23           H
ATOM    137  N   CYS R  38     117.186 132.959 157.593  1.00 57.20           N
ATOM    138  CA  CYS R  38     116.480 132.087 158.527  1.00 57.20           C
ATOM    139  C   CYS R  38     117.421 131.067 159.153  1.00 57.20           C
ATOM    140  O   CYS R  38     117.203 130.623 160.285  1.00 57.20           O
ATOM    141  CB  CYS R  38     115.325 131.388 157.815  1.00 57.20           C
ATOM    142  SG  CYS R  38     113.801 132.351 157.760  1.00 57.20           S
ATOM    143  H   CYS R  38     116.896 132.936 156.784  1.00 57.20           H
ATOM    144  HG  CYS R  38     112.954 131.727 157.183  1.00 57.20           H
ATOM    145  N   LEU R  39     118.475 130.690 158.439  1.00 58.71           N
ATOM    146  CA  LEU R  39     119.409 129.714 158.981  1.00 58.71           C
ATOM    147  C   LEU R  39     120.418 130.365 159.913  1.00 58.71           C
ATOM    148  O   LEU R  39     120.753 129.804 160.963  1.00 58.71           O
ATOM    149  CB  LEU R  39     120.123 128.988 157.842  1.00 58.71           C
ATOM    150  CG  LEU R  39     121.312 128.107 158.217  1.00 58.71           C
ATOM    151  CD1 LEU R  39     120.830 126.764 158.739  1.00 58.71           C
ATOM    152  CD2 LEU R  39     122.226 127.921 157.023  1.00 58.71           C
ATOM    153  H   LEU R  39     118.665 130.981 157.653  1.00 58.71           H
ATOM    154  N   GLY R  40     120.910 131.544 159.557  1.00 56.77           N
ATOM    155  CA  GLY R  40     122.011 132.128 160.289  1.00 56.77           C
ATOM    156  C   GLY R  40     121.612 133.054 161.415  1.00 56.77           C
ATOM    157  O   GLY R  40     122.192 132.989 162.502  1.00 56.77           O
ATOM    158  H   GLY R  40     120.620 132.016 158.899  1.00 56.77           H
ATOM    159  N   LEU R  41     120.640 133.930 161.171  1.00 56.63           N
ATOM    160  CA  LEU R  41     120.283 134.934 162.169  1.00 56.63           C
ATOM    161  C   LEU R  41     119.814 134.308 163.472  1.00 56.63           C
ATOM    162  O   LEU R  41     120.344 134.684 164.532  1.00 56.63           O
ATOM    163  CB  LEU R  41     119.240 135.893 161.588  1.00 56.63           C
ATOM    164  CG  LEU R  41     119.719 137.288 161.200  1.00 56.63           C
ATOM    165  CD1 LEU R  41     118.577 138.089 160.602  1.00 56.63           C
ATOM    166  CD2 LEU R  41     120.309 138.006 162.401  1.00 56.63           C
ATOM    167  H   LEU R  41     120.181 133.960 160.444  1.00 56.63           H
ATOM    168  N   PRO R  42     118.867 133.363 163.488  1.00 56.71           N
ATOM    169  CA  PRO R  42     118.565 132.699 164.762  1.00 56.71           C
ATOM    170  C   PRO R  42     119.757 131.954 165.327  1.00 56.71           C
ATOM    171  O   PRO R  42     120.015 132.028 166.532  1.00 56.71           O
ATOM    172  CB  PRO R  42     117.413 131.754 164.395  1.00 56.71           C
ATOM    173  CG  PRO R  42     116.808 132.348 163.200  1.00 56.71           C
ATOM    174  CD  PRO R  42     117.956 132.903 162.428  1.00 56.71           C
ATOM    175  N   ALA R  43     120.504 131.245 164.482  1.00 56.53           N
ATOM    176  CA  ALA R  43     121.596 130.419 164.983  1.00 56.53           C
ATOM    177  C   ALA R  43     122.699 131.265 165.596  1.00 56.53           C
ATOM    178  O   ALA R  43     123.144 130.999 166.718  1.00 56.53           O
ATOM    179  CB  ALA R  43     122.152 129.550 163.858  1.00 56.53           C
ATOM    180  H   ALA R  43     120.396 131.229 163.629  1.00 56.53           H
ATOM    181  N   ASN R  44     123.147 132.294 164.884  1.00 57.18           N
ATOM    182  CA  ASN R  44     124.207 133.133 165.423  1.00 57.18           C
ATOM    183  C   ASN R  44     123.697 133.988 166.574  1.00 57.18           C
ATOM    184  O   ASN R  44     124.447 134.285 167.510  1.00 57.18           O
ATOM    185  CB  ASN R  44     124.800 134.001 164.320  1.00 57.18           C
ATOM    186  CG  ASN R  44     125.450 133.184 163.236  1.00 57.18           C
ATOM    187  ND2 ASN R  44     124.807 133.120 162.080  1.00 57.18           N
ATOM    188  OD1 ASN R  44     126.519 132.616 163.431  1.00 57.18           O
ATOM    189  H   ASN R  44     122.858 132.519 164.106  1.00 57.18           H
ATOM    190 HD21 ASN R  44     125.138 132.666 161.429  1.00 57.18           H
ATOM    191 HD22 ASN R  44     124.059 133.532 161.981  1.00 57.18           H
ATOM    192  N   ILE R  45     122.421 134.379 166.538  1.00 56.46           N
ATOM    193  CA  ILE R  45     121.878 135.138 167.654  1.00 56.46           C
ATOM    194  C   ILE R  45     121.863 134.276 168.906  1.00 56.46           C
ATOM    195  O   ILE R  45     122.186 134.749 170.004  1.00 56.46           O
ATOM    196  CB  ILE R  45     120.486 135.696 167.290  1.00 56.46           C
ATOM    197  CG1 ILE R  45     120.360 137.149 167.739  1.00 56.46           C
ATOM    198  CG2 ILE R  45     119.361 134.894 167.915  1.00 56.46           C
ATOM    199  CD1 ILE R  45     119.065 137.788 167.330  1.00 56.46           C
ATOM    200  H   ILE R  45     121.872 134.219 165.896  1.00 56.46           H
ATOM    201  N   LEU R  46     121.553 132.990 168.761  1.00 57.30           N
ATOM    202  CA  LEU R  46     121.587 132.094 169.903  1.00 57.30           C
ATOM    203  C   LEU R  46     123.015 131.878 170.367  1.00 57.30           C
ATOM    204  O   LEU R  46     123.281 131.810 171.570  1.00 57.30           O
ATOM    205  CB  LEU R  46     120.930 130.767 169.542  1.00 57.30           C
ATOM    206  CG  LEU R  46     121.052 129.650 170.572  1.00 57.30           C
ATOM    207  CD1 LEU R  46     120.315 130.023 171.847  1.00 57.30           C
ATOM    208  CD2 LEU R  46     120.523 128.344 170.003  1.00 57.30           C
ATOM    209  H   LEU R  46     121.323 132.624 168.018  1.00 57.30           H
ATOM    210  N   THR R  47     123.950 131.765 169.423  1.00 58.45           N
ATOM    211  CA  THR R  47     125.355 131.664 169.790  1.00 58.45           C
ATOM    212  C   THR R  47     125.778 132.848 170.642  1.00 58.45           C
ATOM    213  O   THR R  47     126.463 132.680 171.656  1.00 58.45           O
ATOM    214  CB  THR R  47     126.221 131.566 168.539  1.00 58.45           C
ATOM    215  CG2 THR R  47     127.612 131.085 168.895  1.00 58.45           C
ATOM    216  OG1 THR R  47     125.625 130.644 167.620  1.00 58.45           O
ATOM    217  H   THR R  47     123.792 131.745 168.578  1.00 58.45           H
ATOM    218  HG1 THR R  47     124.918 130.975 167.310  1.00 58.45           H
ATOM    219  N   VAL R  48     125.343 134.050 170.271  1.00 57.38           N
ATOM    220  CA  VAL R  48     125.729 135.238 171.027  1.00 57.38           C
ATOM    221  C   VAL R  48     125.080 135.236 172.403  1.00 57.38           C
ATOM    222  O   VAL R  48     125.724 135.570 173.404  1.00 57.38           O
ATOM    223  CB  VAL R  48     125.388 136.517 170.242  1.00 57.38           C
ATOM    224  CG1 VAL R  48     125.798 137.737 171.031  1.00 57.38           C
ATOM    225  CG2 VAL R  48     126.099 136.518 168.909  1.00 57.38           C
ATOM    226  H   VAL R  48     124.832 134.198 169.596  1.00 57.38           H
ATOM    227  N   ILE R  49     123.801 134.873 172.484  1.00 58.54           N
ATOM    228  CA  ILE R  49     123.133 134.890 173.783  1.00 58.54           C
ATOM    229  C   ILE R  49     123.747 133.855 174.720  1.00 58.54           C
ATOM    230  O   ILE R  49     123.857 134.081 175.930  1.00 58.54           O
ATOM    231  CB  ILE R  49     121.616 134.689 173.619  1.00 58.54           C
ATOM    232  CG1 ILE R  49     121.039 135.750 172.685  1.00 58.54           C
ATOM    233  CG2 ILE R  49     120.920 134.751 174.966  1.00 58.54           C
ATOM    234  CD1 ILE R  49     119.533 135.843 172.714  1.00 58.54           C
ATOM    235  H   ILE R  49     123.315 134.621 171.821  1.00 58.54           H
ATOM    236  N   ILE R  50     124.171 132.715 174.182  1.00 61.89           N
ATOM    237  CA  ILE R  50     124.800 131.696 175.016  1.00 61.89           C
ATOM    238  C   ILE R  50     126.209 132.117 175.410  1.00 61.89           C
ATOM    239  O   ILE R  50     126.670 131.836 176.521  1.00 61.89           O
ATOM    240  CB  ILE R  50     124.802 130.338 174.296  1.00 61.89           C
ATOM    241  CG1 ILE R  50     123.385 129.944 173.909  1.00 61.89           C
ATOM    242  CG2 ILE R  50     125.415 129.267 175.170  1.00 61.89           C
ATOM    243  CD1 ILE R  50     123.277 128.547 173.415  1.00 61.89           C
ATOM    244  H   ILE R  50     124.105 132.514 173.348  1.00 61.89           H
ATOM    245  N   LEU R  51     126.913 132.799 174.516  1.00 58.78           N
ATOM    246  CA  LEU R  51     128.324 133.059 174.734  1.00 58.78           C
ATOM    247  C   LEU R  51     128.596 134.339 175.504  1.00 58.78           C
ATOM    248  O   LEU R  51     129.682 134.475 176.075  1.00 58.78           O
ATOM    249  CB  LEU R  51     129.046 133.107 173.395  1.00 58.78           C
ATOM    250  CG  LEU R  51     129.609 131.753 172.989  1.00 58.78           C
ATOM    251  CD1 LEU R  51     130.418 131.875 171.727  1.00 58.78           C
ATOM    252  CD2 LEU R  51     130.429 131.167 174.113  1.00 58.78           C
ATOM    253  H   LEU R  51     126.594 133.117 173.783  1.00 58.78           H
ATOM    254  N   SER R  52     127.654 135.275 175.542  1.00 58.97           N
ATOM    255  CA  SER R  52     127.900 136.535 176.225  1.00 58.97           C
ATOM    256  C   SER R  52     127.872 136.401 177.738  1.00 58.97           C
ATOM    257  O   SER R  52     128.143 137.385 178.432  1.00 58.97           O
ATOM    258  CB  SER R  52     126.875 137.577 175.781  1.00 58.97           C
ATOM    259  OG  SER R  52     126.910 138.717 176.620  1.00 58.97           O
ATOM    260  H   SER R  52     126.876 135.201 175.183  1.00 58.97           H
ATOM    261  HG  SER R  52     127.483 138.603 177.224  1.00 58.97           H
ATOM    262  N   GLN R  53     127.542 135.227 178.263  1.00 60.13           N
ATOM    263  CA  GLN R  53     127.538 135.025 179.701  1.00 60.13           C
ATOM    264  C   GLN R  53     128.961 135.050 180.242  1.00 60.13           C
ATOM    265  O   GLN R  53     129.924 134.744 179.535  1.00 60.13           O
ATOM    266  CB  GLN R  53     126.861 133.700 180.049  1.00 60.13           C
ATOM    267  CG  GLN R  53     125.683 133.338 179.153  1.00 60.13           C
ATOM    268  CD  GLN R  53     124.536 134.340 179.201  1.00 60.13           C
ATOM    269  NE2 GLN R  53     123.520 134.103 178.379  1.00 60.13           N
ATOM    270  OE1 GLN R  53     124.559 135.309 179.960  1.00 60.13           O
ATOM    271  H   GLN R  53     127.318 134.536 177.802  1.00 60.13           H
ATOM    272 HE21 GLN R  53     123.537 133.416 177.862  1.00 60.13           H
ATOM    273 HE22 GLN R  53     122.846 134.636 178.364  1.00 60.13           H
ATOM    274  N   LEU R  54     129.087 135.423 181.516  1.00 58.03           N
ATOM    275  CA  LEU R  54     130.411 135.614 182.092  1.00 58.03           C
ATOM    276  C   LEU R  54     131.169 134.301 182.188  1.00 58.03           C
ATOM    277  O   LEU R  54     132.375 134.264 181.923  1.00 58.03           O
ATOM    278  CB  LEU R  54     130.293 136.270 183.466  1.00 58.03           C
ATOM    279  CG  LEU R  54     131.430 137.167 183.967  1.00 58.03           C
ATOM    280  CD1 LEU R  54     131.008 137.872 185.233  1.00 58.03           C
ATOM    281  CD2 LEU R  54     132.713 136.413 184.217  1.00 58.03           C
ATOM    282  H   LEU R  54     128.430 135.567 182.052  1.00 58.03           H
ATOM    283  N   VAL R  55     130.482 133.215 182.547  1.00 57.41           N
ATOM    284  CA  VAL R  55     131.134 131.913 182.637  1.00 57.41           C
ATOM    285  C   VAL R  55     131.719 131.509 181.289  1.00 57.41           C
ATOM    286  O   VAL R  55     132.632 130.680 181.215  1.00 57.41           O
ATOM    287  CB  VAL R  55     130.144 130.859 183.160  1.00 57.41           C
ATOM    288  CG1 VAL R  55     130.000 130.974 184.663  1.00 57.41           C
ATOM    289  CG2 VAL R  55     128.795 131.014 182.479  1.00 57.41           C
ATOM    290  H   VAL R  55     129.644 133.213 182.741  1.00 57.41           H
ATOM    291  N   ALA R  56     131.195 132.074 180.202  1.00 58.63           N
ATOM    292  CA  ALA R  56     131.719 131.747 178.882  1.00 58.63           C
ATOM    293  C   ALA R  56     132.857 132.677 178.492  1.00 58.63           C
ATOM    294  O   ALA R  56     133.829 132.248 177.862  1.00 58.63           O
ATOM    295  CB  ALA R  56     130.601 131.803 177.844  1.00 58.63           C
ATOM    296  H   ALA R  56     130.547 132.639 180.208  1.00 58.63           H
ATOM    297  N   ARG R  57     132.763 133.950 178.867  1.00 58.16           N
ATOM    298  CA  ARG R  57     133.752 134.919 178.415  1.00 58.16           C
ATOM    299  C   ARG R  57     135.045 134.815 179.210  1.00 58.16           C
ATOM    300  O   ARG R  57     136.113 135.200 178.721  1.00 58.16           O
ATOM    301  CB  ARG R  57     133.186 136.332 178.518  1.00 58.16           C
ATOM    302  CG  ARG R  57     132.080 136.638 177.538  1.00 58.16           C
ATOM    303  CD  ARG R  57     131.284 137.819 178.023  1.00 58.16           C
ATOM    304  NE  ARG R  57     132.080 138.661 178.906  1.00 58.16           N
ATOM    305  CZ  ARG R  57     131.582 139.360 179.919  1.00 58.16           C
ATOM    306  NH1 ARG R  57     130.284 139.322 180.179  1.00 58.16           N1+
ATOM    307  NH2 ARG R  57     132.383 140.101 180.672  1.00 58.16           N
ATOM    308  H   ARG R  57     132.145 134.268 179.374  1.00 58.16           H
ATOM    309  HE  ARG R  57     132.927 138.708 178.762  1.00 58.16           H
ATOM    310 HH11 ARG R  57     129.762 138.844 179.691  1.00 58.16           H
ATOM    311 HH12 ARG R  57     129.964 139.776 180.836  1.00 58.16           H
ATOM    312 HH21 ARG R  57     133.226 140.129 180.504  1.00 58.16           H
ATOM    313 HH22 ARG R  57     132.060 140.553 181.328  1.00 58.16           H
ATOM    314  N   ARG R  58     134.975 134.307 180.437  1.00 55.20           N
ATOM    315  CA  ARG R  58     136.128 134.398 181.319  1.00 55.20           C
ATOM    316  C   ARG R  58     136.879 133.084 181.429  1.00 55.20           C
ATOM    317  O   ARG R  58     138.030 133.073 181.873  1.00 55.20           O
ATOM    318  CB  ARG R  58     135.690 134.856 182.707  1.00 55.20           C
ATOM    319  CG  ARG R  58     135.018 133.769 183.506  1.00 55.20           C
ATOM    320  CD  ARG R  58     135.200 133.959 184.993  1.00 55.20           C
ATOM    321  NE  ARG R  58     134.381 133.014 185.740  1.00 55.20           N
ATOM    322  CZ  ARG R  58     133.841 133.267 186.923  1.00 55.20           C
ATOM    323  NH1 ARG R  58     134.031 134.443 187.501  1.00 55.20           N1+
ATOM    324  NH2 ARG R  58     133.107 132.346 187.525  1.00 55.20           N
ATOM    325  H   ARG R  58     134.286 133.915 180.770  1.00 55.20           H
ATOM    326  HE  ARG R  58     134.239 132.241 185.390  1.00 55.20           H
ATOM    327 HH11 ARG R  58     134.505 135.043 187.108  1.00 55.20           H
ATOM    328 HH12 ARG R  58     133.680 134.606 188.269  1.00 55.20           H
ATOM    329 HH21 ARG R  58     132.980 131.583 187.148  1.00 55.20           H
ATOM    330 HH22 ARG R  58     132.756 132.510 188.293  1.00 55.20           H
ATOM    331  N   GLN R  59     136.253 131.974 181.054  1.00 60.59           N
ATOM    332  CA  GLN R  59     136.887 130.678 181.254  1.00 60.59           C
ATOM    333  C   GLN R  59     137.837 130.345 180.115  1.00 60.59           C
ATOM    334  O   GLN R  59     139.024 130.090 180.341  1.00 60.59           O
ATOM    335  CB  GLN R  59     135.824 129.589 181.398  1.00 60.59           C
ATOM    336  CG  GLN R  59     136.352 128.283 181.960  1.00 60.59           C
ATOM    337  CD  GLN R  59     135.249 127.286 182.253  1.00 60.59           C
ATOM    338  NE2 GLN R  59     135.597 126.203 182.941  1.00 60.59           N
ATOM    339  OE1 GLN R  59     134.098 127.485 181.867  1.00 60.59           O
ATOM    340  H   GLN R  59     135.475 131.949 180.689  1.00 60.59           H
ATOM    341 HE21 GLN R  59     136.412 126.098 183.194  1.00 60.59           H
ATOM    342 HE22 GLN R  59     135.007 125.607 183.133  1.00 60.59           H
ATOM    343  N   LYS R  60     137.335 130.342 178.888  1.00 58.96           N
ATOM    344  CA  LYS R  60     138.096 129.901 177.732  1.00 58.96           C
ATOM    345  C   LYS R  60     138.084 130.968 176.650  1.00 58.96           C
ATOM    346  O   LYS R  60     137.097 131.688 176.483  1.00 58.96           O
ATOM    347  CB  LYS R  60     137.538 128.579 177.199  1.00 58.96           C
ATOM    348  CG  LYS R  60     137.414 127.511 178.280  1.00 58.96           C
ATOM    349  CD  LYS R  60     136.425 126.420 177.923  1.00 58.96           C
ATOM    350  CE  LYS R  60     136.497 126.051 176.459  1.00 58.96           C
ATOM    351  NZ  LYS R  60     135.644 124.869 176.155  1.00 58.96           N1+
ATOM    352  H   LYS R  60     136.535 130.599 178.702  1.00 58.96           H
ATOM    353  HZ1 LYS R  60     135.705 124.674 175.289  1.00 58.96           H
ATOM    354  HZ2 LYS R  60     135.919 124.172 176.636  1.00 58.96           H
ATOM    355  HZ3 LYS R  60     134.797 125.053 176.359  1.00 58.96           H
ATOM    356  N   SER R  61     139.192 131.054 175.915  1.00 56.47           N
ATOM    357  CA  SER R  61     139.360 132.080 174.895  1.00 56.47           C
ATOM    358  C   SER R  61     138.583 131.765 173.628  1.00 56.47           C
ATOM    359  O   SER R  61     138.163 132.685 172.910  1.00 56.47           O
ATOM    360  CB  SER R  61     140.839 132.232 174.566  1.00 56.47           C
ATOM    361  OG  SER R  61     141.456 130.966 174.425  1.00 56.47           O
ATOM    362  H   SER R  61     139.862 130.521 175.995  1.00 56.47           H
ATOM    363  HG  SER R  61     141.656 130.840 173.619  1.00 56.47           H
ATOM    364  N   VAL R  62     138.392 130.480 173.334  1.00 56.24           N
ATOM    365  CA  VAL R  62     137.659 130.101 172.136  1.00 56.24           C
ATOM    366  C   VAL R  62     136.237 130.619 172.206  1.00 56.24           C
ATOM    367  O   VAL R  62     135.638 130.942 171.178  1.00 56.24           O
ATOM    368  CB  VAL R  62     137.698 128.576 171.944  1.00 56.24           C
ATOM    369  CG1 VAL R  62     137.273 128.210 170.536  1.00 56.24           C
ATOM    370  CG2 VAL R  62     139.086 128.045 172.241  1.00 56.24           C
ATOM    371  H   VAL R  62     138.676 129.822 173.810  1.00 56.24           H
ATOM    372  N   TYR R  63     135.678 130.730 173.408  1.00 57.23           N
ATOM    373  CA  TYR R  63     134.321 131.245 173.534  1.00 57.23           C
ATOM    374  C   TYR R  63     134.254 132.721 173.171  1.00 57.23           C
ATOM    375  O   TYR R  63     133.302 133.162 172.519  1.00 57.23           O
ATOM    376  CB  TYR R  63     133.801 131.009 174.944  1.00 57.23           C
ATOM    377  CG  TYR R  63     133.565 129.557 175.250  1.00 57.23           C
ATOM    378  CD1 TYR R  63     133.117 128.693 174.272  1.00 57.23           C
ATOM    379  CD2 TYR R  63     133.765 129.057 176.523  1.00 57.23           C
ATOM    380  CE1 TYR R  63     132.895 127.368 174.544  1.00 57.23           C
ATOM    381  CE2 TYR R  63     133.537 127.737 176.808  1.00 57.23           C
ATOM    382  CZ  TYR R  63     133.107 126.892 175.815  1.00 57.23           C
ATOM    383  OH  TYR R  63     132.881 125.566 176.099  1.00 57.23           O
ATOM    384  H   TYR R  63     136.059 130.517 174.149  1.00 57.23           H
ATOM    385  HH  TYR R  63     133.022 125.104 175.412  1.00 57.23           H
ATOM    386  N   ASN R  64     135.262 133.497 173.564  1.00 55.65           N
ATOM    387  CA  ASN R  64     135.319 134.894 173.153  1.00 55.65           C
ATOM    388  C   ASN R  64     135.480 135.012 171.646  1.00 55.65           C
ATOM    389  O   ASN R  64     134.799 135.814 170.992  1.00 55.65           O
ATOM    390  CB  ASN R  64     136.465 135.596 173.870  1.00 55.65           C
ATOM    391  CG  ASN R  64     136.279 135.621 175.360  1.00 55.65           C
ATOM    392  ND2 ASN R  64     136.124 136.810 175.917  1.00 55.65           N
ATOM    393  OD1 ASN R  64     136.280 134.580 176.009  1.00 55.65           O
ATOM    394  H   ASN R  64     135.913 133.237 174.062  1.00 55.65           H
ATOM    395 HD21 ASN R  64     136.018 136.876 176.768  1.00 55.65           H
ATOM    396 HD22 ASN R  64     136.129 137.518 175.428  1.00 55.65           H
ATOM    397  N   TYR R  65     136.378 134.209 171.073  1.00 51.51           N
ATOM    398  CA  TYR R  65     136.581 134.260 169.631  1.00 51.51           C
ATOM    399  C   TYR R  65     135.317 133.865 168.888  1.00 51.51           C
ATOM    400  O   TYR R  65     135.004 134.425 167.833  1.00 51.51           O
ATOM    401  CB  TYR R  65     137.738 133.357 169.231  1.00 51.51           C
ATOM    402  CG  TYR R  65     139.087 134.009 169.354  1.00 51.51           C
ATOM    403  CD1 TYR R  65     139.351 135.209 168.730  1.00 51.51           C
ATOM    404  CD2 TYR R  65     140.106 133.403 170.060  1.00 51.51           C
ATOM    405  CE1 TYR R  65     140.577 135.801 168.836  1.00 51.51           C
ATOM    406  CE2 TYR R  65     141.336 133.984 170.162  1.00 51.51           C
ATOM    407  CZ  TYR R  65     141.570 135.181 169.547  1.00 51.51           C
ATOM    408  OH  TYR R  65     142.807 135.765 169.653  1.00 51.51           O
ATOM    409  H   TYR R  65     136.868 133.641 171.493  1.00 51.51           H
ATOM    410  HH  TYR R  65     143.309 135.276 170.115  1.00 51.51           H
ATOM    411  N   LEU R  66     134.558 132.921 169.441  1.00 53.41           N
ATOM    412  CA  LEU R  66     133.344 132.462 168.786  1.00 53.41           C
ATOM    413  C   LEU R  66     132.230 133.483 168.919  1.00 53.41           C
ATOM    414  O   LEU R  66     131.427 133.654 167.998  1.00 53.41           O
ATOM    415  CB  LEU R  66     132.916 131.123 169.372  1.00 53.41           C
ATOM    416  CG  LEU R  66     133.203 129.877 168.550  1.00 53.41           C
ATOM    417  CD1 LEU R  66     134.617 129.910 168.038  1.00 53.41           C
ATOM    418  CD2 LEU R  66     132.984 128.651 169.408  1.00 53.41           C
ATOM    419  H   LEU R  66     134.730 132.537 170.191  1.00 53.41           H
ATOM    420  N   LEU R  67     132.156 134.167 170.060  1.00 53.87           N
ATOM    421  CA  LEU R  67     131.205 135.263 170.190  1.00 53.87           C
ATOM    422  C   LEU R  67     131.502 136.350 169.174  1.00 53.87           C
ATOM    423  O   LEU R  67     130.586 136.904 168.556  1.00 53.87           O
ATOM    424  CB  LEU R  67     131.246 135.824 171.608  1.00 53.87           C
ATOM    425  CG  LEU R  67     130.855 137.280 171.808  1.00 53.87           C
ATOM    426  CD1 LEU R  67     129.370 137.458 171.600  1.00 53.87           C
ATOM    427  CD2 LEU R  67     131.255 137.734 173.192  1.00 53.87           C
ATOM    428  H   LEU R  67     132.638 134.015 170.756  1.00 53.87           H
ATOM    429  N   ALA R  68     132.785 136.653 168.971  1.00 52.67           N
ATOM    430  CA  ALA R  68     133.146 137.658 167.980  1.00 52.67           C
ATOM    431  C   ALA R  68     132.817 137.188 166.570  1.00 52.67           C
ATOM    432  O   ALA R  68     132.328 137.971 165.749  1.00 52.67           O
ATOM    433  CB  ALA R  68     134.623 138.005 168.102  1.00 52.67           C
ATOM    434  H   ALA R  68     133.446 136.295 169.388  1.00 52.67           H
ATOM    435  N   LEU R  69     133.080 135.916 166.270  1.00 52.62           N
ATOM    436  CA  LEU R  69     132.751 135.381 164.953  1.00 52.62           C
ATOM    437  C   LEU R  69     131.253 135.413 164.711  1.00 52.62           C
ATOM    438  O   LEU R  69     130.804 135.740 163.609  1.00 52.62           O
ATOM    439  CB  LEU R  69     133.286 133.958 164.813  1.00 52.62           C
ATOM    440  CG  LEU R  69     133.099 133.253 163.471  1.00 52.62           C
ATOM    441  CD1 LEU R  69     133.442 134.171 162.320  1.00 52.62           C
ATOM    442  CD2 LEU R  69     133.938 131.988 163.420  1.00 52.62           C
ATOM    443  H   LEU R  69     133.444 135.354 166.809  1.00 52.62           H
ATOM    444  N   ALA R  70     130.461 135.120 165.738  1.00 53.58           N
ATOM    445  CA  ALA R  70     129.013 135.148 165.581  1.00 53.58           C
ATOM    446  C   ALA R  70     128.502 136.570 165.408  1.00 53.58           C
ATOM    447  O   ALA R  70     127.584 136.813 164.619  1.00 53.58           O
ATOM    448  CB  ALA R  70     128.342 134.479 166.780  1.00 53.58           C
ATOM    449  H   ALA R  70     130.738 134.905 166.523  1.00 53.58           H
ATOM    450  N   ALA R  71     129.073 137.523 166.142  1.00 53.19           N
ATOM    451  CA  ALA R  71     128.671 138.911 165.968  1.00 53.19           C
ATOM    452  C   ALA R  71     129.021 139.408 164.576  1.00 53.19           C
ATOM    453  O   ALA R  71     128.227 140.111 163.939  1.00 53.19           O
ATOM    454  CB  ALA R  71     129.328 139.787 167.032  1.00 53.19           C
ATOM    455  H   ALA R  71     129.682 137.389 166.734  1.00 53.19           H
ATOM    456  N   ALA R  72     130.210 139.065 164.090  1.00 53.11           N
ATOM    457  CA  ALA R  72     130.581 139.432 162.733  1.00 53.11           C
ATOM    458  C   ALA R  72     129.677 138.764 161.714  1.00 53.11           C
ATOM    459  O   ALA R  72     129.366 139.361 160.679  1.00 53.11           O
ATOM    460  CB  ALA R  72     132.039 139.069 162.467  1.00 53.11           C
ATOM    461  H   ALA R  72     130.808 138.625 164.525  1.00 53.11           H
ATOM    462  N   ASP R  73     129.234 137.537 161.991  1.00 54.64           N
ATOM    463  CA  ASP R  73     128.306 136.871 161.087  1.00 54.64           C
ATOM    464  C   ASP R  73     126.952 137.557 161.089  1.00 54.64           C
ATOM    465  O   ASP R  73     126.299 137.647 160.046  1.00 54.64           O
ATOM    466  CB  ASP R  73     128.165 135.400 161.464  1.00 54.64           C
ATOM    467  CG  ASP R  73     129.406 134.592 161.134  1.00 54.64           C
ATOM    468  OD1 ASP R  73     130.470 135.202 160.895  1.00 54.64           O
ATOM    469  OD2 ASP R  73     129.314 133.347 161.100  1.00 54.64           O1-
ATOM    470  H   ASP R  73     129.456 137.082 162.686  1.00 54.64           H
ATOM    471  N   ILE R  74     126.520 138.064 162.240  1.00 54.89           N
ATOM    472  CA  ILE R  74     125.264 138.804 162.281  1.00 54.89           C
ATOM    473  C   ILE R  74     125.398 140.111 161.515  1.00 54.89           C
ATOM    474  O   ILE R  74     124.476 140.533 160.807  1.00 54.89           O
ATOM    475  CB  ILE R  74     124.823 139.043 163.737  1.00 54.89           C
ATOM    476  CG1 ILE R  74     124.490 137.717 164.416  1.00 54.89           C
ATOM    477  CG2 ILE R  74     123.619 139.962 163.786  1.00 54.89           C
ATOM    478  CD1 ILE R  74     123.758 137.870 165.731  1.00 54.89           C
ATOM    479  H   ILE R  74     126.929 137.993 162.993  1.00 54.89           H
ATOM    480  N   LEU R  75     126.541 140.777 161.654  1.00 55.33           N
ATOM    481  CA  LEU R  75     126.763 142.014 160.917  1.00 55.33           C
ATOM    482  C   LEU R  75     126.765 141.757 159.418  1.00 55.33           C
ATOM    483  O   LEU R  75     126.170 142.521 158.650  1.00 55.33           O
ATOM    484  CB  LEU R  75     128.076 142.658 161.351  1.00 55.33           C
ATOM    485  CG  LEU R  75     128.003 143.542 162.594  1.00 55.33           C
ATOM    486  CD1 LEU R  75     129.340 144.222 162.851  1.00 55.33           C
ATOM    487  CD2 LEU R  75     126.884 144.562 162.480  1.00 55.33           C
ATOM    488  H   LEU R  75     127.191 140.533 162.162  1.00 55.33           H
ATOM    489  N   VAL R  76     127.435 140.686 158.982  1.00 53.79           N
ATOM    490  CA  VAL R  76     127.381 140.292 157.578  1.00 53.79           C
ATOM    491  C   VAL R  76     125.945 140.054 157.159  1.00 53.79           C
ATOM    492  O   VAL R  76     125.473 140.606 156.161  1.00 53.79           O
ATOM    493  CB  VAL R  76     128.233 139.039 157.333  1.00 53.79           C
ATOM    494  CG1 VAL R  76     127.922 138.459 155.969  1.00 53.79           C
ATOM    495  CG2 VAL R  76     129.699 139.364 157.449  1.00 53.79           C
ATOM    496  H   VAL R  76     127.921 140.181 159.480  1.00 53.79           H
ATOM    497  N   LEU R  77     125.222 139.236 157.927  1.00 54.76           N
ATOM    498  CA  LEU R  77     123.861 138.880 157.555  1.00 54.76           C
ATOM    499  C   LEU R  77     123.018 140.121 157.357  1.00 54.76           C
ATOM    500  O   LEU R  77     122.472 140.335 156.274  1.00 54.76           O
ATOM    501  CB  LEU R  77     123.245 137.959 158.600  1.00 54.76           C
ATOM    502  CG  LEU R  77     123.059 136.528 158.106  1.00 54.76           C
ATOM    503  CD1 LEU R  77     124.389 135.912 157.744  1.00 54.76           C
ATOM    504  CD2 LEU R  77     122.376 135.704 159.162  1.00 54.76           C
ATOM    505  H   LEU R  77     125.502 138.882 158.659  1.00 54.76           H
ATOM    506  N   PHE R  78     122.982 140.998 158.351  1.00 56.55           N
ATOM    507  CA  PHE R  78     122.208 142.221 158.200  1.00 56.55           C
ATOM    508  C   PHE R  78     122.720 143.013 157.006  1.00 56.55           C
ATOM    509  O   PHE R  78     122.072 143.020 155.955  1.00 56.55           O
ATOM    510  CB  PHE R  78     122.270 143.052 159.482  1.00 56.55           C
ATOM    511  CG  PHE R  78     121.360 144.242 159.487  1.00 56.55           C
ATOM    512  CD1 PHE R  78     121.659 145.371 158.761  1.00 56.55           C
ATOM    513  CD2 PHE R  78     120.200 144.225 160.233  1.00 56.55           C
ATOM    514  CE1 PHE R  78     120.819 146.461 158.773  1.00 56.55           C
ATOM    515  CE2 PHE R  78     119.354 145.311 160.251  1.00 56.55           C
ATOM    516  CZ  PHE R  78     119.664 146.431 159.519  1.00 56.55           C
ATOM    517  H   PHE R  78     123.388 140.908 159.104  1.00 56.55           H
ATOM    518  N   PHE R  79     123.936 143.555 157.111  1.00 56.39           N
ATOM    519  CA  PHE R  79     124.400 144.563 156.169  1.00 56.39           C
ATOM    520  C   PHE R  79     124.428 144.079 154.731  1.00 56.39           C
ATOM    521  O   PHE R  79     124.202 144.886 153.823  1.00 56.39           O
ATOM    522  CB  PHE R  79     125.791 145.054 156.565  1.00 56.39           C
ATOM    523  CG  PHE R  79     125.792 145.977 157.744  1.00 56.39           C
ATOM    524  CD1 PHE R  79     124.800 146.924 157.896  1.00 56.39           C
ATOM    525  CD2 PHE R  79     126.793 145.906 158.695  1.00 56.39           C
ATOM    526  CE1 PHE R  79     124.798 147.775 158.970  1.00 56.39           C
ATOM    527  CE2 PHE R  79     126.797 146.760 159.776  1.00 56.39           C
ATOM    528  CZ  PHE R  79     125.796 147.696 159.914  1.00 56.39           C
ATOM    529  H   PHE R  79     124.504 143.349 157.723  1.00 56.39           H
ATOM    530  N   ILE R  80     124.711 142.806 154.480  1.00 57.50           N
ATOM    531  CA  ILE R  80     124.701 142.336 153.107  1.00 57.50           C
ATOM    532  C   ILE R  80     123.354 141.703 152.803  1.00 57.50           C
ATOM    533  O   ILE R  80     122.585 142.245 152.007  1.00 57.50           O
ATOM    534  CB  ILE R  80     125.840 141.346 152.839  1.00 57.50           C
ATOM    535  CG1 ILE R  80     127.150 141.902 153.362  1.00 57.50           C
ATOM    536  CG2 ILE R  80     125.980 141.122 151.373  1.00 57.50           C
ATOM    537  CD1 ILE R  80     128.322 141.058 153.007  1.00 57.50           C
ATOM    538  H   ILE R  80     124.906 142.215 155.073  1.00 57.50           H
ATOM    539  N   VAL R  81     123.031 140.602 153.482  1.00 56.85           N
ATOM    540  CA  VAL R  81     121.883 139.801 153.092  1.00 56.85           C
ATOM    541  C   VAL R  81     120.598 140.608 153.173  1.00 56.85           C
ATOM    542  O   VAL R  81     119.800 140.604 152.231  1.00 56.85           O
ATOM    543  CB  VAL R  81     121.810 138.542 153.965  1.00 56.85           C
ATOM    544  CG1 VAL R  81     120.756 137.603 153.432  1.00 56.85           C
ATOM    545  CG2 VAL R  81     123.166 137.857 154.016  1.00 56.85           C
ATOM    546  H   VAL R  81     123.462 140.307 154.165  1.00 56.85           H
ATOM    547  N   PHE R  82     120.363 141.313 154.287  1.00 58.19           N
ATOM    548  CA  PHE R  82     119.085 142.000 154.425  1.00 58.19           C
ATOM    549  C   PHE R  82     119.103 143.373 153.780  1.00 58.19           C
ATOM    550  O   PHE R  82     118.080 143.822 153.255  1.00 58.19           O
ATOM    551  CB  PHE R  82     118.693 142.140 155.887  1.00 58.19           C
ATOM    552  CG  PHE R  82     117.245 142.429 156.083  1.00 58.19           C
ATOM    553  CD1 PHE R  82     116.768 143.723 156.026  1.00 58.19           C
ATOM    554  CD2 PHE R  82     116.351 141.401 156.312  1.00 58.19           C
ATOM    555  CE1 PHE R  82     115.426 143.989 156.200  1.00 58.19           C
ATOM    556  CE2 PHE R  82     115.006 141.660 156.490  1.00 58.19           C
ATOM    557  CZ  PHE R  82     114.544 142.957 156.433  1.00 58.19           C
ATOM    558  H   PHE R  82     120.909 141.401 154.946  1.00 58.19           H
ATOM    559  N   VAL R  83     120.232 144.066 153.810  1.00 58.42           N
ATOM    560  CA  VAL R  83     120.242 145.390 153.216  1.00 58.42           C
ATOM    561  C   VAL R  83     120.404 145.249 151.714  1.00 58.42           C
ATOM    562  O   VAL R  83     119.430 145.389 150.973  1.00 58.42           O
ATOM    563  CB  VAL R  83     121.355 146.262 153.813  1.00 58.42           C
ATOM    564  CG1 VAL R  83     121.375 147.613 153.131  1.00 58.42           C
ATOM    565  CG2 VAL R  83     121.153 146.421 155.301  1.00 58.42           C
ATOM    566  H   VAL R  83     120.974 143.801 154.154  1.00 58.42           H
ATOM    567  N   ASH R  84     121.579 144.806 151.270  1.00 61.56           N
ATOM    568  CA  ASH R  84     121.911 144.921 149.857  1.00 61.56           C
ATOM    569  C   ASH R  84     121.143 143.913 149.021  1.00 61.56           C
ATOM    570  O   ASH R  84     120.330 144.294 148.173  1.00 61.56           O
ATOM    571  CB  ASH R  84     123.411 144.740 149.654  1.00 61.56           C
ATOM    572  CG  ASH R  84     124.152 146.052 149.608  1.00 61.56           C
ATOM    573  OD1 ASH R  84     123.558 147.083 149.978  1.00 61.56           O
ATOM    574  OD2 ASH R  84     125.319 146.061 149.173  1.00 61.56           O
ATOM    575  HD1 ASH R  84     124.176 147.817 150.006  1.00  0.00           H
ATOM    575  H   ASH R  84     122.185 144.443 151.761  1.00 61.56           H
ATOM    576  N   PHE R  85     121.368 142.628 149.254  1.00 60.42           N
ATOM    577  CA  PHE R  85     120.783 141.614 148.397  1.00 60.42           C
ATOM    578  C   PHE R  85     119.276 141.505 148.522  1.00 60.42           C
ATOM    579  O   PHE R  85     118.631 141.010 147.592  1.00 60.42           O
ATOM    580  CB  PHE R  85     121.412 140.249 148.681  1.00 60.42           C
ATOM    581  CG  PHE R  85     122.752 140.067 148.044  1.00 60.42           C
ATOM    582  CD1 PHE R  85     122.858 139.572 146.760  1.00 60.42           C
ATOM    583  CD2 PHE R  85     123.902 140.397 148.724  1.00 60.42           C
ATOM    584  CE1 PHE R  85     124.083 139.411 146.173  1.00 60.42           C
ATOM    585  CE2 PHE R  85     125.127 140.235 148.143  1.00 60.42           C
ATOM    586  CZ  PHE R  85     125.220 139.741 146.868  1.00 60.42           C
ATOM    587  H   PHE R  85     121.852 142.326 149.897  1.00 60.42           H
ATOM    588  N   LEU R  86     118.687 141.939 149.634  1.00 61.39           N
ATOM    589  CA  LEU R  86     117.239 141.870 149.782  1.00 61.39           C
ATOM    590  C   LEU R  86     116.548 143.214 149.579  1.00 61.39           C
ATOM    591  O   LEU R  86     115.724 143.355 148.672  1.00 61.39           O
ATOM    592  CB  LEU R  86     116.880 141.294 151.149  1.00 61.39           C
ATOM    593  CG  LEU R  86     116.265 139.914 151.022  1.00 61.39           C
ATOM    594  CD1 LEU R  86     116.277 139.218 152.336  1.00 61.39           C
ATOM    595  CD2 LEU R  86     114.852 140.059 150.520  1.00 61.39           C
ATOM    596  H   LEU R  86     119.104 142.273 150.307  1.00 61.39           H
ATOM    597  N   LEU R  87     116.865 144.208 150.407  1.00 63.08           N
ATOM    598  CA  LEU R  87     116.134 145.456 150.328  1.00 63.08           C
ATOM    599  C   LEU R  87     116.551 146.245 149.103  1.00 63.08           C
ATOM    600  O   LEU R  87     115.701 146.800 148.402  1.00 63.08           O
ATOM    601  CB  LEU R  87     116.367 146.268 151.597  1.00 63.08           C
ATOM    602  CG  LEU R  87     115.200 147.124 152.087  1.00 63.08           C
ATOM    603  CD1 LEU R  87     114.020 146.248 152.478  1.00 63.08           C
ATOM    604  CD2 LEU R  87     115.631 147.998 153.253  1.00 63.08           C
ATOM    605  H   LEU R  87     117.483 144.178 151.004  1.00 63.08           H
ATOM    606  N   GLU R  88     117.856 146.273 148.817  1.00 66.73           N
ATOM    607  CA  GLU R  88     118.389 147.104 147.743  1.00 66.73           C
ATOM    608  C   GLU R  88     118.316 146.410 146.390  1.00 66.73           C
ATOM    609  O   GLU R  88     118.515 147.053 145.355  1.00 66.73           O
ATOM    610  CB  GLU R  88     119.833 147.493 148.050  1.00 66.73           C
ATOM    611  CG  GLU R  88     119.978 148.842 148.711  1.00 66.73           C
ATOM    612  CD  GLU R  88     121.422 149.271 148.835  1.00 66.73           C
ATOM    613  OE1 GLU R  88     122.265 148.750 148.075  1.00 66.73           O
ATOM    614  OE2 GLU R  88     121.719 150.125 149.695  1.00 66.73           O1-
ATOM    615  H   GLU R  88     118.449 145.814 149.238  1.00 66.73           H
ATOM    616  N   ASP R  89     118.047 145.110 146.367  1.00 65.29           N
ATOM    617  CA  ASP R  89     117.966 144.401 145.100  1.00 65.29           C
ATOM    618  C   ASP R  89     116.575 143.881 144.774  1.00 65.29           C
ATOM    619  O   ASP R  89     116.299 143.604 143.604  1.00 65.29           O
ATOM    620  CB  ASP R  89     118.965 143.238 145.066  1.00 65.29           C
ATOM    621  CG  ASP R  89     120.403 143.705 144.884  1.00 65.29           C
ATOM    622  OD1 ASP R  89     120.694 144.351 143.854  1.00 65.29           O
ATOM    623  OD2 ASP R  89     121.243 143.427 145.763  1.00 65.29           O1-
ATOM    624  H   ASP R  89     117.910 144.626 147.065  1.00 65.29           H
ATOM    625  N   PHE R  90     115.697 143.723 145.759  1.00 66.76           N
ATOM    626  CA  PHE R  90     114.320 143.342 145.469  1.00 66.76           C
ATOM    627  C   PHE R  90     113.304 144.360 145.956  1.00 66.76           C
ATOM    628  O   PHE R  90     112.426 144.760 145.186  1.00 66.76           O
ATOM    629  CB  PHE R  90     114.012 141.962 146.069  1.00 66.76           C
ATOM    630  CG  PHE R  90     112.636 141.443 145.729  1.00 66.76           C
ATOM    631  CD1 PHE R  90     111.521 141.835 146.455  1.00 66.76           C
ATOM    632  CD2 PHE R  90     112.468 140.523 144.708  1.00 66.76           C
ATOM    633  CE1 PHE R  90     110.265 141.347 146.144  1.00 66.76           C
ATOM    634  CE2 PHE R  90     111.216 140.034 144.391  1.00 66.76           C
ATOM    635  CZ  PHE R  90     110.114 140.444 145.111  1.00 66.76           C
ATOM    636  H   PHE R  90     115.876 143.830 146.593  1.00 66.76           H
ATOM    637  N   ILE R  91     113.399 144.801 147.207  1.00 66.53           N
ATOM    638  CA  ILE R  91     112.295 145.521 147.829  1.00 66.53           C
ATOM    639  C   ILE R  91     112.372 147.040 147.652  1.00 66.53           C
ATOM    640  O   ILE R  91     111.336 147.695 147.515  1.00 66.53           O
ATOM    641  CB  ILE R  91     112.213 145.146 149.317  1.00 66.53           C
ATOM    642  CG1 ILE R  91     112.255 143.628 149.483  1.00 66.53           C
ATOM    643  CG2 ILE R  91     110.946 145.702 149.939  1.00 66.53           C
ATOM    644  CD1 ILE R  91     111.879 143.157 150.869  1.00 66.53           C
ATOM    645  H   ILE R  91     114.089 144.694 147.709  1.00 66.53           H
ATOM    646  N   LEU R  92     113.565 147.632 147.649  1.00 72.81           N
ATOM    647  CA  LEU R  92     113.674 149.079 147.521  1.00 72.81           C
ATOM    648  C   LEU R  92     114.267 149.494 146.179  1.00 72.81           C
ATOM    649  O   LEU R  92     113.584 150.148 145.387  1.00 72.81           O
ATOM    650  CB  LEU R  92     114.514 149.631 148.683  1.00 72.81           C
ATOM    651  CG  LEU R  92     114.808 151.131 148.755  1.00 72.81           C
ATOM    652  CD1 LEU R  92     113.530 151.935 148.581  1.00 72.81           C
ATOM    653  CD2 LEU R  92     115.500 151.484 150.063  1.00 72.81           C
ATOM    654  H   LEU R  92     114.315 147.217 147.719  1.00 72.81           H
ATOM    655  N   ASN R  93     115.508 149.093 145.884  1.00 72.56           N
ATOM    656  CA  ASN R  93     116.168 149.315 144.595  1.00 72.56           C
ATOM    657  C   ASN R  93     115.935 150.705 144.015  1.00 72.56           C
ATOM    658  O   ASN R  93     115.743 150.850 142.804  1.00 72.56           O
ATOM    659  CB  ASN R  93     115.713 148.258 143.587  1.00 72.56           C
ATOM    660  CG  ASN R  93     116.634 148.161 142.384  1.00 72.56           C
ATOM    661  ND2 ASN R  93     117.780 147.518 142.568  1.00 72.56           N
ATOM    662  OD1 ASN R  93     116.319 148.657 141.303  1.00 72.56           O
ATOM    663  H   ASN R  93     116.003 148.671 146.447  1.00 72.56           H
ATOM    664 HD21 ASN R  93     118.336 147.435 141.917  1.00 72.56           H
ATOM    665 HD22 ASN R  93     117.967 147.184 143.338  1.00 72.56           H
ATOM    666  N   MET R  94     115.912 151.733 144.866  1.00 76.33           N
ATOM    667  CA  MET R  94     115.904 153.106 144.373  1.00 76.33           C
ATOM    668  C   MET R  94     116.770 154.025 145.235  1.00 76.33           C
ATOM    669  O   MET R  94     116.439 155.207 145.391  1.00 76.33           O
ATOM    670  CB  MET R  94     114.473 153.664 144.278  1.00 76.33           C
ATOM    671  CG  MET R  94     113.704 153.734 145.587  1.00 76.33           C
ATOM    672  SD  MET R  94     111.924 153.907 145.339  1.00 76.33           S
ATOM    673  CE  MET R  94     111.340 152.236 145.601  1.00 76.33           C
ATOM    674  H   MET R  94     115.901 151.656 145.722  1.00 76.33           H
ATOM    675  N   GLN R  95     117.872 153.517 145.783  1.00 73.78           N
ATOM    676  CA  GLN R  95     118.568 154.216 146.853  1.00 73.78           C
ATOM    677  C   GLN R  95     119.270 155.466 146.346  1.00 73.78           C
ATOM    678  O   GLN R  95     119.728 155.522 145.201  1.00 73.78           O
ATOM    679  CB  GLN R  95     119.583 153.283 147.512  1.00 73.78           C
ATOM    680  CG  GLN R  95     120.276 153.882 148.715  1.00 73.78           C
ATOM    681  CD  GLN R  95     120.466 152.880 149.829  1.00 73.78           C
ATOM    682  NE2 GLN R  95     119.403 152.167 150.171  1.00 73.78           N
ATOM    683  OE1 GLN R  95     121.559 152.741 150.373  1.00 73.78           O
ATOM    684  H   GLN R  95     118.230 152.771 145.549  1.00 73.78           H
ATOM    685 HE21 GLN R  95     118.654 152.292 149.768  1.00 73.78           H
ATOM    686 HE22 GLN R  95     119.462 151.579 150.796  1.00 73.78           H
ATOM    687  N   MET R  96     119.342 156.476 147.206  1.00 75.11           N
ATOM    688  CA  MET R  96     120.234 157.600 146.973  1.00 75.11           C
ATOM    689  C   MET R  96     121.655 157.063 146.871  1.00 75.11           C
ATOM    690  O   MET R  96     122.102 156.350 147.778  1.00 75.11           O
ATOM    691  CB  MET R  96     120.120 158.625 148.098  1.00 75.11           C
ATOM    692  CG  MET R  96     121.151 159.741 148.040  1.00 75.11           C
ATOM    693  SD  MET R  96     121.432 160.519 149.643  1.00 75.11           S
ATOM    694  CE  MET R  96     122.720 161.688 149.228  1.00 75.11           C
ATOM    695  H   MET R  96     118.882 156.528 147.930  1.00 75.11           H
ATOM    696  N   PRO R  97     122.374 157.338 145.794  1.00 74.61           N
ATOM    697  CA  PRO R  97     123.628 156.620 145.549  1.00 74.61           C
ATOM    698  C   PRO R  97     124.826 157.153 146.312  1.00 74.61           C
ATOM    699  O   PRO R  97     125.669 156.374 146.764  1.00 74.61           O
ATOM    700  CB  PRO R  97     123.824 156.791 144.040  1.00 74.61           C
ATOM    701  CG  PRO R  97     123.215 158.120 143.750  1.00 74.61           C
ATOM    702  CD  PRO R  97     122.064 158.295 144.718  1.00 74.61           C
ATOM    703  N   GLN R  98     124.914 158.472 146.458  1.00 76.29           N
ATOM    704  CA  GLN R  98     126.154 159.092 146.905  1.00 76.29           C
ATOM    705  C   GLN R  98     126.548 158.665 148.313  1.00 76.29           C
ATOM    706  O   GLN R  98     127.564 157.988 148.496  1.00 76.29           O
ATOM    707  CB  GLN R  98     126.032 160.617 146.828  1.00 76.29           C
ATOM    708  CG  GLN R  98     125.468 161.121 145.505  1.00 76.29           C
ATOM    709  CD  GLN R  98     125.004 162.564 145.571  1.00 76.29           C
ATOM    710  NE2 GLN R  98     125.612 163.421 144.760  1.00 76.29           N
ATOM    711  OE1 GLN R  98     124.111 162.905 146.347  1.00 76.29           O
ATOM    712  H   GLN R  98     124.271 159.022 146.304  1.00 76.29           H
ATOM    713 HE21 GLN R  98     126.232 163.147 144.231  1.00 76.29           H
ATOM    714 HE22 GLN R  98     125.386 164.251 144.764  1.00 76.29           H
ATOM    715  N   VAL R  99     125.764 159.052 149.311  1.00 75.12           N
ATOM    716  CA  VAL R  99     126.106 158.738 150.696  1.00 75.12           C
ATOM    717  C   VAL R  99     125.679 157.322 151.081  1.00 75.12           C
ATOM    718  O   VAL R  99     126.540 156.517 151.465  1.00 75.12           O
ATOM    719  CB  VAL R  99     125.510 159.777 151.661  1.00 75.12           C
ATOM    720  CG1 VAL R  99     125.857 159.426 153.100  1.00 75.12           C
ATOM    721  CG2 VAL R  99     126.004 161.173 151.311  1.00 75.12           C
ATOM    722  H   VAL R  99     125.034 159.495 149.211  1.00 75.12           H
ATOM    723  N   PRO R 100     124.393 156.957 150.981  1.00 72.07           N
ATOM    724  CA  PRO R 100     123.943 155.749 151.693  1.00 72.07           C
ATOM    725  C   PRO R 100     124.386 154.447 151.053  1.00 72.07           C
ATOM    726  O   PRO R 100     124.807 153.534 151.770  1.00 72.07           O
ATOM    727  CB  PRO R 100     122.413 155.891 151.690  1.00 72.07           C
ATOM    728  CG  PRO R 100     122.139 157.291 151.228  1.00 72.07           C
ATOM    729  CD  PRO R 100     123.264 157.625 150.325  1.00 72.07           C
ATOM    730  N   ASP R 101     124.292 154.322 149.729  1.00 69.90           N
ATOM    731  CA  ASP R 101     124.701 153.082 149.077  1.00 69.90           C
ATOM    732  C   ASP R 101     126.178 152.810 149.303  1.00 69.90           C
ATOM    733  O   ASP R 101     126.566 151.700 149.683  1.00 69.90           O
ATOM    734  CB  ASP R 101     124.388 153.149 147.584  1.00 69.90           C
ATOM    735  CG  ASP R 101     124.701 151.853 146.866  1.00 69.90           C
ATOM    736  OD1 ASP R 101     125.144 150.895 147.533  1.00 69.90           O
ATOM    737  OD2 ASP R 101     124.519 151.796 145.631  1.00 69.90           O1-
ATOM    738  H   ASP R 101     123.999 154.933 149.199  1.00 69.90           H
ATOM    739  N   LYS R 102     127.019 153.823 149.097  1.00 67.52           N
ATOM    740  CA  LYS R 102     128.448 153.638 149.308  1.00 67.52           C
ATOM    741  C   LYS R 102     128.781 153.422 150.780  1.00 67.52           C
ATOM    742  O   LYS R 102     129.701 152.657 151.095  1.00 67.52           O
ATOM    743  CB  LYS R 102     129.214 154.826 148.733  1.00 67.52           C
ATOM    744  CG  LYS R 102     129.081 154.932 147.218  1.00 67.52           C
ATOM    745  CD  LYS R 102     129.999 155.985 146.630  1.00 67.52           C
ATOM    746  CE  LYS R 102     130.193 155.762 145.145  1.00 67.52           C
ATOM    747  NZ  LYS R 102     130.018 154.330 144.781  1.00 67.52           N1+
ATOM    748  H   LYS R 102     126.786 154.610 148.840  1.00 67.52           H
ATOM    749  HZ1 LYS R 102     130.137 154.229 143.905  1.00 67.52           H
ATOM    750  HZ2 LYS R 102     130.615 153.837 145.220  1.00 67.52           H
ATOM    751  HZ3 LYS R 102     129.197 154.066 145.000  1.00 67.52           H
ATOM    752  N   ILE R 103     128.024 154.029 151.697  1.00 65.71           N
ATOM    753  CA  ILE R 103     128.262 153.775 153.112  1.00 65.71           C
ATOM    754  C   ILE R 103     127.913 152.335 153.462  1.00 65.71           C
ATOM    755  O   ILE R 103     128.617 151.683 154.244  1.00 65.71           O
ATOM    756  CB  ILE R 103     127.480 154.780 153.974  1.00 65.71           C
ATOM    757  CG1 ILE R 103     128.268 156.081 154.110  1.00 65.71           C
ATOM    758  CG2 ILE R 103     127.174 154.195 155.341  1.00 65.71           C
ATOM    759  CD1 ILE R 103     129.434 155.985 155.061  1.00 65.71           C
ATOM    760  H   ILE R 103     127.384 154.577 151.524  1.00 65.71           H
ATOM    761  N   ILE R 104     126.839 151.807 152.879  1.00 62.67           N
ATOM    762  CA  ILE R 104     126.486 150.417 153.127  1.00 62.67           C
ATOM    763  C   ILE R 104     127.517 149.486 152.520  1.00 62.67           C
ATOM    764  O   ILE R 104     127.830 148.439 153.097  1.00 62.67           O
ATOM    765  CB  ILE R 104     125.074 150.117 152.597  1.00 62.67           C
ATOM    766  CG1 ILE R 104     124.027 150.933 153.362  1.00 62.67           C
ATOM    767  CG2 ILE R 104     124.770 148.632 152.690  1.00 62.67           C
ATOM    768  CD1 ILE R 104     123.737 150.411 154.754  1.00 62.67           C
ATOM    769  H   ILE R 104     126.312 152.229 152.347  1.00 62.67           H
ATOM    770  N   GLH R 105     128.085 149.850 151.368  1.00 62.77           N
ATOM    771  CA  GLH R 105     129.186 149.061 150.818  1.00 62.77           C
ATOM    772  C   GLH R 105     130.369 149.018 151.781  1.00 62.77           C
ATOM    773  O   GLH R 105     130.917 147.942 152.053  1.00 62.77           O
ATOM    774  CB  GLH R 105     129.635 149.619 149.465  1.00 62.77           C
ATOM    775  CG  GLH R 105     128.545 149.861 148.427  1.00 62.77           C
ATOM    776  CD  GLH R 105     127.484 148.777 148.371  1.00 62.77           C
ATOM    777  OE1 GLH R 105     127.821 147.587 148.533  1.00 62.77           O
ATOM    778  OE2 GLH R 105     126.302 149.121 148.161  1.00 62.77           O
ATOM    779  H   GLH R 105     127.854 150.534 150.900  1.00 62.77           H
ATOM    780  HE1 GLH R 105     127.428 147.046 147.844  1.00  0.00           H
ATOM    780  N   VAL R 106     130.780 150.180 152.296  1.00 58.30           N
ATOM    781  CA  VAL R 106     131.851 150.222 153.288  1.00 58.30           C
ATOM    782  C   VAL R 106     131.529 149.327 154.472  1.00 58.30           C
ATOM    783  O   VAL R 106     132.361 148.521 154.908  1.00 58.30           O
ATOM    784  CB  VAL R 106     132.110 151.667 153.744  1.00 58.30           C
ATOM    785  CG1 VAL R 106     133.300 151.712 154.676  1.00 58.30           C
ATOM    786  CG2 VAL R 106     132.383 152.545 152.550  1.00 58.30           C
ATOM    787  H   VAL R 106     130.453 150.947 152.085  1.00 58.30           H
ATOM    788  N   LEU R 107     130.327 149.467 155.026  1.00 57.34           N
ATOM    789  CA  LEU R 107     130.000 148.745 156.247  1.00 57.34           C
ATOM    790  C   LEU R 107     129.967 147.248 156.006  1.00 57.34           C
ATOM    791  O   LEU R 107     130.402 146.464 156.857  1.00 57.34           O
ATOM    792  CB  LEU R 107     128.666 149.224 156.805  1.00 57.34           C
ATOM    793  CG  LEU R 107     128.737 150.395 157.782  1.00 57.34           C
ATOM    794  CD1 LEU R 107     127.403 150.584 158.484  1.00 57.34           C
ATOM    795  CD2 LEU R 107     129.854 150.187 158.793  1.00 57.34           C
ATOM    796  H   LEU R 107     129.699 149.966 154.716  1.00 57.34           H
ATOM    797  N   GLU R 108     129.480 146.824 154.843  1.00 57.03           N
ATOM    798  CA  GLU R 108     129.403 145.395 154.592  1.00 57.03           C
ATOM    799  C   GLU R 108     130.765 144.816 154.271  1.00 57.03           C
ATOM    800  O   GLU R 108     131.032 143.654 154.595  1.00 57.03           O
ATOM    801  CB  GLU R 108     128.414 145.102 153.472  1.00 57.03           C
ATOM    802  CG  GLU R 108     128.880 145.461 152.092  1.00 57.03           C
ATOM    803  CD  GLU R 108     127.751 145.414 151.098  1.00 57.03           C
ATOM    804  OE1 GLU R 108     126.585 145.515 151.530  1.00 57.03           O
ATOM    805  OE2 GLU R 108     128.023 145.270 149.890  1.00 57.03           O1-
ATOM    806  H   GLU R 108     129.198 147.330 154.207  1.00 57.03           H
ATOM    807  N   PHE R 109     131.647 145.600 153.663  1.00 54.41           N
ATOM    808  CA  PHE R 109     133.005 145.113 153.481  1.00 54.41           C
ATOM    809  C   PHE R 109     133.709 144.994 154.823  1.00 54.41           C
ATOM    810  O   PHE R 109     134.469 144.046 155.053  1.00 54.41           O
ATOM    811  CB  PHE R 109     133.762 146.020 152.521  1.00 54.41           C
ATOM    812  CG  PHE R 109     133.580 145.645 151.085  1.00 54.41           C
ATOM    813  CD1 PHE R 109     134.191 144.532 150.575  1.00 54.41           C
ATOM    814  CD2 PHE R 109     132.793 146.400 150.256  1.00 54.41           C
ATOM    815  CE1 PHE R 109     134.027 144.188 149.277  1.00 54.41           C
ATOM    816  CE2 PHE R 109     132.628 146.057 148.957  1.00 54.41           C
ATOM    817  CZ  PHE R 109     133.242 144.949 148.465  1.00 54.41           C
ATOM    818  H   PHE R 109     131.488 146.388 153.359  1.00 54.41           H
ATOM    819  N   SER R 110     133.428 145.923 155.735  1.00 54.73           N
ATOM    820  CA  SER R 110     133.884 145.774 157.110  1.00 54.73           C
ATOM    821  C   SER R 110     133.360 144.482 157.716  1.00 54.73           C
ATOM    822  O   SER R 110     134.099 143.748 158.379  1.00 54.73           O
ATOM    823  CB  SER R 110     133.424 146.967 157.945  1.00 54.73           C
ATOM    824  OG  SER R 110     133.582 148.190 157.252  1.00 54.73           O
ATOM    825  H   SER R 110     132.979 146.639 155.578  1.00 54.73           H
ATOM    826  HG  SER R 110     134.391 148.415 157.261  1.00 54.73           H
ATOM    827  N   SER R 111     132.081 144.189 157.496  1.00 54.43           N
ATOM    828  CA  SER R 111     131.475 142.998 158.080  1.00 54.43           C
ATOM    829  C   SER R 111     132.127 141.718 157.565  1.00 54.43           C
ATOM    830  O   SER R 111     132.454 140.823 158.353  1.00 54.43           O
ATOM    831  CB  SER R 111     129.975 142.988 157.798  1.00 54.43           C
ATOM    832  OG  SER R 111     129.406 144.262 158.039  1.00 54.43           O
ATOM    833  H   SER R 111     131.550 144.664 157.014  1.00 54.43           H
ATOM    834  HG  SER R 111     129.732 144.821 157.503  1.00 54.43           H
ATOM    835  N   ILE R 112     132.328 141.608 156.249  1.00 51.94           N
ATOM    836  CA  ILE R 112     132.930 140.387 155.716  1.00 51.94           C
ATOM    837  C   ILE R 112     134.387 140.271 156.129  1.00 51.94           C
ATOM    838  O   ILE R 112     134.866 139.173 156.447  1.00 51.94           O
ATOM    839  CB  ILE R 112     132.784 140.298 154.189  1.00 51.94           C
ATOM    840  CG1 ILE R 112     133.120 141.621 153.523  1.00 51.94           C
ATOM    841  CG2 ILE R 112     131.413 139.812 153.820  1.00 51.94           C
ATOM    842  CD1 ILE R 112     133.620 141.467 152.111  1.00 51.94           C
ATOM    843  H   ILE R 112     132.130 142.208 155.666  1.00 51.94           H
ATOM    844  N   HIE R 113     135.125 141.383 156.130  1.00 51.69           N
ATOM    845  CA  HIE R 113     136.501 141.314 156.598  1.00 51.69           C
ATOM    846  C   HIE R 113     136.567 140.888 158.054  1.00 51.69           C
ATOM    847  O   HIE R 113     137.456 140.119 158.429  1.00 51.69           O
ATOM    848  CB  HIE R 113     137.204 142.652 156.400  1.00 51.69           C
ATOM    849  CG  HIE R 113     137.395 143.023 154.967  1.00 51.69           C
ATOM    850  CD2 HIE R 113     137.819 144.172 154.395  1.00 51.69           C
ATOM    851  ND1 HIE R 113     137.156 142.147 153.935  1.00 51.69           N
ATOM    852  CE1 HIE R 113     137.405 142.747 152.787  1.00 51.69           C
ATOM    853  NE2 HIE R 113     137.820 143.972 153.038  1.00 51.69           N
ATOM    854  H   HIE R 113     134.857 142.159 155.873  1.00 51.69           H
ATOM    855  HE2 HIE R 113     138.053 144.552 152.447  1.00 51.69           H
ATOM    856  N   THR R 114     135.630 141.347 158.886  1.00 51.74           N
ATOM    857  CA  THR R 114     135.635 140.922 160.281  1.00 51.74           C
ATOM    858  C   THR R 114     135.291 139.447 160.408  1.00 51.74           C
ATOM    859  O   THR R 114     135.903 138.727 161.206  1.00 51.74           O
ATOM    860  CB  THR R 114     134.667 141.762 161.103  1.00 51.74           C
ATOM    861  CG2 THR R 114     135.200 143.167 161.271  1.00 51.74           C
ATOM    862  OG1 THR R 114     133.395 141.809 160.445  1.00 51.74           O
ATOM    863  H   THR R 114     135.000 141.890 158.668  1.00 51.74           H
ATOM    864  HG1 THR R 114     133.418 141.329 159.756  1.00 51.74           H
ATOM    865  N   SER R 115     134.319 138.976 159.629  1.00 50.41           N
ATOM    866  CA  SER R 115     133.976 137.562 159.662  1.00 50.41           C
ATOM    867  C   SER R 115     135.164 136.692 159.291  1.00 50.41           C
ATOM    868  O   SER R 115     135.382 135.640 159.903  1.00 50.41           O
ATOM    869  CB  SER R 115     132.809 137.280 158.725  1.00 50.41           C
ATOM    870  OG  SER R 115     132.859 135.947 158.259  1.00 50.41           O
ATOM    871  H   SER R 115     133.854 139.452 159.084  1.00 50.41           H
ATOM    872  HG  SER R 115     132.210 135.805 157.745  1.00 50.41           H
ATOM    873  N   ILE R 116     135.944 137.099 158.293  1.00 48.87           N
ATOM    874  CA  ILE R 116     137.040 136.240 157.857  1.00 48.87           C
ATOM    875  C   ILE R 116     138.245 136.395 158.772  1.00 48.87           C
ATOM    876  O   ILE R 116     139.004 135.443 158.984  1.00 48.87           O
ATOM    877  CB  ILE R 116     137.398 136.503 156.387  1.00 47.18           C
ATOM    878  CG1 ILE R 116     138.468 135.523 155.929  1.00 47.18           C
ATOM    879  CG2 ILE R 116     137.901 137.909 156.193  1.00 47.18           C
ATOM    880  CD1 ILE R 116     138.150 134.089 156.246  1.00 47.18           C
ATOM    881  H   ILE R 116     135.861 137.842 157.868  1.00 48.87           H
ATOM    882  N   TRP R 117     138.431 137.573 159.356  1.00 48.87           N
ATOM    883  CA  TRP R 117     139.620 137.811 160.156  1.00 48.87           C
ATOM    884  C   TRP R 117     139.363 137.674 161.643  1.00 48.87           C
ATOM    885  O   TRP R 117     140.204 138.086 162.447  1.00 48.87           O
ATOM    886  CB  TRP R 117     140.210 139.183 159.830  1.00 47.99           C
ATOM    887  CG  TRP R 117     141.330 139.078 158.847  1.00 47.99           C
ATOM    888  CD1 TRP R 117     141.247 139.229 157.503  1.00 47.99           C
ATOM    889  CD2 TRP R 117     142.694 138.775 159.131  1.00 47.99           C
ATOM    890  CE2 TRP R 117     143.380 138.758 157.906  1.00 47.99           C
ATOM    891  CE3 TRP R 117     143.405 138.517 160.306  1.00 47.99           C
ATOM    892  NE1 TRP R 117     142.473 139.042 156.926  1.00 47.99           N
ATOM    893  CZ2 TRP R 117     144.739 138.504 157.817  1.00 47.99           C
ATOM    894  CZ3 TRP R 117     144.759 138.265 160.216  1.00 47.99           C
ATOM    895  CH2 TRP R 117     145.411 138.258 158.980  1.00 47.99           C
ATOM    896  H   TRP R 117     137.888 138.238 159.302  1.00 48.87           H
ATOM    897  HE1 TRP R 117     142.644 139.095 156.085  1.00 47.99           H
ATOM    898  N   ILE R 118     138.206 137.151 162.026  1.00 48.98           N
ATOM    899  CA  ILE R 118     138.074 136.566 163.350  1.00 48.98           C
ATOM    900  C   ILE R 118     138.443 135.089 163.316  1.00 48.98           C
ATOM    901  O   ILE R 118     138.956 134.554 164.304  1.00 48.98           O
ATOM    902  CB  ILE R 118     136.655 136.783 163.894  1.00 48.98           C
ATOM    903  CG1 ILE R 118     136.491 138.223 164.358  1.00 48.98           C
ATOM    904  CG2 ILE R 118     136.362 135.851 165.046  1.00 48.98           C
ATOM    905  CD1 ILE R 118     137.339 138.558 165.549  1.00 48.98           C
ATOM    906  H   ILE R 118     137.496 137.125 161.542  1.00 48.98           H
ATOM    907  N   THR R 119     138.243 134.426 162.180  1.00 48.87           N
ATOM    908  CA  THR R 119     138.665 133.042 162.048  1.00 48.87           C
ATOM    909  C   THR R 119     140.176 132.894 162.030  1.00 48.87           C
ATOM    910  O   THR R 119     140.679 131.838 162.424  1.00 48.87           O
ATOM    911  CB  THR R 119     138.092 132.425 160.780  1.00 47.76           C
ATOM    912  CG2 THR R 119     136.607 132.192 160.928  1.00 47.76           C
ATOM    913  OG1 THR R 119     138.320 133.306 159.677  1.00 47.76           O
ATOM    914  H   THR R 119     137.868 134.759 161.481  1.00 48.87           H
ATOM    915  HG1 THR R 119     138.844 133.919 159.911  1.00 47.76           H
ATOM    916  N   VAL R 120     140.910 133.905 161.580  1.00 48.87           N
ATOM    917  CA  VAL R 120     142.367 133.816 161.547  1.00 48.87           C
ATOM    918  C   VAL R 120     142.905 133.721 162.971  1.00 48.87           C
ATOM    919  O   VAL R 120     143.728 132.836 163.251  1.00 48.87           O
ATOM    920  CB  VAL R 120     142.987 134.986 160.774  1.00 47.36           C
ATOM    921  CG1 VAL R 120     144.498 134.959 160.913  1.00 47.36           C
ATOM    922  CG2 VAL R 120     142.581 134.919 159.315  1.00 47.36           C
ATOM    923  H   VAL R 120     140.587 134.648 161.290  1.00 48.87           H
ATOM    924  N   PRO R 121     142.480 134.567 163.910  1.00 48.87           N
ATOM    925  CA  PRO R 121     142.873 134.320 165.299  1.00 48.87           C
ATOM    926  C   PRO R 121     142.290 133.042 165.854  1.00 48.87           C
ATOM    927  O   PRO R 121     142.910 132.425 166.723  1.00 48.87           O
ATOM    928  CB  PRO R 121     142.348 135.557 166.034  1.00 48.17           C
ATOM    929  CG  PRO R 121     142.262 136.595 165.000  1.00 48.17           C
ATOM    930  CD  PRO R 121     141.804 135.867 163.786  1.00 48.17           C
ATOM    931  N   LEU R 122     141.130 132.607 165.361  1.00 48.87           N
ATOM    932  CA  LEU R 122     140.574 131.332 165.800  1.00 48.87           C
ATOM    933  C   LEU R 122     141.483 130.175 165.421  1.00 48.87           C
ATOM    934  O   LEU R 122     141.804 129.324 166.257  1.00 48.87           O
ATOM    935  CB  LEU R 122     139.186 131.130 165.206  1.00 47.57           C
ATOM    936  CG  LEU R 122     138.356 130.066 165.908  1.00 47.57           C
ATOM    937  CD1 LEU R 122     138.325 130.341 167.379  1.00 47.57           C
ATOM    938  CD2 LEU R 122     136.960 130.037 165.332  1.00 47.57           C
ATOM    939  H   LEU R 122     140.657 133.029 164.780  1.00 48.87           H
ATOM    940  N   THR R 123     141.917 130.125 164.165  1.00 48.87           N
ATOM    941  CA  THR R 123     142.779 129.027 163.754  1.00 48.87           C
ATOM    942  C   THR R 123     144.163 129.148 164.373  1.00 48.87           C
ATOM    943  O   THR R 123     144.800 128.133 164.657  1.00 48.87           O
ATOM    944  CB  THR R 123     142.879 128.951 162.238  1.00 46.90           C
ATOM    945  CG2 THR R 123     143.318 130.264 161.667  1.00 46.90           C
ATOM    946  OG1 THR R 123     143.840 127.951 161.884  1.00 46.90           O
ATOM    947  H   THR R 123     141.730 130.699 163.553  1.00 48.87           H
ATOM    948  HG1 THR R 123     143.899 127.903 161.047  1.00 46.90           H
ATOM    949  N   ILE R 124     144.647 130.370 164.610  1.00 48.87           N
ATOM    950  CA  ILE R 124     145.925 130.493 165.304  1.00 48.87           C
ATOM    951  C   ILE R 124     145.824 130.010 166.736  1.00 48.87           C
ATOM    952  O   ILE R 124     146.731 129.324 167.219  1.00 48.87           O
ATOM    953  CB  ILE R 124     146.451 131.936 165.278  1.00 47.29           C
ATOM    954  CG1 ILE R 124     146.737 132.372 163.846  1.00 47.29           C
ATOM    955  CG2 ILE R 124     147.705 132.063 166.118  1.00 47.29           C
ATOM    956  CD1 ILE R 124     147.559 133.633 163.744  1.00 47.29           C
ATOM    957  H   ILE R 124     144.268 131.109 164.387  1.00 48.87           H
ATOM    958  N   ASP R 125     144.748 130.351 167.434  1.00 50.03           N
ATOM    959  CA  ASP R 125     144.547 129.897 168.796  1.00 50.03           C
ATOM    960  C   ASP R 125     144.423 128.386 168.846  1.00 50.03           C
ATOM    961  O   ASP R 125     145.006 127.742 169.724  1.00 50.03           O
ATOM    962  CB  ASP R 125     143.293 130.546 169.380  1.00 50.03           C
ATOM    963  CG  ASP R 125     143.170 130.331 170.864  1.00 50.03           C
ATOM    964  OD1 ASP R 125     144.159 129.879 171.468  1.00 50.03           O
ATOM    965  OD2 ASP R 125     142.091 130.614 171.426  1.00 50.03           O1-
ATOM    966  H   ASP R 125     144.117 130.851 167.130  1.00 50.03           H
ATOM    967  N   ARG R 126     143.683 127.815 167.899  1.00 49.55           N
ATOM    968  CA  ARG R 126     143.598 126.368 167.791  1.00 49.55           C
ATOM    969  C   ARG R 126     144.963 125.752 167.534  1.00 49.55           C
ATOM    970  O   ARG R 126     145.304 124.724 168.128  1.00 49.55           O
ATOM    971  CB  ARG R 126     142.618 125.998 166.683  1.00 49.55           C
ATOM    972  CG  ARG R 126     142.527 124.528 166.403  1.00 49.55           C
ATOM    973  CD  ARG R 126     141.088 124.127 166.220  1.00 49.55           C
ATOM    974  NE  ARG R 126     140.465 124.800 165.092  1.00 49.55           N
ATOM    975  CZ  ARG R 126     139.447 125.641 165.206  1.00 49.55           C
ATOM    976  NH1 ARG R 126     138.942 125.906 166.400  1.00 49.55           N1+
ATOM    977  NH2 ARG R 126     138.935 126.215 164.128  1.00 49.55           N
ATOM    978  H   ARG R 126     143.226 128.248 167.313  1.00 49.55           H
ATOM    979  HE  ARG R 126     140.775 124.643 164.305  1.00 49.55           H
ATOM    980 HH11 ARG R 126     139.274 125.533 167.100  1.00 49.55           H
ATOM    981 HH12 ARG R 126     138.281 126.451 166.476  1.00 49.55           H
ATOM    982 HH21 ARG R 126     139.263 126.042 163.352  1.00 49.55           H
ATOM    983 HH22 ARG R 126     138.274 126.760 164.204  1.00 49.55           H
ATOM    984  N   TYR R 127     145.763 126.368 166.666  1.00 49.38           N
ATOM    985  CA  TYR R 127     147.085 125.834 166.374  1.00 49.38           C
ATOM    986  C   TYR R 127     147.964 125.840 167.606  1.00 49.38           C
ATOM    987  O   TYR R 127     148.649 124.855 167.886  1.00 49.38           O
ATOM    988  CB  TYR R 127     147.758 126.633 165.264  1.00 49.38           C
ATOM    989  CG  TYR R 127     149.260 126.483 165.238  1.00 49.38           C
ATOM    990  CD1 TYR R 127     149.853 125.431 164.581  1.00 49.38           C
ATOM    991  CD2 TYR R 127     150.081 127.410 165.851  1.00 49.38           C
ATOM    992  CE1 TYR R 127     151.208 125.292 164.538  1.00 49.38           C
ATOM    993  CE2 TYR R 127     151.447 127.275 165.823  1.00 49.38           C
ATOM    994  CZ  TYR R 127     152.005 126.209 165.164  1.00 49.38           C
ATOM    995  OH  TYR R 127     153.371 126.068 165.125  1.00 49.38           O
ATOM    996  H   TYR R 127     145.560 127.088 166.241  1.00 49.38           H
ATOM    997  HH  TYR R 127     153.730 126.699 165.548  1.00 49.38           H
ATOM    998  N   ILE R 128     148.000 126.958 168.329  1.00 50.32           N
ATOM    999  CA  ILE R 128     148.768 126.992 169.567  1.00 50.32           C
ATOM   1000  C   ILE R 128     148.273 125.921 170.524  1.00 50.32           C
ATOM   1001  O   ILE R 128     149.065 125.139 171.064  1.00 50.32           O
ATOM   1002  CB  ILE R 128     148.720 128.390 170.206  1.00 50.32           C
ATOM   1003  CG1 ILE R 128     149.082 129.461 169.187  1.00 50.32           C
ATOM   1004  CG2 ILE R 128     149.661 128.461 171.392  1.00 50.32           C
ATOM   1005  CD1 ILE R 128     150.518 129.400 168.738  1.00 50.32           C
ATOM   1006  H   ILE R 128     147.597 127.690 168.126  1.00 50.32           H
ATOM   1007  N   ALA R 129     146.954 125.825 170.696  1.00 50.56           N
ATOM   1008  CA  ALA R 129     146.387 124.913 171.679  1.00 50.56           C
ATOM   1009  C   ALA R 129     146.641 123.451 171.341  1.00 50.56           C
ATOM   1010  O   ALA R 129     146.688 122.615 172.246  1.00 50.56           O
ATOM   1011  CB  ALA R 129     144.889 125.164 171.815  1.00 50.56           C
ATOM   1012  H   ALA R 129     146.374 126.280 170.253  1.00 50.56           H
ATOM   1013  N   VAL R 130     146.794 123.110 170.068  1.00 51.48           N
ATOM   1014  CA  VAL R 130     147.015 121.723 169.685  1.00 51.48           C
ATOM   1015  C   VAL R 130     148.495 121.409 169.520  1.00 51.48           C
ATOM   1016  O   VAL R 130     148.929 120.299 169.830  1.00 51.48           O
ATOM   1017  CB  VAL R 130     146.229 121.372 168.405  1.00 51.48           C
ATOM   1018  CG1 VAL R 130     146.701 122.205 167.243  1.00 51.48           C
ATOM   1019  CG2 VAL R 130     146.351 119.893 168.090  1.00 51.48           C
ATOM   1020  H   VAL R 130     146.773 123.665 169.412  1.00 51.48           H
ATOM   1021  N   CYS R 131     149.295 122.364 169.055  1.00 53.16           N
ATOM   1022  CA  CYS R 131     150.681 122.086 168.712  1.00 53.16           C
ATOM   1023  C   CYS R 131     151.626 122.401 169.856  1.00 53.16           C
ATOM   1024  O   CYS R 131     152.506 121.593 170.171  1.00 53.16           O
ATOM   1025  CB  CYS R 131     151.082 122.885 167.475  1.00 53.16           C
ATOM   1026  SG  CYS R 131     150.581 122.133 165.916  1.00 53.16           S
ATOM   1027  H   CYS R 131     149.052 123.180 168.931  1.00 53.16           H
ATOM   1028  HG  CYS R 131     150.493 122.982 165.072  1.00 53.16           H
ATOM   1029  N   HIE R 132     151.467 123.564 170.487  1.00 51.68           N
ATOM   1030  CA  HIE R 132     152.231 123.935 171.672  1.00 51.68           C
ATOM   1031  C   HIE R 132     151.224 124.097 172.801  1.00 51.68           C
ATOM   1032  O   HIE R 132     150.839 125.222 173.152  1.00 51.68           O
ATOM   1033  CB  HIE R 132     153.040 125.205 171.437  1.00 51.68           C
ATOM   1034  CG  HIE R 132     153.906 125.146 170.221  1.00 51.68           C
ATOM   1035  CD2 HIE R 132     154.886 124.284 169.863  1.00 51.68           C
ATOM   1036  ND1 HIE R 132     153.801 126.055 169.192  1.00 51.68           N
ATOM   1037  CE1 HIE R 132     154.681 125.758 168.253  1.00 51.68           C
ATOM   1038  NE2 HIE R 132     155.352 124.688 168.636  1.00 51.68           N
ATOM   1039  H   HIE R 132     150.906 124.165 170.234  1.00 51.68           H
ATOM   1040  HE2 HIE R 132     155.980 124.306 168.189  1.00 51.68           H
ATOM   1041  N   PRO R 133     150.779 122.999 173.392  1.00 50.88           N
ATOM   1042  CA  PRO R 133     149.684 123.072 174.361  1.00 50.88           C
ATOM   1043  C   PRO R 133     150.115 123.669 175.685  1.00 50.88           C
ATOM   1044  O   PRO R 133     149.324 124.326 176.367  1.00 50.88           O
ATOM   1045  CB  PRO R 133     149.277 121.608 174.515  1.00 50.88           C
ATOM   1046  CG  PRO R 133     150.544 120.876 174.287  1.00 50.88           C
ATOM   1047  CD  PRO R 133     151.266 121.625 173.223  1.00 50.88           C
ATOM   1048  N   LEU R 134     151.372 123.435 176.058  1.00 52.63           N
ATOM   1049  CA  LEU R 134     151.872 123.928 177.333  1.00 52.63           C
ATOM   1050  C   LEU R 134     151.859 125.447 177.378  1.00 52.63           C
ATOM   1051  O   LEU R 134     151.662 126.043 178.443  1.00 52.63           O
ATOM   1052  CB  LEU R 134     153.281 123.401 177.571  1.00 52.63           C
ATOM   1053  CG  LEU R 134     153.425 121.903 177.818  1.00 52.63           C
ATOM   1054  CD1 LEU R 134     153.692 121.170 176.516  1.00 52.63           C
ATOM   1055  CD2 LEU R 134     154.551 121.663 178.795  1.00 52.63           C
ATOM   1056  H   LEU R 134     151.945 122.996 175.590  1.00 52.63           H
ATOM   1057  N   LYS R 135     152.070 126.090 176.233  1.00 51.65           N
ATOM   1058  CA  LYS R 135     152.102 127.538 176.131  1.00 51.65           C
ATOM   1059  C   LYS R 135     150.754 128.132 175.764  1.00 51.65           C
ATOM   1060  O   LYS R 135     150.675 129.333 175.498  1.00 51.65           O
ATOM   1061  CB  LYS R 135     153.147 127.957 175.102  1.00 51.65           C
ATOM   1062  CG  LYS R 135     154.407 127.122 175.146  1.00 51.65           C
ATOM   1063  CD  LYS R 135     155.560 127.902 175.752  1.00 51.65           C
ATOM   1064  CE  LYS R 135     156.668 126.974 176.219  1.00 51.65           C
ATOM   1065  NZ  LYS R 135     157.879 127.727 176.650  1.00 51.65           N1+
ATOM   1066  H   LYS R 135     152.200 125.688 175.484  1.00 51.65           H
ATOM   1067  HZ1 LYS R 135     158.506 127.154 176.916  1.00 51.65           H
ATOM   1068  HZ2 LYS R 135     158.188 128.208 175.968  1.00 51.65           H
ATOM   1069  HZ3 LYS R 135     157.668 128.269 177.323  1.00 51.65           H
ATOM   1070  N   TYR R 136     149.693 127.330 175.760  1.00 51.70           N
ATOM   1071  CA  TYR R 136     148.396 127.818 175.311  1.00 51.70           C
ATOM   1072  C   TYR R 136     147.807 128.817 176.297  1.00 51.70           C
ATOM   1073  O   TYR R 136     147.369 129.904 175.908  1.00 51.70           O
ATOM   1074  CB  TYR R 136     147.448 126.643 175.092  1.00 51.70           C
ATOM   1075  CG  TYR R 136     146.003 127.040 174.959  1.00 51.70           C
ATOM   1076  CD1 TYR R 136     145.591 127.893 173.959  1.00 51.70           C
ATOM   1077  CD2 TYR R 136     145.053 126.556 175.839  1.00 51.70           C
ATOM   1078  CE1 TYR R 136     144.287 128.248 173.837  1.00 51.70           C
ATOM   1079  CE2 TYR R 136     143.734 126.914 175.721  1.00 51.70           C
ATOM   1080  CZ  TYR R 136     143.358 127.766 174.718  1.00 51.70           C
ATOM   1081  OH  TYR R 136     142.038 128.133 174.587  1.00 51.70           O
ATOM   1082  H   TYR R 136     149.703 126.508 176.011  1.00 51.70           H
ATOM   1083  HH  TYR R 136     141.981 128.971 174.564  1.00 51.70           H
ATOM   1084  N   HIE R 137     147.780 128.465 177.584  1.00 52.13           N
ATOM   1085  CA  HIE R 137     147.237 129.379 178.581  1.00 52.13           C
ATOM   1086  C   HIE R 137     148.181 130.528 178.880  1.00 52.13           C
ATOM   1087  O   HIE R 137     147.759 131.518 179.484  1.00 52.13           O
ATOM   1088  CB  HIE R 137     146.908 128.633 179.868  1.00 52.13           C
ATOM   1089  CG  HIE R 137     145.786 127.658 179.724  1.00 52.13           C
ATOM   1090  CD2 HIE R 137     145.600 126.428 180.256  1.00 52.13           C
ATOM   1091  ND1 HIE R 137     144.687 127.903 178.932  1.00 52.13           N
ATOM   1092  CE1 HIE R 137     143.865 126.871 178.991  1.00 52.13           C
ATOM   1093  NE2 HIE R 137     144.397 125.961 179.787  1.00 52.13           N
ATOM   1094  H   HIE R 137     148.066 127.715 177.893  1.00 52.13           H
ATOM   1095  HE2 HIE R 137     144.047 125.200 179.980  1.00 52.13           H
ATOM   1096  N   THR R 138     149.444 130.424 178.477  1.00 52.27           N
ATOM   1097  CA  THR R 138     150.366 131.530 178.686  1.00 52.27           C
ATOM   1098  C   THR R 138     150.276 132.545 177.559  1.00 52.27           C
ATOM   1099  O   THR R 138     150.223 133.752 177.813  1.00 52.27           O
ATOM   1100  CB  THR R 138     151.796 131.012 178.822  1.00 52.27           C
ATOM   1101  CG2 THR R 138     152.749 132.161 179.068  1.00 52.27           C
ATOM   1102  OG1 THR R 138     151.870 130.096 179.920  1.00 52.27           O
ATOM   1103  H   THR R 138     149.780 129.735 178.088  1.00 52.27           H
ATOM   1104  HG1 THR R 138     152.656 129.810 179.994  1.00 52.27           H
ATOM   1105  N   VAL R 139     150.242 132.080 176.312  1.00 52.53           N
ATOM   1106  CA  VAL R 139     150.218 133.002 175.182  1.00 52.53           C
ATOM   1107  C   VAL R 139     148.811 133.525 174.931  1.00 52.53           C
ATOM   1108  O   VAL R 139     148.628 134.686 174.552  1.00 52.53           O
ATOM   1109  CB  VAL R 139     150.802 132.316 173.938  1.00 52.53           C
ATOM   1110  CG1 VAL R 139     150.755 133.250 172.747  1.00 52.53           C
ATOM   1111  CG2 VAL R 139     152.227 131.877 174.208  1.00 52.53           C
ATOM   1112  H   VAL R 139     150.232 131.246 176.102  1.00 52.53           H
ATOM   1113  N   SER R 140     147.796 132.695 175.147  1.00 52.27           N
ATOM   1114  CA  SER R 140     146.415 133.048 174.851  1.00 52.27           C
ATOM   1115  C   SER R 140     145.584 132.966 176.121  1.00 52.27           C
ATOM   1116  O   SER R 140     145.551 131.922 176.778  1.00 52.27           O
ATOM   1117  CB  SER R 140     145.835 132.125 173.780  1.00 52.27           C
ATOM   1118  OG  SER R 140     144.423 132.080 173.861  1.00 52.27           O
ATOM   1119  H   SER R 140     147.892 131.905 175.472  1.00 52.27           H
ATOM   1120  HG  SER R 140     144.116 131.683 173.187  1.00 52.27           H
ATOM   1121  N   TYR R 141     144.904 134.059 176.452  1.00 55.03           N
ATOM   1122  CA  TYR R 141     143.999 134.139 177.586  1.00 55.03           C
ATOM   1123  C   TYR R 141     142.957 135.200 177.274  1.00 55.03           C
ATOM   1124  O   TYR R 141     143.214 136.092 176.456  1.00 55.03           O
ATOM   1125  CB  TYR R 141     144.739 134.474 178.887  1.00 55.03           C
ATOM   1126  CG  TYR R 141     145.778 135.554 178.757  1.00 55.03           C
ATOM   1127  CD1 TYR R 141     147.082 135.252 178.403  1.00 55.03           C
ATOM   1128  CD2 TYR R 141     145.459 136.875 178.996  1.00 55.03           C
ATOM   1129  CE1 TYR R 141     148.033 136.238 178.282  1.00 55.03           C
ATOM   1130  CE2 TYR R 141     146.405 137.868 178.880  1.00 55.03           C
ATOM   1131  CZ  TYR R 141     147.689 137.544 178.524  1.00 55.03           C
ATOM   1132  OH  TYR R 141     148.636 138.534 178.408  1.00 55.03           O
ATOM   1133  H   TYR R 141     144.960 134.794 176.009  1.00 55.03           H
ATOM   1134  HH  TYR R 141     149.322 138.318 178.842  1.00 55.03           H
ATOM   1135  N   PRO R 142     141.771 135.119 177.880  1.00 56.47           N
ATOM   1136  CA  PRO R 142     140.698 136.067 177.540  1.00 56.47           C
ATOM   1137  C   PRO R 142     141.095 137.531 177.624  1.00 56.47           C
ATOM   1138  O   PRO R 142     140.578 138.343 176.844  1.00 56.47           O
ATOM   1139  CB  PRO R 142     139.596 135.720 178.551  1.00 56.47           C
ATOM   1140  CG  PRO R 142     140.206 134.747 179.511  1.00 56.47           C
ATOM   1141  CD  PRO R 142     141.288 134.060 178.775  1.00 56.47           C
ATOM   1142  N   ALA R 143     142.011 137.895 178.520  1.00 57.08           N
ATOM   1143  CA  ALA R 143     142.440 139.287 178.600  1.00 57.08           C
ATOM   1144  C   ALA R 143     143.174 139.726 177.340  1.00 57.08           C
ATOM   1145  O   ALA R 143     143.121 140.906 176.975  1.00 57.08           O
ATOM   1146  CB  ALA R 143     143.319 139.499 179.832  1.00 57.08           C
ATOM   1147  H   ALA R 143     142.389 137.363 179.080  1.00 57.08           H
ATOM   1148  N   ARG R 144     143.867 138.805 176.668  1.00 56.05           N
ATOM   1149  CA  ARG R 144     144.533 139.148 175.415  1.00 56.05           C
ATOM   1150  C   ARG R 144     143.598 138.975 174.228  1.00 56.05           C
ATOM   1151  O   ARG R 144     143.704 139.706 173.233  1.00 56.05           O
ATOM   1152  CB  ARG R 144     145.782 138.292 175.230  1.00 56.05           C
ATOM   1153  CG  ARG R 144     146.517 138.538 173.934  1.00 56.05           C
ATOM   1154  CD  ARG R 144     147.914 137.960 173.987  1.00 56.05           C
ATOM   1155  NE  ARG R 144     148.608 138.352 175.207  1.00 56.05           N
ATOM   1156  CZ  ARG R 144     149.827 137.945 175.536  1.00 56.05           C
ATOM   1157  NH1 ARG R 144     150.494 137.128 174.733  1.00 56.05           N1+
ATOM   1158  NH2 ARG R 144     150.380 138.353 176.669  1.00 56.05           N
ATOM   1159  H   ARG R 144     143.962 137.988 176.918  1.00 56.05           H
ATOM   1160  HE  ARG R 144     148.201 138.881 175.749  1.00 56.05           H
ATOM   1161 HH11 ARG R 144     150.137 136.861 173.998  1.00 56.05           H
ATOM   1162 HH12 ARG R 144     151.284 136.865 174.947  1.00 56.05           H
ATOM   1163 HH21 ARG R 144     149.949 138.882 177.192  1.00 56.05           H
ATOM   1164 HH22 ARG R 144     151.170 138.089 176.881  1.00 56.05           H
ATOM   1165  N   THR R 145     142.672 138.021 174.314  1.00 55.80           N
ATOM   1166  CA  THR R 145     141.706 137.865 173.236  1.00 55.80           C
ATOM   1167  C   THR R 145     140.768 139.054 173.131  1.00 55.80           C
ATOM   1168  O   THR R 145     140.351 139.394 172.020  1.00 55.80           O
ATOM   1169  CB  THR R 145     140.897 136.585 173.409  1.00 55.80           C
ATOM   1170  CG2 THR R 145     141.814 135.433 173.725  1.00 55.80           C
ATOM   1171  OG1 THR R 145     139.945 136.756 174.465  1.00 55.80           O
ATOM   1172  H   THR R 145     142.588 137.470 174.969  1.00 55.80           H
ATOM   1173  HG1 THR R 145     140.242 137.309 175.023  1.00 55.80           H
ATOM   1174  N   ARG R 146     140.428 139.695 174.249  1.00 55.82           N
ATOM   1175  CA  ARG R 146     139.648 140.920 174.154  1.00 55.82           C
ATOM   1176  C   ARG R 146     140.390 141.998 173.389  1.00 55.82           C
ATOM   1177  O   ARG R 146     139.760 142.756 172.645  1.00 55.82           O
ATOM   1178  CB  ARG R 146     139.274 141.440 175.538  1.00 55.82           C
ATOM   1179  CG  ARG R 146     138.434 142.710 175.500  1.00 55.82           C
ATOM   1180  CD  ARG R 146     138.023 143.150 176.908  1.00 55.82           C
ATOM   1181  NE  ARG R 146     137.194 144.357 176.921  1.00 55.82           N
ATOM   1182  CZ  ARG R 146     136.563 144.814 178.000  1.00 55.82           C
ATOM   1183  NH1 ARG R 146     136.664 144.156 179.142  1.00 55.82           N1+
ATOM   1184  NH2 ARG R 146     135.833 145.921 177.937  1.00 55.82           N
ATOM   1185  H   ARG R 146     140.632 139.445 175.046  1.00 55.82           H
ATOM   1186  HE  ARG R 146     137.110 144.797 176.187  1.00 55.82           H
ATOM   1187 HH11 ARG R 146     137.135 143.438 179.184  1.00 55.82           H
ATOM   1188 HH12 ARG R 146     136.259 144.446 179.843  1.00 55.82           H
ATOM   1189 HH21 ARG R 146     135.765 146.349 177.194  1.00 55.82           H
ATOM   1190 HH22 ARG R 146     135.428 146.210 178.639  1.00 55.82           H
ATOM   1191  N   LYS R 147     141.707 142.082 173.545  1.00 55.63           N
ATOM   1192  CA  LYS R 147     142.470 143.042 172.763  1.00 55.63           C
ATOM   1193  C   LYS R 147     142.493 142.658 171.295  1.00 55.63           C
ATOM   1194  O   LYS R 147     142.283 143.511 170.428  1.00 55.63           O
ATOM   1195  CB  LYS R 147     143.894 143.157 173.302  1.00 55.63           C
ATOM   1196  CG  LYS R 147     143.981 143.520 174.769  1.00 55.63           C
ATOM   1197  CD  LYS R 147     145.414 143.450 175.263  1.00 55.63           C
ATOM   1198  CE  LYS R 147     145.480 143.520 176.778  1.00 55.63           C
ATOM   1199  NZ  LYS R 147     144.202 143.093 177.410  1.00 55.63           N1+
ATOM   1200  H   LYS R 147     142.169 141.601 174.088  1.00 55.63           H
ATOM   1201  HZ1 LYS R 147     144.276 143.146 178.295  1.00 55.63           H
ATOM   1202  HZ2 LYS R 147     143.543 143.624 177.135  1.00 55.63           H
ATOM   1203  HZ3 LYS R 147     144.022 142.253 177.178  1.00 55.63           H
ATOM   1204  N   VAL R 148     142.731 141.382 170.998  1.00 54.54           N
ATOM   1205  CA  VAL R 148     142.849 140.965 169.605  1.00 54.54           C
ATOM   1206  C   VAL R 148     141.528 141.149 168.867  1.00 54.54           C
ATOM   1207  O   VAL R 148     141.510 141.535 167.695  1.00 54.54           O
ATOM   1208  CB  VAL R 148     143.356 139.516 169.517  1.00 54.54           C
ATOM   1209  CG1 VAL R 148     143.500 139.094 168.070  1.00 54.54           C
ATOM   1210  CG2 VAL R 148     144.688 139.380 170.224  1.00 54.54           C
ATOM   1211  H   VAL R 148     142.826 140.753 171.577  1.00 54.54           H
ATOM   1212  N   ILE R 149     140.401 140.906 169.538  1.00 54.36           N
ATOM   1213  CA  ILE R 149     139.107 141.002 168.863  1.00 54.36           C
ATOM   1214  C   ILE R 149     138.775 142.448 168.530  1.00 54.36           C
ATOM   1215  O   ILE R 149     138.403 142.772 167.391  1.00 54.36           O
ATOM   1216  CB  ILE R 149     138.006 140.367 169.724  1.00 54.36           C
ATOM   1217  CG1 ILE R 149     138.100 138.848 169.684  1.00 54.36           C
ATOM   1218  CG2 ILE R 149     136.644 140.824 169.253  1.00 54.36           C
ATOM   1219  CD1 ILE R 149     137.279 138.185 170.744  1.00 54.36           C
ATOM   1220  H   ILE R 149     140.364 140.688 170.369  1.00 54.36           H
ATOM   1221  N   VAL R 150     138.875 143.337 169.519  1.00 54.93           N
ATOM   1222  CA  VAL R 150     138.615 144.745 169.254  1.00 54.93           C
ATOM   1223  C   VAL R 150     139.617 145.285 168.244  1.00 54.93           C
ATOM   1224  O   VAL R 150     139.279 146.137 167.413  1.00 54.93           O
ATOM   1225  CB  VAL R 150     138.615 145.559 170.560  1.00 54.93           C
ATOM   1226  CG1 VAL R 150     137.606 144.983 171.537  1.00 54.93           C
ATOM   1227  CG2 VAL R 150     139.996 145.604 171.178  1.00 54.93           C
ATOM   1228  H   VAL R 150     139.087 143.149 170.331  1.00 54.93           H
ATOM   1229  N   SER R 151     140.846 144.765 168.256  1.00 54.43           N
ATOM   1230  CA  SER R 151     141.824 145.193 167.268  1.00 54.43           C
ATOM   1231  C   SER R 151     141.402 144.777 165.870  1.00 54.43           C
ATOM   1232  O   SER R 151     141.513 145.563 164.923  1.00 54.43           O
ATOM   1233  CB  SER R 151     143.197 144.622 167.605  1.00 54.43           C
ATOM   1234  OG  SER R 151     144.028 144.594 166.458  1.00 54.43           O
ATOM   1235  H   SER R 151     141.125 144.176 168.817  1.00 54.43           H
ATOM   1236  HG  SER R 151     144.779 144.278 166.663  1.00 54.43           H
ATOM   1237  N   VAL R 152     140.909 143.549 165.722  1.00 54.02           N
ATOM   1238  CA  VAL R 152     140.452 143.087 164.418  1.00 54.02           C
ATOM   1239  C   VAL R 152     139.309 143.957 163.930  1.00 54.02           C
ATOM   1240  O   VAL R 152     139.275 144.377 162.766  1.00 54.02           O
ATOM   1241  CB  VAL R 152     140.044 141.605 164.483  1.00 54.02           C
ATOM   1242  CG1 VAL R 152     139.200 141.237 163.280  1.00 54.02           C
ATOM   1243  CG2 VAL R 152     141.278 140.719 164.562  1.00 54.02           C
ATOM   1244  H   VAL R 152     140.832 142.975 166.358  1.00 54.02           H
ATOM   1245  N   TYR R 153     138.368 144.262 164.820  1.00 53.75           N
ATOM   1246  CA  TYR R 153     137.207 145.043 164.409  1.00 53.75           C
ATOM   1247  C   TYR R 153     137.613 146.440 163.962  1.00 53.75           C
ATOM   1248  O   TYR R 153     137.189 146.909 162.899  1.00 53.75           O
ATOM   1249  CB  TYR R 153     136.187 145.112 165.540  1.00 53.75           C
ATOM   1250  CG  TYR R 153     135.179 144.000 165.479  1.00 53.75           C
ATOM   1251  CD1 TYR R 153     134.214 143.971 164.497  1.00 53.75           C
ATOM   1252  CD2 TYR R 153     135.201 142.973 166.398  1.00 53.75           C
ATOM   1253  CE1 TYR R 153     133.298 142.956 164.436  1.00 53.75           C
ATOM   1254  CE2 TYR R 153     134.288 141.956 166.341  1.00 53.75           C
ATOM   1255  CZ  TYR R 153     133.340 141.955 165.360  1.00 53.75           C
ATOM   1256  OH  TYR R 153     132.427 140.934 165.308  1.00 53.75           O
ATOM   1257  H   TYR R 153     138.381 144.032 165.649  1.00 53.75           H
ATOM   1258  HH  TYR R 153     132.801 140.213 165.521  1.00 53.75           H
ATOM   1259  N   ILE R 154     138.428 147.127 164.765  1.00 55.43           N
ATOM   1260  CA  ILE R 154     138.855 148.476 164.402  1.00 55.43           C
ATOM   1261  C   ILE R 154     139.648 148.453 163.105  1.00 55.43           C
ATOM   1262  O   ILE R 154     139.430 149.279 162.210  1.00 55.43           O
ATOM   1263  CB  ILE R 154     139.659 149.118 165.545  1.00 55.43           C
ATOM   1264  CG1 ILE R 154     138.877 149.052 166.857  1.00 55.43           C
ATOM   1265  CG2 ILE R 154     140.024 150.542 165.205  1.00 55.43           C
ATOM   1266  CD1 ILE R 154     137.608 149.872 166.858  1.00 55.43           C
ATOM   1267  H   ILE R 154     138.739 146.835 165.511  1.00 55.43           H
ATOM   1268  N   THR R 155     140.586 147.514 162.984  1.00 56.13           N
ATOM   1269  CA  THR R 155     141.424 147.470 161.795  1.00 56.13           C
ATOM   1270  C   THR R 155     140.592 147.221 160.550  1.00 56.13           C
ATOM   1271  O   THR R 155     140.842 147.820 159.500  1.00 56.13           O
ATOM   1272  CB  THR R 155     142.495 146.394 161.948  1.00 56.13           C
ATOM   1273  CG2 THR R 155     143.326 146.286 160.684  1.00 56.13           C
ATOM   1274  OG1 THR R 155     143.352 146.725 163.046  1.00 56.13           O
ATOM   1275  H   THR R 155     140.749 146.905 163.569  1.00 56.13           H
ATOM   1276  HG1 THR R 155     143.001 146.466 163.764  1.00 56.13           H
ATOM   1277  N   CYS R 156     139.580 146.360 160.648  1.00 56.56           N
ATOM   1278  CA  CYS R 156     138.773 146.064 159.473  1.00 56.56           C
ATOM   1279  C   CYS R 156     137.854 147.226 159.138  1.00 56.56           C
ATOM   1280  O   CYS R 156     137.671 147.559 157.963  1.00 56.56           O
ATOM   1281  CB  CYS R 156     137.979 144.784 159.700  1.00 56.56           C
ATOM   1282  SG  CYS R 156     138.924 143.277 159.398  1.00 56.56           S
ATOM   1283  H   CYS R 156     139.350 145.948 161.367  1.00 56.56           H
ATOM   1284  HG  CYS R 156     138.299 142.328 159.784  1.00 56.56           H
ATOM   1285  N   PHE R 157     137.278 147.869 160.159  1.00 56.37           N
ATOM   1286  CA  PHE R 157     136.460 149.050 159.927  1.00 56.37           C
ATOM   1287  C   PHE R 157     137.254 150.178 159.294  1.00 56.37           C
ATOM   1288  O   PHE R 157     136.685 150.974 158.544  1.00 56.37           O
ATOM   1289  CB  PHE R 157     135.839 149.533 161.235  1.00 56.37           C
ATOM   1290  CG  PHE R 157     134.557 148.836 161.596  1.00 56.37           C
ATOM   1291  CD1 PHE R 157     134.300 147.549 161.152  1.00 56.37           C
ATOM   1292  CD2 PHE R 157     133.612 149.464 162.389  1.00 56.37           C
ATOM   1293  CE1 PHE R 157     133.120 146.906 161.481  1.00 56.37           C
ATOM   1294  CE2 PHE R 157     132.431 148.825 162.723  1.00 56.37           C
ATOM   1295  CZ  PHE R 157     132.188 147.543 162.267  1.00 56.37           C
ATOM   1296  H   PHE R 157     137.351 147.636 160.984  1.00 56.37           H
ATOM   1297  N   LEU R 158     138.546 150.275 159.589  1.00 55.97           N
ATOM   1298  CA  LEU R 158     139.366 151.299 158.960  1.00 55.97           C
ATOM   1299  C   LEU R 158     139.807 150.898 157.562  1.00 55.97           C
ATOM   1300  O   LEU R 158     139.755 151.717 156.640  1.00 55.97           O
ATOM   1301  CB  LEU R 158     140.592 151.604 159.825  1.00 55.97           C
ATOM   1302  CG  LEU R 158     140.340 152.158 161.229  1.00 55.97           C
ATOM   1303  CD1 LEU R 158     141.647 152.579 161.884  1.00 55.97           C
ATOM   1304  CD2 LEU R 158     139.359 153.310 161.196  1.00 55.97           C
ATOM   1305  H   LEU R 158     138.961 149.765 160.143  1.00 55.97           H
ATOM   1306  N   THR R 159     140.233 149.653 157.381  1.00 56.32           N
ATOM   1307  CA  THR R 159     140.688 149.182 156.086  1.00 56.32           C
ATOM   1308  C   THR R 159     139.543 148.968 155.110  1.00 56.32           C
ATOM   1309  O   THR R 159     139.794 148.727 153.925  1.00 56.32           O
ATOM   1310  CB  THR R 159     141.472 147.883 156.259  1.00 56.32           C
ATOM   1311  CG2 THR R 159     140.550 146.750 156.673  1.00 56.32           C
ATOM   1312  OG1 THR R 159     142.093 147.538 155.015  1.00 56.32           O
ATOM   1313  H   THR R 159     140.265 149.062 158.005  1.00 56.32           H
ATOM   1314  HG1 THR R 159     141.675 147.901 154.383  1.00 56.32           H
ATOM   1315  N   SER R 160     138.300 149.051 155.570  1.00 57.76           N
ATOM   1316  CA  SER R 160     137.171 148.927 154.666  1.00 57.76           C
ATOM   1317  C   SER R 160     136.715 150.255 154.081  1.00 57.76           C
ATOM   1318  O   SER R 160     135.844 150.262 153.205  1.00 57.76           O
ATOM   1319  CB  SER R 160     135.995 148.262 155.379  1.00 57.76           C
ATOM   1320  OG  SER R 160     135.805 148.817 156.667  1.00 57.76           O
ATOM   1321  H   SER R 160     138.092 149.178 156.395  1.00 57.76           H
ATOM   1322  HG  SER R 160     136.295 148.417 157.220  1.00 57.76           H
ATOM   1323  N   ILE R 161     137.268 151.370 154.541  1.00 56.07           N
ATOM   1324  CA  ILE R 161     136.877 152.684 154.043  1.00 56.07           C
ATOM   1325  C   ILE R 161     137.403 152.906 152.629  1.00 56.07           C
ATOM   1326  O   ILE R 161     136.678 153.481 151.805  1.00 56.07           O
ATOM   1327  CB  ILE R 161     137.328 153.796 155.003  1.00 56.07           C
ATOM   1328  CG1 ILE R 161     136.240 154.055 156.039  1.00 56.07           C
ATOM   1329  CG2 ILE R 161     137.672 155.075 154.251  1.00 56.07           C
ATOM   1330  CD1 ILE R 161     136.473 155.283 156.871  1.00 56.07           C
ATOM   1331  H   ILE R 161     137.877 151.388 155.147  1.00 56.07           H
ATOM   1332  N   PRO R 162     138.626 152.482 152.280  1.00 57.05           N
ATOM   1333  CA  PRO R 162     139.043 152.567 150.875  1.00 57.05           C
ATOM   1334  C   PRO R 162     138.058 151.951 149.890  1.00 57.05           C
ATOM   1335  O   PRO R 162     138.153 152.208 148.686  1.00 57.05           O
ATOM   1336  CB  PRO R 162     140.371 151.811 150.869  1.00 57.05           C
ATOM   1337  CG  PRO R 162     140.938 152.101 152.192  1.00 57.05           C
ATOM   1338  CD  PRO R 162     139.774 152.157 153.148  1.00 57.05           C
ATOM   1339  N   TYR R 163     137.109 151.150 150.377  1.00 56.88           N
ATOM   1340  CA  TYR R 163     136.065 150.595 149.526  1.00 56.88           C
ATOM   1341  C   TYR R 163     134.932 151.563 149.283  1.00 56.88           C
ATOM   1342  O   TYR R 163     133.954 151.187 148.629  1.00 56.88           O
ATOM   1343  CB  TYR R 163     135.504 149.311 150.128  1.00 56.88           C
ATOM   1344  CG  TYR R 163     136.538 148.255 150.341  1.00 56.88           C
ATOM   1345  CD1 TYR R 163     137.282 147.768 149.289  1.00 56.88           C
ATOM   1346  CD2 TYR R 163     136.777 147.747 151.595  1.00 56.88           C
ATOM   1347  CE1 TYR R 163     138.243 146.802 149.481  1.00 56.88           C
ATOM   1348  CE2 TYR R 163     137.735 146.785 151.802  1.00 56.88           C
ATOM   1349  CZ  TYR R 163     138.464 146.314 150.742  1.00 56.88           C
ATOM   1350  OH  TYR R 163     139.419 145.347 150.944  1.00 56.88           O
ATOM   1351  H   TYR R 163     137.055 150.917 151.203  1.00 56.88           H
ATOM   1352  HH  TYR R 163     139.922 145.578 151.576  1.00 56.88           H
ATOM   1353  N   TYR R 164     135.017 152.781 149.810  1.00 59.75           N
ATOM   1354  CA  TYR R 164     134.052 153.809 149.447  1.00 59.75           C
ATOM   1355  C   TYR R 164     133.968 153.933 147.937  1.00 59.75           C
ATOM   1356  O   TYR R 164     132.876 153.993 147.362  1.00 59.75           O
ATOM   1357  CB  TYR R 164     134.450 155.142 150.083  1.00 59.75           C
ATOM   1358  CG  TYR R 164     133.351 156.183 150.185  1.00 59.75           C
ATOM   1359  CD1 TYR R 164     132.578 156.526 149.088  1.00 59.75           C
ATOM   1360  CD2 TYR R 164     133.120 156.851 151.377  1.00 59.75           C
ATOM   1361  CE1 TYR R 164     131.602 157.480 149.180  1.00 59.75           C
ATOM   1362  CE2 TYR R 164     132.140 157.808 151.479  1.00 59.75           C
ATOM   1363  CZ  TYR R 164     131.383 158.119 150.377  1.00 59.75           C
ATOM   1364  OH  TYR R 164     130.398 159.075 150.470  1.00 59.75           O
ATOM   1365  H   TYR R 164     135.618 153.029 150.372  1.00 59.75           H
ATOM   1366  HH  TYR R 164     130.375 159.379 151.253  1.00 59.75           H
ATOM   1367  N   TRP R 165     135.118 153.954 147.275  1.00 58.77           N
ATOM   1368  CA  TRP R 165     135.166 154.045 145.820  1.00 58.77           C
ATOM   1369  C   TRP R 165     135.258 152.650 145.201  1.00 58.77           C
ATOM   1370  O   TRP R 165     136.154 152.337 144.419  1.00 58.77           O
ATOM   1371  CB  TRP R 165     136.332 154.925 145.398  1.00 58.77           C
ATOM   1372  CG  TRP R 165     136.441 156.149 146.224  1.00 58.77           C
ATOM   1373  CD1 TRP R 165     135.952 157.376 145.922  1.00 58.77           C
ATOM   1374  CD2 TRP R 165     137.080 156.271 147.496  1.00 58.77           C
ATOM   1375  CE2 TRP R 165     136.934 157.605 147.908  1.00 58.77           C
ATOM   1376  CE3 TRP R 165     137.759 155.379 148.329  1.00 58.77           C
ATOM   1377  NE1 TRP R 165     136.240 158.261 146.927  1.00 58.77           N
ATOM   1378  CZ2 TRP R 165     137.440 158.073 149.113  1.00 58.77           C
ATOM   1379  CZ3 TRP R 165     138.263 155.845 149.527  1.00 58.77           C
ATOM   1380  CH2 TRP R 165     138.102 157.180 149.908  1.00 58.77           C
ATOM   1381  H   TRP R 165     135.889 153.916 147.653  1.00 58.77           H
ATOM   1382  HE1 TRP R 165     136.021 159.092 146.940  1.00 58.77           H
ATOM   1383  N   TRP R 166     134.294 151.807 145.564  1.00 59.09           N
ATOM   1384  CA  TRP R 166     134.309 150.427 145.111  1.00 59.09           C
ATOM   1385  C   TRP R 166     133.950 150.364 143.633  1.00 59.09           C
ATOM   1386  O   TRP R 166     133.181 151.187 143.138  1.00 59.09           O
ATOM   1387  CB  TRP R 166     133.347 149.583 145.947  1.00 59.09           C
ATOM   1388  CG  TRP R 166     133.093 148.205 145.420  1.00 59.09           C
ATOM   1389  CD1 TRP R 166     131.943 147.754 144.844  1.00 59.09           C
ATOM   1390  CD2 TRP R 166     133.993 147.090 145.438  1.00 59.09           C
ATOM   1391  CE2 TRP R 166     133.326 146.005 144.843  1.00 59.09           C
ATOM   1392  CE3 TRP R 166     135.297 146.905 145.893  1.00 59.09           C
ATOM   1393  NE1 TRP R 166     132.076 146.436 144.486  1.00 59.09           N
ATOM   1394  CZ2 TRP R 166     133.921 144.761 144.692  1.00 59.09           C
ATOM   1395  CZ3 TRP R 166     135.880 145.674 145.738  1.00 59.09           C
ATOM   1396  CH2 TRP R 166     135.197 144.619 145.147  1.00 59.09           C
ATOM   1397  H   TRP R 166     133.629 152.016 146.068  1.00 59.09           H
ATOM   1398  HE1 TRP R 166     131.473 145.959 144.101  1.00 59.09           H
ATOM   1399  N   PRO R 167     134.539 149.431 142.901  1.00 60.93           N
ATOM   1400  CA  PRO R 167     134.197 149.280 141.488  1.00 60.93           C
ATOM   1401  C   PRO R 167     132.707 149.145 141.264  1.00 60.93           C
ATOM   1402  O   PRO R 167     131.952 148.720 142.137  1.00 60.93           O
ATOM   1403  CB  PRO R 167     134.926 147.996 141.087  1.00 60.93           C
ATOM   1404  CG  PRO R 167     136.097 147.917 142.018  1.00 60.93           C
ATOM   1405  CD  PRO R 167     135.823 148.788 143.221  1.00 60.93           C
ATOM   1406  N   ASN R 168     132.289 149.518 140.064  1.00 66.09           N
ATOM   1407  CA  ASN R 168     130.914 149.345 139.628  1.00 66.09           C
ATOM   1408  C   ASN R 168     130.938 148.720 138.244  1.00 66.09           C
ATOM   1409  O   ASN R 168     131.616 149.219 137.340  1.00 66.09           O
ATOM   1410  CB  ASN R 168     130.167 150.676 139.620  1.00 66.09           C
ATOM   1411  CG  ASN R 168     128.855 150.605 140.361  1.00 66.09           C
ATOM   1412  ND2 ASN R 168     128.363 151.754 140.805  1.00 66.09           N
ATOM   1413  OD1 ASN R 168     128.288 149.527 140.536  1.00 66.09           O
ATOM   1414  H   ASN R 168     132.800 149.882 139.475  1.00 66.09           H
ATOM   1415 HD21 ASN R 168     127.618 151.765 141.235  1.00 66.09           H
ATOM   1416 HD22 ASN R 168     128.789 152.488 140.663  1.00 66.09           H
ATOM   1417  N   ILE R 169     130.221 147.615 138.087  1.00 67.95           N
ATOM   1418  CA  ILE R 169     130.121 146.905 136.820  1.00 67.95           C
ATOM   1419  C   ILE R 169     128.685 146.889 136.301  1.00 67.95           C
ATOM   1420  O   ILE R 169     128.446 146.963 135.092  1.00 67.95           O
ATOM   1421  CB  ILE R 169     130.688 145.472 136.934  1.00 67.95           C
ATOM   1422  CG1 ILE R 169     132.130 145.496 137.408  1.00 67.95           C
ATOM   1423  CG2 ILE R 169     130.640 144.794 135.596  1.00 67.95           C
ATOM   1424  CD1 ILE R 169     133.018 146.262 136.506  1.00 67.95           C
ATOM   1425  H   ILE R 169     129.772 147.251 138.724  1.00 67.95           H
ATOM   1426  N   TRP R 170     127.766 146.663 137.237  1.00 70.60           N
ATOM   1427  CA  TRP R 170     126.326 146.610 136.800  0.50 70.60           C
ATOM   1428  C   TRP R 170     125.531 147.901 136.432  1.00 70.60           C
ATOM   1429  O   TRP R 170     124.726 148.038 135.397  1.00 70.60           O
ATOM   1430  CB  TRP R 170     125.538 145.976 137.936  0.50 70.60           C
ATOM   1431  CG  TRP R 170     125.456 144.515 137.807  0.50 70.60           C
ATOM   1432  CD1 TRP R 170     125.071 143.811 136.709  0.50 70.60           C
ATOM   1433  CD2 TRP R 170     125.780 143.555 138.811  0.50 70.60           C
ATOM   1434  CE2 TRP R 170     125.565 142.284 138.255  0.50 70.60           C
ATOM   1435  CE3 TRP R 170     126.224 143.648 140.132  0.50 70.60           C
ATOM   1436  NE1 TRP R 170     125.134 142.466 136.968  0.50 70.60           N
ATOM   1437  CZ2 TRP R 170     125.779 141.115 138.973  0.50 70.60           C
ATOM   1438  CZ3 TRP R 170     126.437 142.488 140.840  0.50 70.60           C
ATOM   1439  CH2 TRP R 170     126.212 141.239 140.262  0.50 70.60           C
ATOM   1440  H   TRP R 170     127.916 146.543 138.075  1.00 70.60           H
ATOM   1441  HE1 TRP R 170     124.935 141.840 136.413  0.50 70.60           H
ATOM   1442  N   THR R 171     125.909 149.004 137.090  1.00 74.44           N
ATOM   1443  CA  THR R 171     125.290 150.278 136.732  1.00 74.44           C
ATOM   1444  C   THR R 171     125.647 150.678 135.307  1.00 74.44           C
ATOM   1445  O   THR R 171     124.822 151.247 134.583  1.00 74.44           O
ATOM   1446  CB  THR R 171     125.707 151.367 137.721  1.00 74.44           C
ATOM   1447  CG2 THR R 171     125.632 150.846 139.147  1.00 74.44           C
ATOM   1448  OG1 THR R 171     127.044 151.795 137.431  1.00 74.44           O
ATOM   1449  H   THR R 171     126.495 149.035 137.718  1.00 74.44           H
ATOM   1450  HG1 THR R 171     127.271 152.394 137.974  1.00 74.44           H
ATOM   1451  N   GLU R 172     126.873 150.379 134.886  1.00 75.93           N
ATOM   1452  CA  GLU R 172     127.275 150.573 133.502  1.00 75.93           C
ATOM   1453  C   GLU R 172     128.561 149.800 133.244  1.00 75.93           C
ATOM   1454  O   GLU R 172     129.460 149.757 134.090  1.00 75.93           O
ATOM   1455  CB  GLU R 172     127.459 152.059 133.163  1.00 75.93           C
ATOM   1456  CG  GLU R 172     128.477 152.781 134.026  1.00 75.93           C
ATOM   1457  CD  GLU R 172     129.087 153.983 133.329  1.00 75.93           C
ATOM   1458  OE1 GLU R 172     128.851 154.148 132.113  1.00 75.93           O
ATOM   1459  OE2 GLU R 172     129.805 154.757 133.995  1.00 75.93           O1-
ATOM   1460  H   GLU R 172     127.490 150.060 135.393  1.00 75.93           H
ATOM   1461  N   ASP R 173     128.620 149.169 132.075  1.00 75.26           N
ATOM   1462  CA  ASP R 173     129.858 148.602 131.557  1.00 75.26           C
ATOM   1463  C   ASP R 173     130.688 149.756 131.013  1.00 75.26           C
ATOM   1464  O   ASP R 173     130.351 150.335 129.976  1.00 75.26           O
ATOM   1465  CB  ASP R 173     129.576 147.562 130.475  1.00 75.26           C
ATOM   1466  CG  ASP R 173     129.753 146.135 130.967  1.00 75.26           C
ATOM   1467  OD1 ASP R 173     130.311 145.937 132.063  1.00 75.26           O
ATOM   1468  OD2 ASP R 173     129.331 145.208 130.248  1.00 75.26           O1-
ATOM   1469  H   ASP R 173     127.941 149.058 131.559  1.00 75.26           H
ATOM   1470  N   TYR R 174     131.764 150.098 131.716  1.00 76.53           N
ATOM   1471  CA  TYR R 174     132.585 151.249 131.358  1.00 76.53           C
ATOM   1472  C   TYR R 174     134.033 150.945 131.724  1.00 76.53           C
ATOM   1473  O   TYR R 174     134.405 149.794 131.964  1.00 76.53           O
ATOM   1474  CB  TYR R 174     132.065 152.523 132.036  1.00 76.53           C
ATOM   1475  CG  TYR R 174     132.357 152.636 133.520  1.00 76.53           C
ATOM   1476  CD1 TYR R 174     131.684 151.848 134.442  1.00 76.53           C
ATOM   1477  CD2 TYR R 174     133.265 153.570 134.003  1.00 76.53           C
ATOM   1478  CE1 TYR R 174     131.930 151.960 135.796  1.00 76.53           C
ATOM   1479  CE2 TYR R 174     133.518 153.686 135.359  1.00 76.53           C
ATOM   1480  CZ  TYR R 174     132.847 152.880 136.248  1.00 76.53           C
ATOM   1481  OH  TYR R 174     133.087 152.985 137.596  1.00 76.53           O
ATOM   1482  H   TYR R 174     132.037 149.671 132.411  1.00 76.53           H
ATOM   1483  HH  TYR R 174     133.665 153.579 137.732  1.00 76.53           H
ATOM   1484  N   ILE R 175     134.853 151.998 131.752  1.00 75.77           N
ATOM   1485  CA  ILE R 175     136.282 151.829 131.984  1.00 75.77           C
ATOM   1486  C   ILE R 175     136.569 151.762 133.479  1.00 75.77           C
ATOM   1487  O   ILE R 175     136.081 152.582 134.267  1.00 75.77           O
ATOM   1488  CB  ILE R 175     137.060 152.973 131.310  1.00 75.77           C
ATOM   1489  CG1 ILE R 175     136.935 152.906 129.785  1.00 75.77           C
ATOM   1490  CG2 ILE R 175     138.526 152.940 131.727  1.00 75.77           C
ATOM   1491  CD1 ILE R 175     137.450 154.138 129.077  1.00 75.77           C
ATOM   1492  H   ILE R 175     134.600 152.812 131.639  1.00 75.77           H
ATOM   1493  N   SER R 176     137.377 150.781 133.874  1.00 70.66           N
ATOM   1494  CA  SER R 176     137.804 150.606 135.257  1.00 70.66           C
ATOM   1495  C   SER R 176     139.198 151.197 135.410  1.00 70.66           C
ATOM   1496  O   SER R 176     140.124 150.799 134.696  1.00 70.66           O
ATOM   1497  CB  SER R 176     137.794 149.129 135.657  1.00 70.66           C
ATOM   1498  OG  SER R 176     136.503 148.555 135.519  1.00 70.66           O
ATOM   1499  H   SER R 176     137.697 150.190 133.337  1.00 70.66           H
ATOM   1500  HG  SER R 176     136.530 147.746 135.744  1.00 70.66           H
ATOM   1501  N   THR R 177     139.340 152.147 136.330  1.00 69.95           N
ATOM   1502  CA  THR R 177     140.589 152.863 136.532  1.00 69.95           C
ATOM   1503  C   THR R 177     141.423 152.209 137.636  1.00 69.95           C
ATOM   1504  O   THR R 177     141.151 151.093 138.084  1.00 69.95           O
ATOM   1505  CB  THR R 177     140.316 154.337 136.836  1.00 69.95           C
ATOM   1506  CG2 THR R 177     139.668 154.505 138.197  1.00 69.95           C
ATOM   1507  OG1 THR R 177     141.545 155.072 136.795  1.00 69.95           O
ATOM   1508  H   THR R 177     138.707 152.394 136.857  1.00 69.95           H
ATOM   1509  HG1 THR R 177     141.393 155.881 136.961  1.00 69.95           H
ATOM   1510  N   SER R 178     142.458 152.927 138.082  1.00 67.30           N
ATOM   1511  CA  SER R 178     143.481 152.324 138.931  1.00 67.30           C
ATOM   1512  C   SER R 178     142.940 151.950 140.304  1.00 67.30           C
ATOM   1513  O   SER R 178     143.310 150.908 140.856  1.00 67.30           O
ATOM   1514  CB  SER R 178     144.666 153.276 139.076  1.00 67.30           C
ATOM   1515  OG  SER R 178     144.504 154.114 140.206  1.00 67.30           O
ATOM   1516  H   SER R 178     142.583 153.759 137.904  1.00 67.30           H
ATOM   1517  HG  SER R 178     145.165 154.629 140.270  1.00 67.30           H
ATOM   1518  N   VAL R 179     142.091 152.795 140.887  1.00 66.55           N
ATOM   1519  CA  VAL R 179     141.605 152.532 142.238  1.00 66.55           C
ATOM   1520  C   VAL R 179     140.855 151.208 142.281  1.00 66.55           C
ATOM   1521  O   VAL R 179     140.971 150.442 143.243  1.00 66.55           O
ATOM   1522  CB  VAL R 179     140.736 153.699 142.741  1.00 66.55           C
ATOM   1523  CG1 VAL R 179     139.672 154.063 141.722  1.00 66.55           C
ATOM   1524  CG2 VAL R 179     140.104 153.358 144.081  1.00 66.55           C
ATOM   1525  H   VAL R 179     141.789 153.514 140.524  1.00 66.55           H
ATOM   1526  N   HIE R 180     140.097 150.905 141.227  1.00 66.37           N
ATOM   1527  CA  HIE R 180     139.437 149.608 141.153  1.00 66.37           C
ATOM   1528  C   HIE R 180     140.454 148.484 141.005  1.00 66.37           C
ATOM   1529  O   HIE R 180     140.282 147.406 141.588  1.00 66.37           O
ATOM   1530  CB  HIE R 180     138.444 149.577 139.995  1.00 66.37           C
ATOM   1531  CG  HIE R 180     137.759 150.882 139.746  1.00 66.37           C
ATOM   1532  CD2 HIE R 180     137.280 151.816 140.599  1.00 66.37           C
ATOM   1533  ND1 HIE R 180     137.488 151.345 138.478  1.00 66.37           N
ATOM   1534  CE1 HIE R 180     136.879 152.514 138.561  1.00 66.37           C
ATOM   1535  NE2 HIE R 180     136.743 152.824 139.837  1.00 66.37           N
ATOM   1536  H   HIE R 180     139.955 151.427 140.558  1.00 66.37           H
ATOM   1537  HE2 HIE R 180     136.378 153.541 140.141  1.00 66.37           H
ATOM   1538  N   HIE R 181     141.525 148.719 140.241  1.00 64.94           N
ATOM   1539  CA  HIE R 181     142.537 147.683 140.047  1.00 64.94           C
ATOM   1540  C   HIE R 181     143.178 147.285 141.365  1.00 64.94           C
ATOM   1541  O   HIE R 181     143.547 146.122 141.558  1.00 64.94           O
ATOM   1542  CB  HIE R 181     143.615 148.158 139.075  1.00 64.94           C
ATOM   1543  CG  HIE R 181     143.092 148.572 137.740  1.00 64.94           C
ATOM   1544  CD2 HIE R 181     142.160 148.011 136.935  1.00 64.94           C
ATOM   1545  ND1 HIE R 181     143.542 149.695 137.082  1.00 64.94           N
ATOM   1546  CE1 HIE R 181     142.910 149.810 135.928  1.00 64.94           C
ATOM   1547  NE2 HIE R 181     142.064 148.802 135.815  1.00 64.94           N
ATOM   1548  H   HIE R 181     141.681 149.460 139.833  1.00 64.94           H
ATOM   1549  HE2 HIE R 181     141.538 148.663 135.149  1.00 64.94           H
ATOM   1550  N   VAL R 182     143.316 148.231 142.282  1.00 59.98           N
ATOM   1551  CA  VAL R 182     144.020 147.971 143.525  1.00 59.98           C
ATOM   1552  C   VAL R 182     143.005 147.612 144.596  1.00 59.98           C
ATOM   1553  O   VAL R 182     143.301 146.824 145.498  1.00 59.98           O
ATOM   1554  CB  VAL R 182     144.874 149.180 143.941  1.00 59.98           C
ATOM   1555  CG1 VAL R 182     145.513 148.951 145.300  1.00 59.98           C
ATOM   1556  CG2 VAL R 182     145.935 149.463 142.890  1.00 59.98           C
ATOM   1557  H   VAL R 182     143.009 149.030 142.203  1.00 59.98           H
ATOM   1558  N   LEU R 183     141.800 148.177 144.511  1.00 59.08           N
ATOM   1559  CA  LEU R 183     140.762 147.801 145.463  1.00 59.08           C
ATOM   1560  C   LEU R 183     140.408 146.334 145.311  1.00 59.08           C
ATOM   1561  O   LEU R 183     140.295 145.604 146.303  1.00 59.08           O
ATOM   1562  CB  LEU R 183     139.528 148.671 145.267  1.00 59.08           C
ATOM   1563  CG  LEU R 183     138.833 149.099 146.550  1.00 59.08           C
ATOM   1564  CD1 LEU R 183     139.841 149.691 147.519  1.00 59.08           C
ATOM   1565  CD2 LEU R 183     137.738 150.099 146.239  1.00 59.08           C
ATOM   1566  H   LEU R 183     141.570 148.764 143.926  1.00 59.08           H
ATOM   1567  N   ILE R 184     140.269 145.879 144.065  1.00 58.75           N
ATOM   1568  CA  ILE R 184     140.022 144.469 143.796  1.00 58.75           C
ATOM   1569  C   ILE R 184     141.138 143.608 144.362  1.00 58.75           C
ATOM   1570  O   ILE R 184     140.879 142.583 144.998  1.00 58.75           O
ATOM   1571  CB  ILE R 184     139.848 144.244 142.286  1.00 58.75           C
ATOM   1572  CG1 ILE R 184     138.382 144.413 141.889  1.00 58.75           C
ATOM   1573  CG2 ILE R 184     140.401 142.897 141.881  1.00 58.75           C
ATOM   1574  CD1 ILE R 184     138.186 144.990 140.507  1.00 58.75           C
ATOM   1575  H   ILE R 184     140.315 146.374 143.363  1.00 58.75           H
ATOM   1576  N   TRP R 185     142.394 144.008 144.155  1.00 58.32           N
ATOM   1577  CA  TRP R 185     143.506 143.175 144.600  1.00 58.32           C
ATOM   1578  C   TRP R 185     143.582 143.122 146.117  1.00 58.32           C
ATOM   1579  O   TRP R 185     143.781 142.051 146.701  1.00 58.32           O
ATOM   1580  CB  TRP R 185     144.827 143.684 144.032  1.00 58.32           C
ATOM   1581  CG  TRP R 185     145.307 142.976 142.809  1.00 58.32           C
ATOM   1582  CD1 TRP R 185     145.834 143.554 141.698  1.00 58.32           C
ATOM   1583  CD2 TRP R 185     145.316 141.563 142.567  1.00 58.32           C
ATOM   1584  CE2 TRP R 185     145.859 141.365 141.287  1.00 58.32           C
ATOM   1585  CE3 TRP R 185     144.913 140.446 143.307  1.00 58.32           C
ATOM   1586  NE1 TRP R 185     146.171 142.596 140.779  1.00 58.32           N
ATOM   1587  CZ2 TRP R 185     146.012 140.100 140.729  1.00 58.32           C
ATOM   1588  CZ3 TRP R 185     145.065 139.193 142.751  1.00 58.32           C
ATOM   1589  CH2 TRP R 185     145.610 139.029 141.475  1.00 58.32           C
ATOM   1590  H   TRP R 185     142.618 144.742 143.767  1.00 58.32           H
ATOM   1591  HE1 TRP R 185     146.522 142.744 140.008  1.00 58.32           H
ATOM   1592  N   ILE R 186     143.451 144.273 146.774  1.00 56.27           N
ATOM   1593  CA  ILE R 186     143.520 144.302 148.228  1.00 56.27           C
ATOM   1594  C   ILE R 186     142.389 143.485 148.827  1.00 56.27           C
ATOM   1595  O   ILE R 186     142.598 142.717 149.774  1.00 56.27           O
ATOM   1596  CB  ILE R 186     143.514 145.752 148.740  1.00 56.27           C
ATOM   1597  CG1 ILE R 186     144.782 146.476 148.291  1.00 56.27           C
ATOM   1598  CG2 ILE R 186     143.394 145.783 150.254  1.00 56.27           C
ATOM   1599  CD1 ILE R 186     146.051 145.923 148.905  1.00 56.27           C
ATOM   1600  H   ILE R 186     143.323 145.037 146.400  1.00 56.27           H
ATOM   1601  N   HIE R 187     141.182 143.610 148.275  1.00 54.35           N
ATOM   1602  CA  HIE R 187     140.065 142.834 148.795  1.00 54.35           C
ATOM   1603  C   HIE R 187     140.268 141.349 148.548  1.00 54.35           C
ATOM   1604  O   HIE R 187     140.040 140.526 149.440  1.00 54.35           O
ATOM   1605  CB  HIE R 187     138.763 143.309 148.166  1.00 54.35           C
ATOM   1606  CG  HIE R 187     137.631 142.351 148.335  1.00 54.35           C
ATOM   1607  CD2 HIE R 187     137.147 141.392 147.513  1.00 54.35           C
ATOM   1608  ND1 HIE R 187     136.840 142.325 149.461  1.00 54.35           N
ATOM   1609  CE1 HIE R 187     135.919 141.389 149.327  1.00 54.35           C
ATOM   1610  NE2 HIE R 187     136.086 140.805 148.156  1.00 54.35           N
ATOM   1611  H   HIE R 187     140.994 144.127 147.614  1.00 54.35           H
ATOM   1612  HE2 HIE R 187     135.608 140.161 147.846  1.00 54.35           H
ATOM   1613  N   CYS R 188     140.693 140.984 147.339  1.00 55.50           N
ATOM   1614  CA  CYS R 188     140.940 139.585 147.027  1.00 55.50           C
ATOM   1615  C   CYS R 188     141.939 138.989 147.999  1.00 55.50           C
ATOM   1616  O   CYS R 188     141.684 137.943 148.608  1.00 55.50           O
ATOM   1617  CB  CYS R 188     141.440 139.448 145.590  1.00 55.50           C
ATOM   1618  SG  CYS R 188     140.130 139.374 144.351  1.00 55.50           S
ATOM   1619  H   CYS R 188     140.843 141.530 146.692  1.00 55.50           H
ATOM   1620  HG  CYS R 188     140.617 139.269 143.259  1.00 55.50           H
ATOM   1621  N   PHE R 189     143.079 139.658 148.176  1.00 52.75           N
ATOM   1622  CA  PHE R 189     144.068 139.188 149.134  1.00 52.75           C
ATOM   1623  C   PHE R 189     143.440 139.035 150.506  1.00 52.75           C
ATOM   1624  O   PHE R 189     143.251 137.908 150.980  1.00 52.75           O
ATOM   1625  CB  PHE R 189     145.255 140.139 149.174  1.00 52.75           C
ATOM   1626  CG  PHE R 189     146.360 139.752 148.248  1.00 52.75           C
ATOM   1627  CD1 PHE R 189     147.148 138.649 148.514  1.00 52.75           C
ATOM   1628  CD2 PHE R 189     146.617 140.490 147.113  1.00 52.75           C
ATOM   1629  CE1 PHE R 189     148.169 138.290 147.663  1.00 52.75           C
ATOM   1630  CE2 PHE R 189     147.636 140.135 146.258  1.00 52.75           C
ATOM   1631  CZ  PHE R 189     148.413 139.034 146.534  1.00 52.75           C
ATOM   1632  H   PHE R 189     143.294 140.377 147.755  1.00 52.75           H
ATOM   1633  N   THR R 190     142.981 140.146 151.085  1.00 50.63           N
ATOM   1634  CA  THR R 190     142.562 140.209 152.476  1.00 50.63           C
ATOM   1635  C   THR R 190     141.324 139.383 152.784  1.00 50.63           C
ATOM   1636  O   THR R 190     141.006 139.213 153.964  1.00 50.63           O
ATOM   1637  CB  THR R 190     142.308 141.659 152.880  1.00 50.63           C
ATOM   1638  CG2 THR R 190     140.920 142.094 152.454  1.00 50.63           C
ATOM   1639  OG1 THR R 190     142.417 141.783 154.303  1.00 50.63           O
ATOM   1640  H   THR R 190     142.905 140.895 150.669  1.00 50.63           H
ATOM   1641  HG1 THR R 190     142.087 141.103 154.670  1.00 50.63           H
ATOM   1642  N   VAL R 191     140.614 138.873 151.784  1.00 50.06           N
ATOM   1643  CA  VAL R 191     139.497 137.994 152.095  1.00 50.06           C
ATOM   1644  C   VAL R 191     139.852 136.547 151.807  1.00 50.06           C
ATOM   1645  O   VAL R 191     139.624 135.667 152.644  1.00 50.06           O
ATOM   1646  CB  VAL R 191     138.227 138.381 151.328  1.00 50.06           C
ATOM   1647  CG1 VAL R 191     137.075 137.541 151.812  1.00 50.06           C
ATOM   1648  CG2 VAL R 191     137.918 139.823 151.549  1.00 50.06           C
ATOM   1649  H   VAL R 191     140.755 139.017 150.948  1.00 50.06           H
ATOM   1650  N   TYR R 192     140.400 136.278 150.629  1.00 49.90           N
ATOM   1651  CA  TYR R 192     140.512 134.907 150.167  1.00 49.90           C
ATOM   1652  C   TYR R 192     141.940 134.396 150.147  1.00 49.90           C
ATOM   1653  O   TYR R 192     142.172 133.236 150.489  1.00 49.90           O
ATOM   1654  CB  TYR R 192     139.896 134.780 148.768  1.00 49.90           C
ATOM   1655  CG  TYR R 192     139.940 133.382 148.208  1.00 49.90           C
ATOM   1656  CD1 TYR R 192     139.324 132.341 148.859  1.00 49.90           C
ATOM   1657  CD2 TYR R 192     140.608 133.110 147.031  1.00 49.90           C
ATOM   1658  CE1 TYR R 192     139.360 131.078 148.357  1.00 49.90           C
ATOM   1659  CE2 TYR R 192     140.654 131.845 146.522  1.00 49.90           C
ATOM   1660  CZ  TYR R 192     140.029 130.829 147.190  1.00 49.90           C
ATOM   1661  OH  TYR R 192     140.068 129.552 146.682  1.00 49.90           O
ATOM   1662  H   TYR R 192     140.710 136.870 150.088  1.00 49.90           H
ATOM   1663  HH  TYR R 192     140.509 129.548 145.967  1.00 49.90           H
ATOM   1664  N   LEU R 193     142.911 135.213 149.761  1.00 49.06           N
ATOM   1665  CA  LEU R 193     144.198 134.619 149.437  1.00 49.06           C
ATOM   1666  C   LEU R 193     145.073 134.414 150.665  1.00 49.06           C
ATOM   1667  O   LEU R 193     145.589 133.311 150.872  1.00 49.06           O
ATOM   1668  CB  LEU R 193     144.923 135.472 148.403  1.00 49.06           C
ATOM   1669  CG  LEU R 193     144.523 135.200 146.960  1.00 49.06           C
ATOM   1670  CD1 LEU R 193     145.566 135.746 146.008  1.00 49.06           C
ATOM   1671  CD2 LEU R 193     144.322 133.715 146.741  1.00 49.06           C
ATOM   1672  H   LEU R 193     142.853 136.068 149.683  1.00 49.06           H
ATOM   1673  N   VAL R 194     145.257 135.443 151.480  1.00 48.97           N
ATOM   1674  CA  VAL R 194     146.062 135.332 152.690  1.00 48.97           C
ATOM   1675  C   VAL R 194     145.320 134.520 153.744  1.00 48.97           C
ATOM   1676  O   VAL R 194     145.930 133.637 154.367  1.00 48.97           O
ATOM   1677  CB  VAL R 194     146.456 136.715 153.225  1.00 48.97           C
ATOM   1678  CG1 VAL R 194     147.161 136.585 154.562  1.00 48.97           C
ATOM   1679  CG2 VAL R 194     147.339 137.437 152.222  1.00 48.97           C
ATOM   1680  H   VAL R 194     144.921 136.224 151.349  1.00 48.97           H
ATOM   1681  N   PRO R 195     144.028 134.755 153.989  1.00 48.87           N
ATOM   1682  CA  PRO R 195     143.334 133.900 154.960  1.00 48.87           C
ATOM   1683  C   PRO R 195     143.309 132.432 154.581  1.00 48.87           C
ATOM   1684  O   PRO R 195     143.504 131.581 155.454  1.00 48.87           O
ATOM   1685  CB  PRO R 195     141.927 134.498 155.001  1.00 48.87           C
ATOM   1686  CG  PRO R 195     142.124 135.906 154.651  1.00 48.87           C
ATOM   1687  CD  PRO R 195     143.172 135.884 153.586  1.00 48.87           C
ATOM   1688  N   CYS R 196     143.062 132.094 153.316  1.00 49.03           N
ATOM   1689  CA  CYS R 196     143.045 130.680 152.964  1.00 49.03           C
ATOM   1690  C   CYS R 196     144.437 130.080 153.035  1.00 49.03           C
ATOM   1691  O   CYS R 196     144.585 128.904 153.385  1.00 49.03           O
ATOM   1692  CB  CYS R 196     142.455 130.460 151.578  1.00 49.03           C
ATOM   1693  SG  CYS R 196     143.675 130.276 150.271  1.00 49.03           S
ATOM   1694  H   CYS R 196     142.908 132.643 152.672  1.00 49.03           H
ATOM   1695  HG  CYS R 196     143.116 130.106 149.223  1.00 49.03           H
ATOM   1696  N   SER R 197     145.465 130.870 152.739  1.00 48.87           N
ATOM   1697  CA  SER R 197     146.826 130.375 152.880  1.00 48.87           C
ATOM   1698  C   SER R 197     147.151 130.074 154.335  1.00 48.87           C
ATOM   1699  O   SER R 197     147.757 129.041 154.638  1.00 48.87           O
ATOM   1700  CB  SER R 197     147.815 131.383 152.307  1.00 48.87           C
ATOM   1701  OG  SER R 197     149.062 130.770 152.035  1.00 47.53           O
ATOM   1702  H   SER R 197     145.397 131.681 152.460  1.00 48.87           H
ATOM   1703  HG  SER R 197     149.592 131.340 151.719  1.00 47.53           H
ATOM   1704  N   ILE R 198     146.752 130.955 155.253  1.00 48.87           N
ATOM   1705  CA  ILE R 198     147.052 130.670 156.649  1.00 48.87           C
ATOM   1706  C   ILE R 198     146.197 129.519 157.155  1.00 48.87           C
ATOM   1707  O   ILE R 198     146.667 128.702 157.956  1.00 48.87           O
ATOM   1708  CB  ILE R 198     146.910 131.927 157.522  1.00 47.81           C
ATOM   1709  CG1 ILE R 198     145.452 132.333 157.685  1.00 47.81           C
ATOM   1710  CG2 ILE R 198     147.736 133.063 156.949  1.00 47.81           C
ATOM   1711  CD1 ILE R 198     144.906 132.027 159.039  1.00 47.81           C
ATOM   1712  H   ILE R 198     146.328 131.687 155.098  1.00 48.87           H
ATOM   1713  N   PHE R 199     144.954 129.404 156.683  1.00 48.87           N
ATOM   1714  CA  PHE R 199     144.127 128.257 157.040  1.00 48.87           C
ATOM   1715  C   PHE R 199     144.792 126.959 156.614  1.00 48.87           C
ATOM   1716  O   PHE R 199     144.930 126.027 157.413  1.00 48.87           O
ATOM   1717  CB  PHE R 199     142.751 128.377 156.394  1.00 48.72           C
ATOM   1718  CG  PHE R 199     141.872 129.409 157.018  1.00 48.72           C
ATOM   1719  CD1 PHE R 199     142.208 130.000 158.206  1.00 48.72           C
ATOM   1720  CD2 PHE R 199     140.694 129.777 156.407  1.00 48.72           C
ATOM   1721  CE1 PHE R 199     141.397 130.948 158.771  1.00 48.72           C
ATOM   1722  CE2 PHE R 199     139.875 130.722 156.968  1.00 48.72           C
ATOM   1723  CZ  PHE R 199     140.228 131.308 158.153  1.00 48.72           C
ATOM   1724  H   PHE R 199     144.577 129.974 156.161  1.00 48.87           H
ATOM   1725  N   PHE R 200     145.226 126.889 155.357  1.00 49.94           N
ATOM   1726  CA  PHE R 200     145.870 125.693 154.835  1.00 49.94           C
ATOM   1727  C   PHE R 200     147.128 125.353 155.617  1.00 49.94           C
ATOM   1728  O   PHE R 200     147.300 124.221 156.082  1.00 49.94           O
ATOM   1729  CB  PHE R 200     146.201 125.888 153.357  1.00 49.94           C
ATOM   1730  CG  PHE R 200     145.099 125.472 152.425  1.00 49.94           C
ATOM   1731  CD1 PHE R 200     143.780 125.771 152.711  1.00 49.94           C
ATOM   1732  CD2 PHE R 200     145.385 124.782 151.262  1.00 49.94           C
ATOM   1733  CE1 PHE R 200     142.771 125.388 151.857  1.00 49.94           C
ATOM   1734  CE2 PHE R 200     144.380 124.398 150.406  1.00 49.94           C
ATOM   1735  CZ  PHE R 200     143.071 124.701 150.703  1.00 49.94           C
ATOM   1736  H   PHE R 200     145.155 127.530 154.789  1.00 49.94           H
ATOM   1737  N   ILE R 201     148.025 126.327 155.764  1.00 49.95           N
ATOM   1738  CA  ILE R 201     149.269 126.093 156.492  1.00 49.95           C
ATOM   1739  C   ILE R 201     148.975 125.577 157.892  1.00 49.95           C
ATOM   1740  O   ILE R 201     149.437 124.498 158.286  1.00 49.95           O
ATOM   1741  CB  ILE R 201     150.116 127.376 156.539  1.00 49.95           C
ATOM   1742  CG1 ILE R 201     150.638 127.727 155.145  1.00 49.95           C
ATOM   1743  CG2 ILE R 201     151.265 127.217 157.516  1.00 49.95           C
ATOM   1744  CD1 ILE R 201     151.717 128.786 155.145  1.00 49.95           C
ATOM   1745  H   ILE R 201     147.933 127.123 155.453  1.00 49.95           H
ATOM   1746  N   LEU R 202     148.196 126.339 158.661  1.00 50.09           N
ATOM   1747  CA  LEU R 202     147.971 125.994 160.057  1.00 50.09           C
ATOM   1748  C   LEU R 202     147.288 124.643 160.192  1.00 50.09           C
ATOM   1749  O   LEU R 202     147.658 123.840 161.052  1.00 50.09           O
ATOM   1750  CB  LEU R 202     147.156 127.085 160.741  1.00 50.09           C
ATOM   1751  CG  LEU R 202     147.887 128.404 160.981  1.00 50.09           C
ATOM   1752  CD1 LEU R 202     147.267 129.150 162.148  1.00 50.09           C
ATOM   1753  CD2 LEU R 202     149.363 128.178 161.213  1.00 50.09           C
ATOM   1754  H   LEU R 202     147.794 127.051 158.394  1.00 50.09           H
ATOM   1755  N   ASN R 203     146.308 124.351 159.338  1.00 51.37           N
ATOM   1756  CA  ASN R 203     145.575 123.107 159.513  1.00 51.37           C
ATOM   1757  C   ASN R 203     146.401 121.898 159.105  1.00 51.37           C
ATOM   1758  O   ASN R 203     146.350 120.862 159.780  1.00 51.37           O
ATOM   1759  CB  ASN R 203     144.268 123.169 158.745  1.00 51.37           C
ATOM   1760  CG  ASN R 203     143.176 123.829 159.540  1.00 51.37           C
ATOM   1761  ND2 ASN R 203     143.510 124.918 160.216  1.00 51.37           N
ATOM   1762  OD1 ASN R 203     142.046 123.357 159.561  1.00 51.37           O
ATOM   1763  H   ASN R 203     146.061 124.841 158.676  1.00 51.37           H
ATOM   1764 HD21 ASN R 203     142.922 125.324 160.695  1.00 51.37           H
ATOM   1765 HD22 ASN R 203     144.315 125.219 160.176  1.00 51.37           H
ATOM   1766  N   SER R 204     147.184 122.005 158.032  1.00 52.51           N
ATOM   1767  CA  SER R 204     148.089 120.915 157.696  1.00 52.51           C
ATOM   1768  C   SER R 204     149.097 120.677 158.811  1.00 52.51           C
ATOM   1769  O   SER R 204     149.390 119.524 159.158  1.00 52.51           O
ATOM   1770  CB  SER R 204     148.803 121.212 156.381  1.00 52.51           C
ATOM   1771  OG  SER R 204     150.002 120.465 156.276  1.00 52.51           O
ATOM   1772  H   SER R 204     147.206 122.681 157.501  1.00 52.51           H
ATOM   1773  HG  SER R 204     150.379 120.641 155.546  1.00 52.51           H
ATOM   1774  N   ILE R 205     149.627 121.752 159.402  1.00 52.35           N
ATOM   1775  CA  ILE R 205     150.611 121.579 160.464  1.00 52.35           C
ATOM   1776  C   ILE R 205     149.973 120.965 161.701  1.00 52.35           C
ATOM   1777  O   ILE R 205     150.582 120.124 162.370  1.00 52.35           O
ATOM   1778  CB  ILE R 205     151.309 122.908 160.788  1.00 52.35           C
ATOM   1779  CG1 ILE R 205     151.986 123.473 159.542  1.00 52.35           C
ATOM   1780  CG2 ILE R 205     152.336 122.707 161.872  1.00 52.35           C
ATOM   1781  CD1 ILE R 205     152.957 124.598 159.827  1.00 52.35           C
ATOM   1782  H   ILE R 205     149.435 122.567 159.207  1.00 52.35           H
ATOM   1783  N   ILE R 206     148.740 121.356 162.027  1.00 53.24           N
ATOM   1784  CA  ILE R 206     148.130 120.801 163.229  1.00 53.24           C
ATOM   1785  C   ILE R 206     147.722 119.354 163.014  1.00 53.24           C
ATOM   1786  O   ILE R 206     147.764 118.554 163.952  1.00 53.24           O
ATOM   1787  CB  ILE R 206     146.962 121.675 163.715  1.00 53.24           C
ATOM   1788  CG1 ILE R 206     145.776 121.609 162.774  1.00 53.24           C
ATOM   1789  CG2 ILE R 206     147.418 123.101 163.936  1.00 53.24           C
ATOM   1790  CD1 ILE R 206     144.702 122.623 163.118  1.00 53.24           C
ATOM   1791  H   ILE R 206     148.260 121.917 161.586  1.00 53.24           H
ATOM   1792  N   VAL R 207     147.400 118.960 161.783  1.00 55.60           N
ATOM   1793  CA  VAL R 207     147.203 117.538 161.512  1.00 55.60           C
ATOM   1794  C   VAL R 207     148.515 116.776 161.668  1.00 55.60           C
ATOM   1795  O   VAL R 207     148.576 115.738 162.342  1.00 55.60           O
ATOM   1796  CB  VAL R 207     146.594 117.332 160.118  1.00 55.60           C
ATOM   1797  CG1 VAL R 207     146.883 115.934 159.628  1.00 55.60           C
ATOM   1798  CG2 VAL R 207     145.108 117.568 160.169  1.00 55.60           C
ATOM   1799  H   VAL R 207     147.293 119.483 161.109  1.00 55.60           H
ATOM   1800  N   TYR R 208     149.588 117.282 161.059  1.00 59.28           N
ATOM   1801  CA  TYR R 208     150.855 116.558 161.097  1.00 59.28           C
ATOM   1802  C   TYR R 208     151.414 116.494 162.507  1.00 59.28           C
ATOM   1803  O   TYR R 208     152.140 115.554 162.843  1.00 59.28           O
ATOM   1804  CB  TYR R 208     151.850 117.207 160.138  1.00 59.28           C
ATOM   1805  CG  TYR R 208     153.173 116.502 159.990  1.00 59.28           C
ATOM   1806  CD1 TYR R 208     154.149 116.592 160.969  1.00 59.28           C
ATOM   1807  CD2 TYR R 208     153.459 115.766 158.856  1.00 59.28           C
ATOM   1808  CE1 TYR R 208     155.362 115.956 160.832  1.00 59.28           C
ATOM   1809  CE2 TYR R 208     154.670 115.126 158.707  1.00 59.28           C
ATOM   1810  CZ  TYR R 208     155.619 115.224 159.698  1.00 59.28           C
ATOM   1811  OH  TYR R 208     156.830 114.587 159.558  1.00 59.28           O
ATOM   1812  H   TYR R 208     149.603 118.026 160.628  1.00 59.28           H
ATOM   1813  HH  TYR R 208     156.849 114.180 158.824  1.00 59.28           H
ATOM   1814  N   LYS R 209     151.078 117.467 163.349  1.00 61.38           N
ATOM   1815  CA  LYS R 209     151.480 117.460 164.746  1.00 61.38           C
ATOM   1816  C   LYS R 209     150.442 116.795 165.635  1.00 61.38           C
ATOM   1817  O   LYS R 209     150.676 116.629 166.836  1.00 61.38           O
ATOM   1818  CB  LYS R 209     151.766 118.887 165.212  1.00 61.38           C
ATOM   1819  CG  LYS R 209     152.634 118.976 166.450  1.00 61.38           C
ATOM   1820  CD  LYS R 209     153.987 119.594 166.135  1.00 61.38           C
ATOM   1821  CE  LYS R 209     153.915 121.103 166.051  1.00 61.38           C
ATOM   1822  NZ  LYS R 209     155.220 121.702 165.659  1.00 61.38           N1+
ATOM   1823  H   LYS R 209     150.609 118.151 163.122  1.00 61.38           H
ATOM   1824  HZ1 LYS R 209     155.141 122.588 165.620  1.00 61.38           H
ATOM   1825  HZ2 LYS R 209     155.839 121.486 166.261  1.00 61.38           H
ATOM   1826  HZ3 LYS R 209     155.462 121.391 164.861  1.00 61.38           H
ATOM   1827  N   LEU R 210     149.300 116.410 165.071  1.00 59.59           N
ATOM   1828  CA  LEU R 210     148.356 115.544 165.752  1.00 59.59           C
ATOM   1829  C   LEU R 210     148.538 114.083 165.390  1.00 59.59           C
ATOM   1830  O   LEU R 210     147.894 113.227 166.001  1.00 59.59           O
ATOM   1831  CB  LEU R 210     146.925 115.972 165.434  1.00 59.59           C
ATOM   1832  CG  LEU R 210     145.866 115.582 166.456  1.00 59.59           C
ATOM   1833  CD1 LEU R 210     146.419 115.694 167.865  1.00 59.59           C
ATOM   1834  CD2 LEU R 210     144.660 116.474 166.295  1.00 59.59           C
ATOM   1835  H   LEU R 210     149.055 116.646 164.281  1.00 59.59           H
ATOM   1836  N   ARG R 211     149.395 113.771 164.425  1.00 64.21           N
ATOM   1837  CA  ARG R 211     149.724 112.384 164.129  1.00 64.21           C
ATOM   1838  C   ARG R 211     151.169 112.036 164.467  1.00 64.21           C
ATOM   1839  O   ARG R 211     151.423 111.136 165.269  1.00 64.21           O
ATOM   1840  CB  ARG R 211     149.447 112.083 162.649  1.00 64.21           C
ATOM   1841  CG  ARG R 211     148.017 112.319 162.209  1.00 64.21           C
ATOM   1842  CD  ARG R 211     147.036 111.822 163.251  1.00 64.21           C
ATOM   1843  NE  ARG R 211     146.868 110.372 163.215  1.00 64.21           N
ATOM   1844  CZ  ARG R 211     146.351 109.689 162.196  1.00 64.21           C
ATOM   1845  NH1 ARG R 211     145.916 110.317 161.111  1.00 64.21           N1+
ATOM   1846  NH2 ARG R 211     146.250 108.369 162.271  1.00 64.21           N
ATOM   1847  H   ARG R 211     149.797 114.348 163.930  1.00 64.21           H
ATOM   1848  HE  ARG R 211     147.122 109.925 163.904  1.00 64.21           H
ATOM   1849 HH11 ARG R 211     145.967 111.174 161.061  1.00 64.21           H
ATOM   1850 HH12 ARG R 211     145.584 109.867 160.458  1.00 64.21           H
ATOM   1851 HH21 ARG R 211     146.518 107.957 162.976  1.00 64.21           H
ATOM   1852 HH22 ARG R 211     145.916 107.925 161.614  1.00 64.21           H
ATOM   1853  N   ARG R 212     152.131 112.754 163.898  1.00 68.03           N
ATOM   1854  CA  ARG R 212     153.482 112.214 163.804  1.00 68.03           C
ATOM   1855  C   ARG R 212     154.262 112.363 165.106  1.00 68.03           C
ATOM   1856  O   ARG R 212     155.045 111.477 165.466  1.00 68.03           O
ATOM   1857  CB  ARG R 212     154.230 112.884 162.652  1.00 68.03           C
ATOM   1858  CG  ARG R 212     153.568 112.689 161.298  1.00 68.03           C
ATOM   1859  CD  ARG R 212     153.849 111.296 160.756  1.00 68.03           C
ATOM   1860  NE  ARG R 212     154.153 111.307 159.328  1.00 68.03           N
ATOM   1861  CZ  ARG R 212     154.807 110.338 158.696  1.00 68.03           C
ATOM   1862  NH1 ARG R 212     155.231 109.275 159.367  1.00 68.03           N1+
ATOM   1863  NH2 ARG R 212     155.039 110.431 157.394  1.00 68.03           N
ATOM   1864  H   ARG R 212     152.026 113.540 163.566  1.00 68.03           H
ATOM   1865  HE  ARG R 212     153.892 111.984 158.866  1.00 68.03           H
ATOM   1866 HH11 ARG R 212     155.083 109.212 160.212  1.00 68.03           H
ATOM   1867 HH12 ARG R 212     155.654 108.648 158.957  1.00 68.03           H
ATOM   1868 HH21 ARG R 212     154.766 111.119 156.957  1.00 68.03           H
ATOM   1869 HH22 ARG R 212     155.462 109.803 156.987  1.00 68.03           H
ATOM   1870  N   LYS R 213     154.072 113.471 165.827  1.00 71.89           N
ATOM   1871  CA  LYS R 213     154.998 113.777 166.916  1.00 71.89           C
ATOM   1872  C   LYS R 213     154.811 112.837 168.105  1.00 71.89           C
ATOM   1873  O   LYS R 213     155.757 112.150 168.510  1.00 71.89           O
ATOM   1874  CB  LYS R 213     154.871 115.246 167.340  1.00 71.89           C
ATOM   1875  CG  LYS R 213     153.531 115.678 167.916  1.00 71.89           C
ATOM   1876  CD  LYS R 213     153.720 116.773 168.957  1.00 71.89           C
ATOM   1877  CE  LYS R 213     152.398 117.179 169.585  1.00 71.89           C
ATOM   1878  NZ  LYS R 213     151.555 115.996 169.912  1.00 71.89           N1+
ATOM   1879  H   LYS R 213     153.437 114.039 165.708  1.00 71.89           H
ATOM   1880  HZ1 LYS R 213     150.790 116.268 170.277  1.00 71.89           H
ATOM   1881  HZ2 LYS R 213     151.382 115.540 169.168  1.00 71.89           H
ATOM   1882  HZ3 LYS R 213     151.988 115.472 170.487  1.00 71.89           H
ATOM   1883  N   SER R 214     153.609 112.784 168.682  1.00 74.98           N
ATOM   1884  CA  SER R 214     153.433 112.057 169.933  1.00 74.98           C
ATOM   1885  C   SER R 214     152.915 110.641 169.731  1.00 74.98           C
ATOM   1886  O   SER R 214     153.632 109.670 169.990  1.00 74.98           O
ATOM   1887  CB  SER R 214     152.473 112.822 170.844  1.00 74.98           C
ATOM   1888  OG  SER R 214     151.189 112.910 170.250  1.00 74.98           O
ATOM   1889  H   SER R 214     152.898 113.155 168.371  1.00 74.98           H
ATOM   1890  HG  SER R 214     150.672 113.331 170.761  1.00 74.98           H
ATOM   1891  N   ASN R 215     151.681 110.519 169.247  1.00 77.37           N
ATOM   1892  CA  ASN R 215     150.935 109.271 169.091  1.00 77.37           C
ATOM   1893  C   ASN R 215     150.884 108.473 170.394  1.00 77.37           C
ATOM   1894  O   ASN R 215     150.660 107.259 170.344  1.00 77.37           O
ATOM   1895  CB  ASN R 215     151.497 108.375 167.977  1.00 77.37           C
ATOM   1896  CG  ASN R 215     150.421 107.873 167.042  1.00 77.37           C
ATOM   1897  ND2 ASN R 215     150.703 107.902 165.746  1.00 77.37           N
ATOM   1898  OD1 ASN R 215     149.345 107.468 167.477  1.00 77.37           O
ATOM   1899  H   ASN R 215     151.230 111.203 168.985  1.00 77.37           H
ATOM   1900 HD21 ASN R 215     150.122 107.631 165.173  1.00 77.37           H
ATOM   1901 HD22 ASN R 215     151.467 108.192 165.479  1.00 77.37           H
ATOM   1902  N   PHE R 216     151.081 109.108 171.553  1.00 75.27           N
ATOM   1903  CA  PHE R 216     151.279 108.364 172.794  1.00 75.27           C
ATOM   1904  C   PHE R 216     150.004 107.659 173.243  1.00 75.27           C
ATOM   1905  O   PHE R 216     150.055 106.529 173.739  1.00 75.27           O
ATOM   1906  CB  PHE R 216     151.785 109.313 173.884  1.00 75.27           C
ATOM   1907  CG  PHE R 216     152.150 108.629 175.173  1.00 75.27           C
ATOM   1908  CD1 PHE R 216     153.147 107.668 175.208  1.00 75.27           C
ATOM   1909  CD2 PHE R 216     151.506 108.960 176.354  1.00 75.27           C
ATOM   1910  CE1 PHE R 216     153.486 107.044 176.395  1.00 75.27           C
ATOM   1911  CE2 PHE R 216     151.840 108.339 177.542  1.00 75.27           C
ATOM   1912  CZ  PHE R 216     152.830 107.383 177.563  1.00 75.27           C
ATOM   1913  H   PHE R 216     151.103 109.963 171.639  1.00 75.27           H
ATOM   1914  N   ARG R 217     148.851 108.310 173.080  1.00 71.97           N
ATOM   1915  CA  ARG R 217     147.606 107.757 173.608  1.00 71.97           C
ATOM   1916  C   ARG R 217     146.951 106.809 172.605  1.00 71.97           C
ATOM   1917  O   ARG R 217     146.150 105.947 172.986  1.00 71.97           O
ATOM   1918  CB  ARG R 217     146.671 108.908 173.999  1.00 71.97           C
ATOM   1919  CG  ARG R 217     145.284 108.571 174.580  1.00 71.97           C
ATOM   1920  CD  ARG R 217     145.205 107.307 175.437  1.00 71.97           C
ATOM   1921  NE  ARG R 217     146.245 107.202 176.455  1.00 71.97           N
ATOM   1922  CZ  ARG R 217     146.597 106.054 177.027  1.00 71.97           C
ATOM   1923  NH1 ARG R 217     145.986 104.930 176.681  1.00 71.97           N1+
ATOM   1924  NH2 ARG R 217     147.552 106.025 177.943  1.00 71.97           N
ATOM   1925  H   ARG R 217     148.770 109.063 172.672  1.00 71.97           H
ATOM   1926  HE  ARG R 217     146.652 107.920 176.698  1.00 71.97           H
ATOM   1927 HH11 ARG R 217     145.363 104.944 176.088  1.00 71.97           H
ATOM   1928 HH12 ARG R 217     146.212 104.187 177.050  1.00 71.97           H
ATOM   1929 HH21 ARG R 217     147.950 106.752 178.172  1.00 71.97           H
ATOM   1930 HH22 ARG R 217     147.774 105.279 178.309  1.00 71.97           H
ATOM   1931  N   LEU R 218     147.297 106.936 171.321  1.00 75.68           N
ATOM   1932  CA  LEU R 218     146.702 106.119 170.258  1.00 75.68           C
ATOM   1933  C   LEU R 218     145.189 106.323 170.183  1.00 75.68           C
ATOM   1934  O   LEU R 218     144.423 105.362 170.100  1.00 75.68           O
ATOM   1935  CB  LEU R 218     147.036 104.632 170.429  1.00 75.68           C
ATOM   1936  CG  LEU R 218     148.455 104.231 170.832  1.00 75.68           C
ATOM   1937  CD1 LEU R 218     148.494 102.768 171.235  1.00 75.68           C
ATOM   1938  CD2 LEU R 218     149.409 104.477 169.679  1.00 75.68           C
ATOM   1939  H   LEU R 218     147.884 107.499 171.042  1.00 75.68           H
ATOM   1940  N   ARG R 219     144.771 107.589 170.232  1.00 73.91           N
ATOM   1941  CA  ARG R 219     143.322 107.895 170.154  1.00 73.91           C
ATOM   1942  C   ARG R 219     142.964 107.988 168.669  1.00 73.91           C
ATOM   1943  O   ARG R 219     143.362 108.979 168.025  1.00 73.91           O
ATOM   1944  CB  ARG R 219     143.025 109.213 170.876  1.00 73.91           C
ATOM   1945  CG  ARG R 219     143.796 109.393 172.177  1.00 73.91           C
ATOM   1946  CD  ARG R 219     143.967 110.848 172.578  1.00 73.91           C
ATOM   1947  NE  ARG R 219     145.001 111.540 171.818  1.00 73.91           N
ATOM   1948  CZ  ARG R 219     146.267 111.661 172.204  1.00 73.91           C
ATOM   1949  NH1 ARG R 219     146.662 111.133 173.349  1.00 73.91           N1+
ATOM   1950  NH2 ARG R 219     147.135 112.311 171.446  1.00 73.91           N
ATOM   1951  H   ARG R 219     145.286 108.273 170.308  1.00 73.91           H
ATOM   1952  HE  ARG R 219     144.776 111.895 171.068  1.00 73.91           H
ATOM   1953 HH11 ARG R 219     146.100 110.711 173.845  1.00 73.91           H
ATOM   1954 HH12 ARG R 219     147.481 111.211 173.599  1.00 73.91           H
ATOM   1955 HH21 ARG R 219     146.881 112.657 170.701  1.00 73.91           H
ATOM   1956 HH22 ARG R 219     147.954 112.388 171.698  1.00 73.91           H
ATOM   1957  N   GLY R 220     142.262 106.976 168.151  1.00 76.99           N
ATOM   1958  CA  GLY R 220     141.874 106.964 166.750  1.00 76.99           C
ATOM   1959  C   GLY R 220     140.667 107.837 166.469  1.00 76.99           C
ATOM   1960  O   GLY R 220     140.596 108.498 165.428  1.00 76.99           O
ATOM   1961  H   GLY R 220     142.003 106.289 168.599  1.00 76.99           H
ATOM   1962  N   TYR R 221     139.693 107.840 167.383  1.00 78.49           N
ATOM   1963  CA  TYR R 221     138.523 108.698 167.226  1.00 78.49           C
ATOM   1964  C   TYR R 221     138.926 110.164 167.153  1.00 78.49           C
ATOM   1965  O   TYR R 221     138.406 110.921 166.322  1.00 78.49           O
ATOM   1966  CB  TYR R 221     137.552 108.464 168.384  1.00 78.49           C
ATOM   1967  CG  TYR R 221     136.094 108.609 168.017  1.00 78.49           C
ATOM   1968  CD1 TYR R 221     135.411 107.579 167.383  1.00 78.49           C
ATOM   1969  CD2 TYR R 221     135.397 109.773 168.310  1.00 78.49           C
ATOM   1970  CE1 TYR R 221     134.077 107.706 167.049  1.00 78.49           C
ATOM   1971  CE2 TYR R 221     134.062 109.909 167.981  1.00 78.49           C
ATOM   1972  CZ  TYR R 221     133.407 108.873 167.350  1.00 78.49           C
ATOM   1973  OH  TYR R 221     132.078 109.005 167.019  1.00 78.49           O
ATOM   1974  H   TYR R 221     139.693 107.356 168.094  1.00 78.49           H
ATOM   1975  HH  TYR R 221     131.802 109.761 167.261  1.00 78.49           H
ATOM   1976  N   SER R 222     139.865 110.576 168.010  1.00 75.17           N
ATOM   1977  CA  SER R 222     140.302 111.968 168.034  1.00 75.17           C
ATOM   1978  C   SER R 222     140.853 112.402 166.683  1.00 75.17           C
ATOM   1979  O   SER R 222     140.411 113.412 166.124  1.00 75.17           O
ATOM   1980  CB  SER R 222     141.351 112.169 169.128  1.00 75.17           C
ATOM   1981  OG  SER R 222     142.654 111.911 168.636  1.00 75.17           O
ATOM   1982  H   SER R 222     140.257 110.066 168.581  1.00 75.17           H
ATOM   1983  HG  SER R 222     142.732 111.092 168.465  1.00 75.17           H
ATOM   1984  N   THR R 223     141.815 111.651 166.138  1.00 71.54           N
ATOM   1985  CA  THR R 223     142.396 112.037 164.857  1.00 71.54           C
ATOM   1986  C   THR R 223     141.380 111.928 163.728  1.00 71.54           C
ATOM   1987  O   THR R 223     141.290 112.826 162.884  1.00 71.54           O
ATOM   1988  CB  THR R 223     143.632 111.196 164.543  1.00 71.54           C
ATOM   1989  CG2 THR R 223     144.714 111.396 165.585  1.00 71.54           C
ATOM   1990  OG1 THR R 223     143.263 109.813 164.509  1.00 71.54           O
ATOM   1991  H   THR R 223     142.136 110.933 166.486  1.00 71.54           H
ATOM   1992  HG1 THR R 223     143.940 109.346 164.335  1.00 71.54           H
ATOM   1993  N   GLY R 224     140.594 110.853 163.700  1.00 71.59           N
ATOM   1994  CA  GLY R 224     139.622 110.670 162.642  1.00 71.59           C
ATOM   1995  C   GLY R 224     138.541 111.729 162.603  1.00 71.59           C
ATOM   1996  O   GLY R 224     137.983 112.009 161.538  1.00 71.59           O
ATOM   1997  H   GLY R 224     140.612 110.223 164.285  1.00 71.59           H
ATOM   1998  N   LYS R 225     138.230 112.329 163.752  1.00 69.24           N
ATOM   1999  CA  LYS R 225     137.232 113.392 163.755  1.00 69.24           C
ATOM   2000  C   LYS R 225     137.870 114.753 163.513  1.00 69.24           C
ATOM   2001  O   LYS R 225     137.333 115.571 162.752  1.00 69.24           O
ATOM   2002  CB  LYS R 225     136.464 113.385 165.075  1.00 69.24           C
ATOM   2003  CG  LYS R 225     135.345 114.397 165.141  1.00 69.24           C
ATOM   2004  CD  LYS R 225     135.159 114.919 166.549  1.00 69.24           C
ATOM   2005  CE  LYS R 225     135.039 113.784 167.545  1.00 69.24           C
ATOM   2006  NZ  LYS R 225     133.775 113.022 167.350  1.00 69.24           N1+
ATOM   2007  H   LYS R 225     138.574 112.142 164.518  1.00 69.24           H
ATOM   2008  HZ1 LYS R 225     133.730 112.363 167.947  1.00 69.24           H
ATOM   2009  HZ2 LYS R 225     133.080 113.567 167.458  1.00 69.24           H
ATOM   2010  HZ3 LYS R 225     133.758 112.680 166.529  1.00 69.24           H
ATOM   2011  N   THR R 226     139.019 115.006 164.140  1.00 66.05           N
ATOM   2012  CA  THR R 226     139.687 116.290 163.981  1.00 66.05           C
ATOM   2013  C   THR R 226     140.126 116.516 162.543  1.00 66.05           C
ATOM   2014  O   THR R 226     139.906 117.600 161.990  1.00 66.05           O
ATOM   2015  CB  THR R 226     140.884 116.367 164.921  1.00 66.05           C
ATOM   2016  CG2 THR R 226     141.786 117.521 164.536  1.00 66.05           C
ATOM   2017  OG1 THR R 226     140.423 116.534 166.266  1.00 66.05           O
ATOM   2018  H   THR R 226     139.423 114.450 164.657  1.00 66.05           H
ATOM   2019  HG1 THR R 226     140.274 115.781 166.607  1.00 66.05           H
ATOM   2020  N   THR R 227     140.763 115.519 161.926  1.00 63.67           N
ATOM   2021  CA  THR R 227     141.201 115.666 160.546  1.00 63.67           C
ATOM   2022  C   THR R 227     140.020 115.963 159.637  1.00 63.67           C
ATOM   2023  O   THR R 227     140.095 116.830 158.757  1.00 63.67           O
ATOM   2024  CB  THR R 227     141.922 114.400 160.097  1.00 63.67           C
ATOM   2025  CG2 THR R 227     142.761 114.676 158.870  1.00 63.67           C
ATOM   2026  OG1 THR R 227     142.769 113.939 161.154  1.00 63.67           O
ATOM   2027  H   THR R 227     140.947 114.760 162.287  1.00 63.67           H
ATOM   2028  HG1 THR R 227     142.386 113.317 161.569  1.00 63.67           H
ATOM   2029  N   ALA R 228     138.908 115.262 159.853  1.00 62.62           N
ATOM   2030  CA  ALA R 228     137.734 115.473 159.021  1.00 62.62           C
ATOM   2031  C   ALA R 228     137.203 116.888 159.172  1.00 62.62           C
ATOM   2032  O   ALA R 228     136.888 117.547 158.176  1.00 62.62           O
ATOM   2033  CB  ALA R 228     136.651 114.452 159.371  1.00 62.62           C
ATOM   2034  H   ALA R 228     138.816 114.668 160.468  1.00 62.62           H
ATOM   2035  N   ILE R 229     137.097 117.376 160.408  1.00 61.19           N
ATOM   2036  CA  ILE R 229     136.557 118.717 160.610  1.00 61.19           C
ATOM   2037  C   ILE R 229     137.480 119.759 159.998  1.00 61.19           C
ATOM   2038  O   ILE R 229     137.029 120.693 159.323  1.00 61.19           O
ATOM   2039  CB  ILE R 229     136.321 118.982 162.103  1.00 61.19           C
ATOM   2040  CG1 ILE R 229     135.201 118.090 162.625  1.00 61.19           C
ATOM   2041  CG2 ILE R 229     135.987 120.435 162.332  1.00 61.19           C
ATOM   2042  CD1 ILE R 229     135.317 117.797 164.089  1.00 61.19           C
ATOM   2043  H   ILE R 229     137.326 116.959 161.124  1.00 61.19           H
ATOM   2044  N   LEU R 230     138.785 119.610 160.211  1.00 59.11           N
ATOM   2045  CA  LEU R 230     139.745 120.556 159.659  1.00 59.11           C
ATOM   2046  C   LEU R 230     139.668 120.594 158.143  1.00 59.11           C
ATOM   2047  O   LEU R 230     139.730 121.671 157.535  1.00 59.11           O
ATOM   2048  CB  LEU R 230     141.148 120.165 160.104  1.00 59.11           C
ATOM   2049  CG  LEU R 230     141.431 120.266 161.597  1.00 59.11           C
ATOM   2050  CD1 LEU R 230     142.878 119.953 161.832  1.00 59.11           C
ATOM   2051  CD2 LEU R 230     141.077 121.639 162.133  1.00 59.11           C
ATOM   2052  H   LEU R 230     139.132 118.971 160.670  1.00 59.11           H
ATOM   2053  N   PHE R 231     139.533 119.429 157.512  1.00 60.13           N
ATOM   2054  CA  PHE R 231     139.512 119.402 156.059  1.00 60.13           C
ATOM   2055  C   PHE R 231     138.206 119.956 155.520  1.00 60.13           C
ATOM   2056  O   PHE R 231     138.206 120.703 154.539  1.00 60.13           O
ATOM   2057  CB  PHE R 231     139.766 117.987 155.555  1.00 60.13           C
ATOM   2058  CG  PHE R 231     141.225 117.649 155.436  1.00 60.13           C
ATOM   2059  CD1 PHE R 231     142.188 118.506 155.949  1.00 60.13           C
ATOM   2060  CD2 PHE R 231     141.637 116.481 154.816  1.00 60.13           C
ATOM   2061  CE1 PHE R 231     143.530 118.205 155.844  1.00 60.13           C
ATOM   2062  CE2 PHE R 231     142.981 116.174 154.708  1.00 60.13           C
ATOM   2063  CZ  PHE R 231     143.928 117.037 155.223  1.00 60.13           C
ATOM   2064  H   PHE R 231     139.454 118.664 157.897  1.00 60.13           H
ATOM   2065  N   THR R 232     137.084 119.631 156.157  1.00 59.01           N
ATOM   2066  CA  THR R 232     135.832 120.242 155.736  1.00 59.01           C
ATOM   2067  C   THR R 232     135.735 121.708 156.123  1.00 59.01           C
ATOM   2068  O   THR R 232     134.746 122.352 155.768  1.00 59.01           O
ATOM   2069  CB  THR R 232     134.631 119.482 156.304  1.00 59.01           C
ATOM   2070  CG2 THR R 232     134.751 117.987 156.037  1.00 59.01           C
ATOM   2071  OG1 THR R 232     134.518 119.734 157.709  1.00 59.01           O
ATOM   2072  H   THR R 232     137.027 119.078 156.813  1.00 59.01           H
ATOM   2073  HG1 THR R 232     135.282 119.861 158.033  1.00 59.01           H
ATOM   2074  N   ILE R 233     136.701 122.237 156.864  1.00 55.61           N
ATOM   2075  CA  ILE R 233     136.781 123.680 157.073  1.00 55.61           C
ATOM   2076  C   ILE R 233     137.588 124.347 155.975  1.00 55.61           C
ATOM   2077  O   ILE R 233     137.103 125.256 155.293  1.00 55.61           O
ATOM   2078  CB  ILE R 233     137.377 123.985 158.461  1.00 55.61           C
ATOM   2079  CG1 ILE R 233     136.330 123.767 159.550  1.00 55.61           C
ATOM   2080  CG2 ILE R 233     137.899 125.411 158.509  1.00 55.61           C
ATOM   2081  CD1 ILE R 233     136.853 123.960 160.960  1.00 55.61           C
ATOM   2082  H   ILE R 233     137.318 121.782 157.254  1.00 55.61           H
ATOM   2083  N   THR R 234     138.827 123.895 155.787  1.00 53.62           N
ATOM   2084  CA  THR R 234     139.686 124.501 154.777  1.00 53.62           C
ATOM   2085  C   THR R 234     139.105 124.321 153.383  1.00 53.62           C
ATOM   2086  O   THR R 234     138.989 125.290 152.616  1.00 53.62           O
ATOM   2087  CB  THR R 234     141.091 123.909 154.843  1.00 53.62           C
ATOM   2088  CG2 THR R 234     141.581 123.835 156.273  1.00 53.62           C
ATOM   2089  OG1 THR R 234     141.089 122.600 154.260  1.00 53.62           O
ATOM   2090  H   THR R 234     139.183 123.248 156.227  1.00 53.62           H
ATOM   2091  HG1 THR R 234     141.863 122.276 154.296  1.00 53.62           H
ATOM   2092  N   SER R 235     138.746 123.086 153.031  1.00 53.57           N
ATOM   2093  CA  SER R 235     138.200 122.821 151.712  1.00 53.57           C
ATOM   2094  C   SER R 235     136.919 123.605 151.476  1.00 53.57           C
ATOM   2095  O   SER R 235     136.706 124.124 150.378  1.00 53.57           O
ATOM   2096  CB  SER R 235     137.953 121.325 151.540  1.00 53.57           C
ATOM   2097  OG  SER R 235     137.015 121.077 150.508  1.00 53.57           O
ATOM   2098  H   SER R 235     138.812 122.396 153.541  1.00 53.57           H
ATOM   2099  HG  SER R 235     136.896 120.249 150.430  1.00 53.57           H
ATOM   2100  N   ILE R 236     136.063 123.728 152.491  1.00 52.71           N
ATOM   2101  CA  ILE R 236     134.784 124.390 152.268  1.00 52.71           C
ATOM   2102  C   ILE R 236     134.987 125.886 152.100  1.00 52.71           C
ATOM   2103  O   ILE R 236     134.354 126.513 151.248  1.00 52.71           O
ATOM   2104  CB  ILE R 236     133.785 124.071 153.395  1.00 52.71           C
ATOM   2105  CG1 ILE R 236     132.352 124.172 152.876  1.00 52.71           C
ATOM   2106  CG2 ILE R 236     133.910 125.046 154.547  1.00 52.71           C
ATOM   2107  CD1 ILE R 236     132.133 123.510 151.531  1.00 52.71           C
ATOM   2108  H   ILE R 236     136.199 123.444 153.291  1.00 52.71           H
ATOM   2109  N   PHE R 237     135.895 126.481 152.877  1.00 50.63           N
ATOM   2110  CA  PHE R 237     136.151 127.904 152.704  1.00 50.63           C
ATOM   2111  C   PHE R 237     136.713 128.179 151.322  1.00 50.63           C
ATOM   2112  O   PHE R 237     136.223 129.059 150.600  1.00 50.63           O
ATOM   2113  CB  PHE R 237     137.100 128.415 153.782  1.00 50.63           C
ATOM   2114  CG  PHE R 237     137.530 129.830 153.572  1.00 50.63           C
ATOM   2115  CD1 PHE R 237     136.708 130.869 153.925  1.00 50.63           C
ATOM   2116  CD2 PHE R 237     138.757 130.119 153.019  1.00 50.63           C
ATOM   2117  CE1 PHE R 237     137.095 132.162 153.725  1.00 50.63           C
ATOM   2118  CE2 PHE R 237     139.149 131.412 152.826  1.00 50.63           C
ATOM   2119  CZ  PHE R 237     138.320 132.433 153.178  1.00 50.63           C
ATOM   2120  H   PHE R 237     136.357 126.091 153.489  1.00 50.63           H
ATOM   2121  N   ALA R 238     137.727 127.414 150.926  1.00 51.40           N
ATOM   2122  CA  ALA R 238     138.321 127.610 149.614  1.00 51.40           C
ATOM   2123  C   ALA R 238     137.292 127.419 148.510  1.00 51.40           C
ATOM   2124  O   ALA R 238     137.178 128.248 147.600  1.00 51.40           O
ATOM   2125  CB  ALA R 238     139.499 126.655 149.426  1.00 51.40           C
ATOM   2126  H   ALA R 238     138.079 126.786 151.396  1.00 51.40           H
ATOM   2127  N   THR R 239     136.511 126.344 148.582  1.00 52.81           N
ATOM   2128  CA  THR R 239     135.642 125.998 147.469  1.00 52.81           C
ATOM   2129  C   THR R 239     134.407 126.880 147.432  1.00 52.81           C
ATOM   2130  O   THR R 239     133.791 127.045 146.374  1.00 52.81           O
ATOM   2131  CB  THR R 239     135.242 124.528 147.551  1.00 52.81           C
ATOM   2132  CG2 THR R 239     136.394 123.640 147.109  1.00 52.81           C
ATOM   2133  OG1 THR R 239     134.886 124.203 148.900  1.00 52.81           O
ATOM   2134  H   THR R 239     136.471 125.811 149.256  1.00 52.81           H
ATOM   2135  HG1 THR R 239     135.538 123.835 149.281  1.00 52.81           H
ATOM   2136  N   LEU R 240     134.022 127.458 148.565  1.00 53.32           N
ATOM   2137  CA  LEU R 240     132.875 128.340 148.553  1.00 53.32           C
ATOM   2138  C   LEU R 240     133.256 129.764 148.210  1.00 53.32           C
ATOM   2139  O   LEU R 240     132.397 130.523 147.748  1.00 53.32           O
ATOM   2140  CB  LEU R 240     132.157 128.304 149.899  1.00 53.32           C
ATOM   2141  CG  LEU R 240     131.115 127.195 150.024  1.00 53.32           C
ATOM   2142  CD1 LEU R 240     130.688 127.023 151.466  1.00 53.32           C
ATOM   2143  CD2 LEU R 240     129.916 127.468 149.131  1.00 53.32           C
ATOM   2144  H   LEU R 240     134.403 127.354 149.329  1.00 53.32           H
ATOM   2145  N   TRP R 241     134.511 130.150 148.417  1.00 51.66           N
ATOM   2146  CA  TRP R 241     134.961 131.451 147.959  1.00 51.66           C
ATOM   2147  C   TRP R 241     135.672 131.387 146.620  1.00 51.66           C
ATOM   2148  O   TRP R 241     136.169 132.414 146.153  1.00 51.66           O
ATOM   2149  CB  TRP R 241     135.876 132.091 149.000  1.00 51.66           C
ATOM   2150  CG  TRP R 241     135.148 132.983 149.920  1.00 51.66           C
ATOM   2151  CD1 TRP R 241     134.531 132.624 151.074  1.00 51.66           C
ATOM   2152  CD2 TRP R 241     134.926 134.383 149.768  1.00 51.66           C
ATOM   2153  CE2 TRP R 241     134.167 134.805 150.869  1.00 51.66           C
ATOM   2154  CE3 TRP R 241     135.293 135.322 148.806  1.00 51.66           C
ATOM   2155  NE1 TRP R 241     133.944 133.711 151.657  1.00 51.66           N
ATOM   2156  CZ2 TRP R 241     133.779 136.120 151.043  1.00 51.66           C
ATOM   2157  CZ3 TRP R 241     134.904 136.629 148.980  1.00 51.66           C
ATOM   2158  CH2 TRP R 241     134.152 137.015 150.086  1.00 51.66           C
ATOM   2159  H   TRP R 241     135.109 129.677 148.816  1.00 51.66           H
ATOM   2160  HE1 TRP R 241     133.507 133.707 152.397  1.00 51.66           H
ATOM   2161  N   ALA R 242     135.750 130.213 146.008  1.00 53.30           N
ATOM   2162  CA  ALA R 242     136.342 130.117 144.678  1.00 53.30           C
ATOM   2163  C   ALA R 242     135.636 130.976 143.639  1.00 53.30           C
ATOM   2164  O   ALA R 242     136.308 131.812 143.013  1.00 53.30           O
ATOM   2165  CB  ALA R 242     136.397 128.648 144.244  1.00 53.30           C
ATOM   2166  H   ALA R 242     135.471 129.469 146.338  1.00 53.30           H
ATOM   2167  N   PRO R 243     134.329 130.843 143.395  1.00 56.72           N
ATOM   2168  CA  PRO R 243     133.766 131.507 142.211  1.00 56.72           C
ATOM   2169  C   PRO R 243     133.721 133.013 142.344  1.00 56.72           C
ATOM   2170  O   PRO R 243     134.048 133.731 141.387  1.00 56.72           O
ATOM   2171  CB  PRO R 243     132.357 130.902 142.104  1.00 56.72           C
ATOM   2172  CG  PRO R 243     132.331 129.756 143.077  1.00 56.72           C
ATOM   2173  CD  PRO R 243     133.283 130.141 144.150  1.00 56.72           C
ATOM   2174  N   ARG R 244     133.330 133.508 143.520  1.00 57.00           N
ATOM   2175  CA  ARG R 244     133.223 134.944 143.745  1.00 57.00           C
ATOM   2176  C   ARG R 244     134.549 135.658 143.506  1.00 57.00           C
ATOM   2177  O   ARG R 244     134.561 136.849 143.179  1.00 57.00           O
ATOM   2178  CB  ARG R 244     132.695 135.188 145.161  1.00 57.00           C
ATOM   2179  CG  ARG R 244     133.350 136.316 145.927  1.00 57.00           C
ATOM   2180  CD  ARG R 244     132.704 137.642 145.604  1.00 57.00           C
ATOM   2181  NE  ARG R 244     133.120 138.689 146.519  1.00 57.00           N
ATOM   2182  CZ  ARG R 244     132.998 139.977 146.253  1.00 57.00           C
ATOM   2183  NH1 ARG R 244     132.473 140.361 145.103  1.00 57.00           N1+
ATOM   2184  NH2 ARG R 244     133.396 140.881 147.131  1.00 57.00           N
ATOM   2185  H   ARG R 244     133.122 133.025 144.200  1.00 57.00           H
ATOM   2186  HE  ARG R 244     133.464 138.459 147.273  1.00 57.00           H
ATOM   2187 HH11 ARG R 244     132.213 139.773 144.532  1.00 57.00           H
ATOM   2188 HH12 ARG R 244     132.392 141.199 144.926  1.00 57.00           H
ATOM   2189 HH21 ARG R 244     133.737 140.632 147.880  1.00 57.00           H
ATOM   2190 HH22 ARG R 244     133.314 141.718 146.953  1.00 57.00           H
ATOM   2191  N   ILE R 245     135.664 134.948 143.616  1.00 55.49           N
ATOM   2192  CA  ILE R 245     136.960 135.566 143.384  1.00 55.49           C
ATOM   2193  C   ILE R 245     137.504 135.266 141.990  1.00 55.49           C
ATOM   2194  O   ILE R 245     138.138 136.132 141.366  1.00 55.49           O
ATOM   2195  CB  ILE R 245     137.935 135.115 144.474  1.00 55.49           C
ATOM   2196  CG1 ILE R 245     137.349 135.412 145.847  1.00 55.49           C
ATOM   2197  CG2 ILE R 245     139.272 135.818 144.321  1.00 55.49           C
ATOM   2198  CD1 ILE R 245     136.855 136.825 145.990  1.00 55.49           C
ATOM   2199  H   ILE R 245     135.692 134.114 143.822  1.00 55.49           H
ATOM   2200  N   ILE R 246     137.280 134.060 141.487  1.00 57.26           N
ATOM   2201  CA  ILE R 246     137.781 133.733 140.165  1.00 57.26           C
ATOM   2202  C   ILE R 246     137.087 134.584 139.129  1.00 57.26           C
ATOM   2203  O   ILE R 246     137.681 134.925 138.098  1.00 57.26           O
ATOM   2204  CB  ILE R 246     137.608 132.232 139.879  1.00 57.26           C
ATOM   2205  CG1 ILE R 246     138.497 131.403 140.810  1.00 57.26           C
ATOM   2206  CG2 ILE R 246     137.933 131.908 138.429  1.00 57.26           C
ATOM   2207  CD1 ILE R 246     139.921 131.905 140.909  1.00 57.26           C
ATOM   2208  H   ILE R 246     136.850 133.431 141.885  1.00 57.26           H
ATOM   2209  N   MET R 247     135.837 134.970 139.388  1.00 61.24           N
ATOM   2210  CA  MET R 247     135.158 135.864 138.463  1.00 61.24           C
ATOM   2211  C   MET R 247     135.894 137.184 138.340  1.00 61.24           C
ATOM   2212  O   MET R 247     136.063 137.714 137.239  1.00 61.24           O
ATOM   2213  CB  MET R 247     133.731 136.112 138.905  1.00 61.24           C
ATOM   2214  CG  MET R 247     132.979 136.881 137.868  1.00 61.24           C
ATOM   2215  SD  MET R 247     133.432 136.476 136.158  1.00 61.24           S
ATOM   2216  CE  MET R 247     133.083 134.717 136.029  1.00 61.24           C
ATOM   2217  H   MET R 247     135.378 134.731 140.075  1.00 61.24           H
ATOM   2218  N   ILE R 248     136.336 137.735 139.467  1.00 58.62           N
ATOM   2219  CA  ILE R 248     137.022 139.011 139.416  1.00 58.62           C
ATOM   2220  C   ILE R 248     138.349 138.857 138.714  1.00 58.62           C
ATOM   2221  O   ILE R 248     138.752 139.726 137.927  1.00 58.62           O
ATOM   2222  CB  ILE R 248     137.183 139.559 140.834  1.00 58.62           C
ATOM   2223  CG1 ILE R 248     135.812 139.713 141.469  1.00 58.62           C
ATOM   2224  CG2 ILE R 248     137.830 140.900 140.784  1.00 58.62           C
ATOM   2225  CD1 ILE R 248     135.828 140.434 142.774  1.00 58.62           C
ATOM   2226  H   ILE R 248     136.250 137.393 140.251  1.00 58.62           H
ATOM   2227  N   LEU R 249     139.050 137.756 138.978  1.00 62.28           N
ATOM   2228  CA  LEU R 249     140.345 137.567 138.335  1.00 62.28           C
ATOM   2229  C   LEU R 249     140.204 137.434 136.823  1.00 62.28           C
ATOM   2230  O   LEU R 249     141.018 137.990 136.075  1.00 62.28           O
ATOM   2231  CB  LEU R 249     141.054 136.354 138.930  1.00 62.28           C
ATOM   2232  CG  LEU R 249     141.539 136.548 140.369  1.00 62.28           C
ATOM   2233  CD1 LEU R 249     142.720 135.636 140.668  1.00 62.28           C
ATOM   2234  CD2 LEU R 249     141.897 138.006 140.637  1.00 62.28           C
ATOM   2235  H   LEU R 249     138.803 137.126 139.509  1.00 62.28           H
ATOM   2236  N   TYR R 250     139.162 136.741 136.355  1.00 66.76           N
ATOM   2237  CA  TYR R 250     138.928 136.651 134.917  1.00 66.76           C
ATOM   2238  C   TYR R 250     138.447 137.980 134.345  1.00 66.76           C
ATOM   2239  O   TYR R 250     138.800 138.329 133.214  1.00 66.76           O
ATOM   2240  CB  TYR R 250     137.919 135.540 134.619  1.00 66.76           C
ATOM   2241  CG  TYR R 250     137.860 135.107 133.168  1.00 66.76           C
ATOM   2242  CD1 TYR R 250     137.272 135.911 132.201  1.00 66.76           C
ATOM   2243  CD2 TYR R 250     138.393 133.889 132.767  1.00 66.76           C
ATOM   2244  CE1 TYR R 250     137.217 135.519 130.881  1.00 66.76           C
ATOM   2245  CE2 TYR R 250     138.342 133.487 131.446  1.00 66.76           C
ATOM   2246  CZ  TYR R 250     137.753 134.307 130.508  1.00 66.76           C
ATOM   2247  OH  TYR R 250     137.699 133.913 129.191  1.00 66.76           O
ATOM   2248  H   TYR R 250     138.591 136.324 136.845  1.00 66.76           H
ATOM   2249  HH  TYR R 250     138.062 133.160 129.109  1.00 66.76           H
ATOM   2250  N   HIE R 251     137.653 138.735 135.105  1.00 60.78           N
ATOM   2251  CA  HIE R 251     137.195 140.030 134.626  1.00 60.78           C
ATOM   2252  C   HIE R 251     138.360 140.976 134.403  1.00 60.78           C
ATOM   2253  O   HIE R 251     138.399 141.698 133.400  1.00 60.78           O
ATOM   2254  CB  HIE R 251     136.205 140.622 135.616  1.00 60.78           C
ATOM   2255  CG  HIE R 251     136.243 142.114 135.682  1.00 60.78           C
ATOM   2256  CD2 HIE R 251     136.477 142.953 136.716  1.00 60.78           C
ATOM   2257  ND1 HIE R 251     135.982 142.913 134.593  1.00 60.78           N
ATOM   2258  CE1 HIE R 251     136.077 144.181 134.946  1.00 60.78           C
ATOM   2259  NE2 HIE R 251     136.371 144.234 136.232  1.00 60.78           N
ATOM   2260  H   HIE R 251     137.374 138.517 135.889  1.00 60.78           H
ATOM   2261  HE2 HIE R 251     136.479 144.953 136.691  1.00 60.78           H
ATOM   2262  N   LEU R 252     139.323 140.987 135.326  1.00 61.54           N
ATOM   2263  CA  LEU R 252     140.471 141.875 135.174  1.00 61.54           C
ATOM   2264  C   LEU R 252     141.440 141.357 134.119  1.00 61.54           C
ATOM   2265  O   LEU R 252     141.770 142.068 133.166  1.00 61.54           O
ATOM   2266  CB  LEU R 252     141.179 142.065 136.512  1.00 61.54           C
ATOM   2267  CG  LEU R 252     141.176 143.484 137.076  1.00 61.54           C
ATOM   2268  CD1 LEU R 252     141.854 143.502 138.431  1.00 61.54           C
ATOM   2269  CD2 LEU R 252     141.874 144.440 136.136  1.00 61.54           C
ATOM   2270  H   LEU R 252     139.330 140.498 136.033  1.00 61.54           H
ATOM   2271  N   TYR R 253     141.900 140.118 134.259  1.00 66.47           N
ATOM   2272  CA  TYR R 253     142.984 139.643 133.412  1.00 66.47           C
ATOM   2273  C   TYR R 253     142.545 138.684 132.315  1.00 66.47           C
ATOM   2274  O   TYR R 253     143.303 138.479 131.361  1.00 66.47           O
ATOM   2275  CB  TYR R 253     144.063 138.965 134.266  1.00 66.47           C
ATOM   2276  CG  TYR R 253     144.969 139.940 134.985  1.00 66.47           C
ATOM   2277  CD1 TYR R 253     146.030 140.545 134.325  1.00 66.47           C
ATOM   2278  CD2 TYR R 253     144.763 140.256 136.320  1.00 66.47           C
ATOM   2279  CE1 TYR R 253     146.861 141.437 134.975  1.00 66.47           C
ATOM   2280  CE2 TYR R 253     145.588 141.148 136.979  1.00 66.47           C
ATOM   2281  CZ  TYR R 253     146.635 141.735 136.302  1.00 66.47           C
ATOM   2282  OH  TYR R 253     147.460 142.623 136.954  1.00 66.47           O
ATOM   2283  H   TYR R 253     141.603 139.546 134.829  1.00 66.47           H
ATOM   2284  HH  TYR R 253     147.206 142.709 137.750  1.00 66.47           H
ATOM   2285  N   GLY R 254     141.358 138.099 132.413  1.00 69.34           N
ATOM   2286  CA  GLY R 254     140.947 137.125 131.424  1.00 69.34           C
ATOM   2287  C   GLY R 254     140.704 137.727 130.057  1.00 69.34           C
ATOM   2288  O   GLY R 254     141.453 137.454 129.113  1.00 69.34           O
ATOM   2289  H   GLY R 254     140.786 138.252 133.037  1.00 69.34           H
ATOM   2290  N   ALA R 255     139.675 138.557 129.941  1.00 69.56           N
ATOM   2291  CA  ALA R 255     139.276 139.133 128.665  1.00 69.56           C
ATOM   2292  C   ALA R 255     138.219 140.204 128.930  1.00 69.56           C
ATOM   2293  O   ALA R 255     137.829 140.414 130.079  1.00 69.56           O
ATOM   2294  CB  ALA R 255     138.734 138.054 127.713  1.00 69.56           C
ATOM   2295  H   ALA R 255     139.186 138.803 130.604  1.00 69.56           H
ATOM   2296  N   PRO R 256     137.804 140.933 127.893  1.00 72.23           N
ATOM   2297  CA  PRO R 256     136.623 141.806 128.009  1.00 72.23           C
ATOM   2298  C   PRO R 256     135.305 141.131 127.635  1.00 72.23           C
ATOM   2299  O   PRO R 256     134.324 141.832 127.353  1.00 72.23           O
ATOM   2300  CB  PRO R 256     136.943 142.962 127.047  1.00 72.23           C
ATOM   2301  CG  PRO R 256     138.365 142.739 126.586  1.00 72.23           C
ATOM   2302  CD  PRO R 256     138.606 141.279 126.713  1.00 72.23           C
ATOM   2303  N   ILE R 257     135.285 139.789 127.637  1.00 73.34           N
ATOM   2304  CA  ILE R 257     134.248 138.993 126.975  1.00 73.34           C
ATOM   2305  C   ILE R 257     132.845 139.542 127.211  1.00 73.34           C
ATOM   2306  O   ILE R 257     132.490 139.968 128.315  1.00 73.34           O
ATOM   2307  CB  ILE R 257     134.343 137.525 127.435  1.00 73.34           C
ATOM   2308  CG1 ILE R 257     135.612 136.866 126.894  1.00 73.34           C
ATOM   2309  CG2 ILE R 257     133.117 136.731 127.012  1.00 73.34           C
ATOM   2310  CD1 ILE R 257     135.860 137.127 125.422  1.00 73.34           C
ATOM   2311  H   ILE R 257     135.884 139.313 128.030  1.00 73.34           H
ATOM   2312  N   GLN R 258     132.030 139.482 126.157  1.00 70.85           N
ATOM   2313  CA  GLN R 258     130.712 140.100 126.083  1.00 70.85           C
ATOM   2314  C   GLN R 258     129.696 139.300 126.880  1.00 70.85           C
ATOM   2315  O   GLN R 258     130.071 138.545 127.780  1.00 70.85           O
ATOM   2316  CB  GLN R 258     130.259 140.233 124.627  1.00 70.85           C
ATOM   2317  CG  GLN R 258     131.236 140.978 123.728  1.00 70.85           C
ATOM   2318  CD  GLN R 258     131.040 142.480 123.760  1.00 70.85           C
ATOM   2319  NE2 GLN R 258     131.163 143.116 122.603  1.00 70.85           N
ATOM   2320  OE1 GLN R 258     130.782 143.062 124.812  1.00 70.85           O
ATOM   2321  H   GLN R 258     132.242 139.062 125.437  1.00 70.85           H
ATOM   2322 HE21 GLN R 258     131.344 142.675 121.887  1.00 70.85           H
ATOM   2323 HE22 GLN R 258     131.062 143.969 122.568  1.00 70.85           H
ATOM   2324  N   ASN R 259     128.413 139.496 126.584  1.00 67.74           N
ATOM   2325  CA  ASN R 259     127.307 138.932 127.356  1.00 67.74           C
ATOM   2326  C   ASN R 259     127.323 139.475 128.788  1.00 67.74           C
ATOM   2327  O   ASN R 259     127.609 138.777 129.764  1.00 67.74           O
ATOM   2328  CB  ASN R 259     127.323 137.395 127.338  1.00 67.74           C
ATOM   2329  CG  ASN R 259     126.051 136.785 127.921  1.00 67.74           C
ATOM   2330  ND2 ASN R 259     125.525 135.772 127.251  1.00 67.74           N
ATOM   2331  OD1 ASN R 259     125.562 137.213 128.960  1.00 67.74           O
ATOM   2332  H   ASN R 259     128.156 139.971 125.915  1.00 67.74           H
ATOM   2333 HD21 ASN R 259     124.813 135.388 127.542  1.00 67.74           H
ATOM   2334 HD22 ASN R 259     125.896 135.498 126.525  1.00 67.74           H
ATOM   2335  N   ARG R 260     127.044 140.779 128.868  1.00 70.78           N
ATOM   2336  CA  ARG R 260     126.768 141.408 130.155  1.00 70.78           C
ATOM   2337  C   ARG R 260     125.692 140.647 130.925  1.00 70.78           C
ATOM   2338  O   ARG R 260     125.652 140.696 132.160  1.00 70.78           O
ATOM   2339  CB  ARG R 260     126.356 142.862 129.936  1.00 70.78           C
ATOM   2340  CG  ARG R 260     126.062 143.640 131.209  1.00 70.78           C
ATOM   2341  CD  ARG R 260     125.733 145.091 130.900  1.00 70.78           C
ATOM   2342  NE  ARG R 260     124.498 145.220 130.135  1.00 70.78           N
ATOM   2343  CZ  ARG R 260     123.286 145.221 130.676  1.00 70.78           C
ATOM   2344  NH1 ARG R 260     123.145 145.099 131.988  1.00 70.78           N1+
ATOM   2345  NH2 ARG R 260     122.215 145.343 129.907  1.00 70.78           N
ATOM   2346  H   ARG R 260     127.011 141.310 128.193  1.00 70.78           H
ATOM   2347  HE  ARG R 260     124.559 145.300 129.281  1.00 70.78           H
ATOM   2348 HH11 ARG R 260     123.839 145.019 132.489  1.00 70.78           H
ATOM   2349 HH12 ARG R 260     122.359 145.100 132.338  1.00 70.78           H
ATOM   2350 HH21 ARG R 260     122.304 145.422 129.055  1.00 70.78           H
ATOM   2351 HH22 ARG R 260     121.430 145.343 130.259  1.00 70.78           H
ATOM   2352  N   TRP R 261     124.813 139.931 130.215  1.00 68.83           N
ATOM   2353  CA  TRP R 261     123.788 139.142 130.894  1.00 68.83           C
ATOM   2354  C   TRP R 261     124.405 138.055 131.767  1.00 68.83           C
ATOM   2355  O   TRP R 261     123.896 137.769 132.857  1.00 68.83           O
ATOM   2356  CB  TRP R 261     122.827 138.516 129.880  1.00 68.83           C
ATOM   2357  CG  TRP R 261     121.747 137.677 130.521  1.00 68.83           C
ATOM   2358  CD1 TRP R 261     120.637 138.134 131.167  1.00 68.83           C
ATOM   2359  CD2 TRP R 261     121.680 136.245 130.577  1.00 68.83           C
ATOM   2360  CE2 TRP R 261     120.502 135.909 131.269  1.00 68.83           C
ATOM   2361  CE3 TRP R 261     122.500 135.217 130.112  1.00 68.83           C
ATOM   2362  NE1 TRP R 261     119.883 137.079 131.618  1.00 68.83           N
ATOM   2363  CZ2 TRP R 261     120.125 134.587 131.503  1.00 68.83           C
ATOM   2364  CZ3 TRP R 261     122.121 133.909 130.345  1.00 68.83           C
ATOM   2365  CH2 TRP R 261     120.949 133.605 131.035  1.00 68.83           C
ATOM   2366  H   TRP R 261     124.795 139.891 129.356  1.00 68.83           H
ATOM   2367  HE1 TRP R 261     119.142 137.143 132.050  1.00 68.83           H
ATOM   2368  N   LEU R 262     125.470 137.439 131.235  1.00 65.75           N
ATOM   2369  CA  LEU R 262     126.133 136.326 131.951  1.00 65.75           C
ATOM   2370  C   LEU R 262     126.696 136.878 133.245  1.00 65.75           C
ATOM   2371  O   LEU R 262     126.870 136.110 134.179  1.00 65.75           O
ATOM   2372  CB  LEU R 262     127.249 135.714 131.106  1.00 65.75           C
ATOM   2373  CG  LEU R 262     127.848 134.431 131.680  1.00 65.75           C
ATOM   2374  CD1 LEU R 262     128.466 133.583 130.584  1.00 65.75           C
ATOM   2375  CD2 LEU R 262     128.861 134.722 132.773  1.00 65.75           C
ATOM   2376  H   LEU R 262     125.821 137.642 130.477  1.00 65.75           H
ATOM   2377  N   VAL R 263     127.070 138.144 133.234  1.00 65.78           N
ATOM   2378  CA  VAL R 263     127.677 138.666 134.478  1.00 65.78           C
ATOM   2379  C   VAL R 263     126.625 138.578 135.567  1.00 65.78           C
ATOM   2380  O   VAL R 263     126.896 137.978 136.563  1.00 65.78           O
ATOM   2381  CB  VAL R 263     128.169 140.114 134.291  1.00 65.78           C
ATOM   2382  CG1 VAL R 263     128.667 140.714 135.597  1.00 65.78           C
ATOM   2383  CG2 VAL R 263     129.237 140.214 133.212  1.00 65.78           C
ATOM   2384  H   VAL R 263     126.996 138.694 132.577  1.00 65.78           H
ATOM   2385  N   HIE R 264     125.421 139.045 135.303  1.00 66.36           N
ATOM   2386  CA  HIE R 264     124.402 139.033 136.378  1.00 66.36           C
ATOM   2387  C   HIE R 264     124.100 137.592 136.806  1.00 66.36           C
ATOM   2388  O   HIE R 264     123.978 137.359 138.023  1.00 66.36           O
ATOM   2389  CB  HIE R 264     123.150 139.799 135.928  1.00 66.36           C
ATOM   2390  CG  HIE R 264     121.908 139.508 136.703  1.00 66.36           C
ATOM   2391  CD2 HIE R 264     120.622 139.427 136.309  1.00 66.36           C
ATOM   2392  ND1 HIE R 264     121.906 139.316 138.071  1.00 66.36           N
ATOM   2393  CE1 HIE R 264     120.677 139.107 138.479  1.00 66.36           C
ATOM   2394  NE2 HIE R 264     119.874 139.172 137.417  1.00 66.36           N
ATOM   2395  H   HIE R 264     125.164 139.364 134.547  1.00 66.36           H
ATOM   2396  HE2 HIE R 264     119.020 139.069 137.430  1.00 66.36           H
ATOM   2397  N   ILE R 265     123.985 136.664 135.848  1.00 65.35           N
ATOM   2398  CA  ILE R 265     123.631 135.257 136.207  1.00 65.35           C
ATOM   2399  C   ILE R 265     124.737 134.559 136.996  1.00 65.35           C
ATOM   2400  O   ILE R 265     124.430 134.026 138.047  1.00 65.35           O
ATOM   2401  CB  ILE R 265     123.294 134.447 134.952  1.00 65.35           C
ATOM   2402  CG1 ILE R 265     123.403 135.283 133.679  1.00 65.35           C
ATOM   2403  CG2 ILE R 265     121.926 133.809 135.094  1.00 65.35           C
ATOM   2404  CD1 ILE R 265     122.426 136.424 133.622  1.00 65.35           C
ATOM   2405  H   ILE R 265     124.101 136.809 135.008  1.00 65.35           H
ATOM   2406  N   MET R 266     125.969 134.573 136.507  1.00 64.52           N
ATOM   2407  CA  MET R 266     127.100 133.928 137.219  1.00 64.52           C
ATOM   2408  C   MET R 266     127.523 134.719 138.462  1.00 64.52           C
ATOM   2409  O   MET R 266     127.788 134.085 139.484  1.00 64.52           O
ATOM   2410  CB  MET R 266     128.294 133.735 136.289  1.00 64.52           C
ATOM   2411  CG  MET R 266     129.580 133.647 137.039  1.00 64.52           C
ATOM   2412  SD  MET R 266     130.187 135.287 137.377  1.00 64.52           S
ATOM   2413  CE  MET R 266     130.315 135.941 135.714  1.00 64.52           C
ATOM   2414  H   MET R 266     126.186 134.948 135.764  1.00 64.52           H
ATOM   2415  N   SER R 267     127.587 136.062 138.398  1.00 65.93           N
ATOM   2416  CA  SER R 267     128.001 136.838 139.606  1.00 65.93           C
ATOM   2417  C   SER R 267     126.983 136.645 140.721  1.00 65.93           C
ATOM   2418  O   SER R 267     127.390 136.634 141.887  1.00 65.93           O
ATOM   2419  CB  SER R 267     128.350 138.292 139.383  1.00 65.93           C
ATOM   2420  OG  SER R 267     127.215 139.018 138.936  1.00 65.93           O
ATOM   2421  H   SER R 267     127.405 136.532 137.701  1.00 65.93           H
ATOM   2422  HG  SER R 267     127.326 139.836 139.092  1.00 65.93           H
ATOM   2423  N   ASP R 268     125.704 136.556 140.390  1.00 64.59           N
ATOM   2424  CA  ASP R 268     124.748 136.274 141.480  1.00 64.59           C
ATOM   2425  C   ASP R 268     125.104 134.910 142.077  1.00 64.59           C
ATOM   2426  O   ASP R 268     125.213 134.855 143.306  1.00 64.59           O
ATOM   2427  CB  ASP R 268     123.302 136.289 140.982  1.00 64.59           C
ATOM   2428  CG  ASP R 268     122.294 135.864 142.036  1.00 64.59           C
ATOM   2429  OD1 ASP R 268     122.722 135.570 143.172  1.00 64.59           O
ATOM   2430  OD2 ASP R 268     121.090 135.832 141.714  1.00 64.59           O1-
ATOM   2431  H   ASP R 268     125.374 136.646 139.601  1.00 64.59           H
ATOM   2432  N   ILE R 269     125.389 133.883 141.258  1.00 61.03           N
ATOM   2433  CA  ILE R 269     125.678 132.547 141.857  1.00 61.03           C
ATOM   2434  C   ILE R 269     126.937 132.598 142.716  1.00 61.03           C
ATOM   2435  O   ILE R 269     126.902 132.040 143.820  1.00 61.03           O
ATOM   2436  CB  ILE R 269     125.631 131.356 140.883  1.00 61.03           C
ATOM   2437  CG1 ILE R 269     126.945 131.070 140.154  1.00 61.03           C
ATOM   2438  CG2 ILE R 269     124.438 131.438 139.944  1.00 61.03           C
ATOM   2439  CD1 ILE R 269     126.874 129.904 139.195  1.00 61.03           C
ATOM   2440  H   ILE R 269     125.422 133.923 140.400  1.00 61.03           H
ATOM   2441  N   ALA R 270     127.977 133.289 142.278  1.00 60.14           N
ATOM   2442  CA  ALA R 270     129.232 133.298 143.059  1.00 60.14           C
ATOM   2443  C   ALA R 270     128.990 133.911 144.433  1.00 60.14           C
ATOM   2444  O   ALA R 270     129.496 133.356 145.420  1.00 60.14           O
ATOM   2445  CB  ALA R 270     130.294 134.067 142.315  1.00 60.14           C
ATOM   2446  H   ALA R 270     127.991 133.751 141.553  1.00 60.14           H
ATOM   2447  N   ASN R 271     128.228 134.993 144.491  1.00 58.45           N
ATOM   2448  CA  ASN R 271     128.025 135.662 145.793  1.00 58.45           C
ATOM   2449  C   ASN R 271     127.271 134.728 146.733  1.00 58.45           C
ATOM   2450  O   ASN R 271     127.654 134.650 147.917  1.00 58.45           O
ATOM   2451  CB  ASN R 271     127.273 136.981 145.645  1.00 58.45           C
ATOM   2452  CG  ASN R 271     128.152 138.179 145.394  1.00 58.45           C
ATOM   2453  ND2 ASN R 271     127.856 139.275 146.058  1.00 58.45           N
ATOM   2454  OD1 ASN R 271     129.058 138.134 144.577  1.00 58.45           O
ATOM   2455  H   ASN R 271     127.828 135.354 143.821  1.00 58.45           H
ATOM   2456 HD21 ASN R 271     128.307 139.994 145.923  1.00 58.45           H
ATOM   2457 HD22 ASN R 271     127.211 139.272 146.627  1.00 58.45           H
ATOM   2458  N   MET R 272     126.274 134.018 146.212  1.00 58.42           N
ATOM   2459  CA  MET R 272     125.461 133.160 147.097  1.00 58.42           C
ATOM   2460  C   MET R 272     126.373 132.124 147.736  1.00 58.42           C
ATOM   2461  O   MET R 272     126.391 132.025 148.948  1.00 58.42           O
ATOM   2462  CB  MET R 272     124.418 132.401 146.282  1.00 58.42           C
ATOM   2463  CG  MET R 272     123.357 133.264 145.670  1.00 58.42           C
ATOM   2464  SD  MET R 272     122.154 132.231 144.816  1.00 58.42           S
ATOM   2465  CE  MET R 272     123.077 131.811 143.341  1.00 58.42           C
ATOM   2466  H   MET R 272     126.051 134.011 145.381  1.00 58.42           H
ATOM   2467  N   LEU R 273     127.200 131.482 146.937  1.00 57.59           N
ATOM   2468  CA  LEU R 273     128.078 130.468 147.517  1.00 57.59           C
ATOM   2469  C   LEU R 273     128.981 131.067 148.594  1.00 57.59           C
ATOM   2470  O   LEU R 273     129.100 130.528 149.711  1.00 57.59           O
ATOM   2471  CB  LEU R 273     128.912 129.813 146.418  1.00 57.59           C
ATOM   2472  CG  LEU R 273     128.155 128.954 145.406  1.00 57.59           C
ATOM   2473  CD1 LEU R 273     128.884 128.938 144.078  1.00 57.59           C
ATOM   2474  CD2 LEU R 273     127.973 127.541 145.935  1.00 57.59           C
ATOM   2475  H   LEU R 273     127.275 131.605 146.089  1.00 57.59           H
ATOM   2476  N   ALA R 274     129.630 132.185 148.268  1.00 55.26           N
ATOM   2477  CA  ALA R 274     130.535 132.817 149.216  1.00 55.26           C
ATOM   2478  C   ALA R 274     129.830 133.170 150.518  1.00 55.26           C
ATOM   2479  O   ALA R 274     130.458 133.189 151.582  1.00 55.26           O
ATOM   2480  CB  ALA R 274     131.162 134.060 148.589  1.00 55.26           C
ATOM   2481  H   ALA R 274     129.559 132.587 147.511  1.00 55.26           H
ATOM   2482  N   LEU R 275     128.533 133.461 150.463  1.00 56.35           N
ATOM   2483  CA  LEU R 275     127.829 133.783 151.699  1.00 56.35           C
ATOM   2484  C   LEU R 275     127.272 132.549 152.392  1.00 56.35           C
ATOM   2485  O   LEU R 275     127.111 132.552 153.618  1.00 56.35           O
ATOM   2486  CB  LEU R 275     126.707 134.784 151.432  1.00 56.35           C
ATOM   2487  CG  LEU R 275     127.144 136.163 150.950  1.00 56.35           C
ATOM   2488  CD1 LEU R 275     125.996 137.137 151.057  1.00 56.35           C
ATOM   2489  CD2 LEU R 275     128.330 136.649 151.767  1.00 56.35           C
ATOM   2490  H   LEU R 275     128.057 133.478 149.747  1.00 56.35           H
ATOM   2491  N   LEU R 276     126.944 131.498 151.645  1.00 57.05           N
ATOM   2492  CA  LEU R 276     126.640 130.232 152.296  1.00 57.05           C
ATOM   2493  C   LEU R 276     127.800 129.800 153.171  1.00 57.05           C
ATOM   2494  O   LEU R 276     127.600 129.127 154.192  1.00 57.05           O
ATOM   2495  CB  LEU R 276     126.319 129.158 151.261  1.00 57.05           C
ATOM   2496  CG  LEU R 276     125.817 127.820 151.805  1.00 57.05           C
ATOM   2497  CD1 LEU R 276     124.332 127.865 152.097  1.00 57.05           C
ATOM   2498  CD2 LEU R 276     126.138 126.696 150.830  1.00 57.05           C
ATOM   2499  H   LEU R 276     126.893 131.496 150.787  1.00 57.05           H
ATOM   2500  N   ASN R 277     129.016 130.179 152.783  1.00 54.71           N
ATOM   2501  CA  ASN R 277     130.163 129.957 153.662  1.00 54.71           C
ATOM   2502  C   ASN R 277     129.921 130.553 155.045  1.00 54.71           C
ATOM   2503  O   ASN R 277     130.022 129.853 156.062  1.00 54.71           O
ATOM   2504  CB  ASN R 277     131.424 130.545 153.041  1.00 54.71           C
ATOM   2505  CG  ASN R 277     132.658 130.214 153.818  1.00 54.71           C
ATOM   2506  ND2 ASN R 277     133.790 130.215 153.132  1.00 54.71           N
ATOM   2507  OD1 ASN R 277     132.611 129.949 155.015  1.00 54.71           O
ATOM   2508  H   ASN R 277     129.197 130.558 152.032  1.00 54.71           H
ATOM   2509 HD21 ASN R 277     134.531 130.025 153.525  1.00 54.71           H
ATOM   2510 HD22 ASN R 277     133.784 130.406 152.293  1.00 54.71           H
ATOM   2511  N   THR R 278     129.626 131.852 155.109  1.00 56.06           N
ATOM   2512  CA  THR R 278     129.445 132.493 156.406  1.00 56.06           C
ATOM   2513  C   THR R 278     128.139 132.080 157.062  1.00 56.06           C
ATOM   2514  O   THR R 278     127.925 132.378 158.240  1.00 56.06           O
ATOM   2515  CB  THR R 278     129.512 134.015 156.271  1.00 56.06           C
ATOM   2516  CG2 THR R 278     128.202 134.566 155.750  1.00 56.06           C
ATOM   2517  OG1 THR R 278     129.771 134.593 157.555  1.00 56.06           O
ATOM   2518  H   THR R 278     129.529 132.368 154.428  1.00 56.06           H
ATOM   2519  HG1 THR R 278     129.315 134.196 158.138  1.00 56.06           H
ATOM   2520  N   ALA R 279     127.263 131.408 156.325  1.00 56.47           N
ATOM   2521  CA  ALA R 279     126.081 130.827 156.948  1.00 56.47           C
ATOM   2522  C   ALA R 279     126.434 129.540 157.684  1.00 56.47           C
ATOM   2523  O   ALA R 279     125.937 129.282 158.785  1.00 56.47           O
ATOM   2524  CB  ALA R 279     125.004 130.571 155.894  1.00 56.47           C
ATOM   2525  H   ALA R 279     127.332 131.278 155.478  1.00 56.47           H
ATOM   2526  N   ILE R 280     127.292 128.718 157.087  1.00 55.83           N
ATOM   2527  CA  ILE R 280     127.619 127.417 157.662  1.00 55.83           C
ATOM   2528  C   ILE R 280     128.797 127.519 158.617  1.00 55.83           C
ATOM   2529  O   ILE R 280     129.184 126.522 159.238  1.00 55.83           O
ATOM   2530  CB  ILE R 280     127.917 126.381 156.569  1.00 55.83           C
ATOM   2531  CG1 ILE R 280     129.233 126.713 155.878  1.00 55.83           C
ATOM   2532  CG2 ILE R 280     126.776 126.322 155.564  1.00 55.83           C
ATOM   2533  CD1 ILE R 280     129.550 125.805 154.724  1.00 55.83           C
ATOM   2534  H   ILE R 280     127.696 128.895 156.348  1.00 55.83           H
ATOM   2535  N   ASN R 281     129.403 128.702 158.706  1.00 56.89           N
ATOM   2536  CA  ASN R 281     130.472 128.895 159.680  1.00 56.89           C
ATOM   2537  C   ASN R 281     129.996 128.591 161.092  1.00 56.89           C
ATOM   2538  O   ASN R 281     130.739 128.013 161.893  1.00 56.89           O
ATOM   2539  CB  ASN R 281     131.015 130.318 159.600  1.00 56.89           C
ATOM   2540  CG  ASN R 281     132.380 130.381 158.963  1.00 56.89           C
ATOM   2541  ND2 ASN R 281     133.027 131.536 159.066  1.00 56.89           N
ATOM   2542  OD1 ASN R 281     132.852 129.405 158.382  1.00 56.89           O
ATOM   2543  H   ASN R 281     129.216 129.389 158.224  1.00 56.89           H
ATOM   2544 HD21 ASN R 281     133.809 131.623 158.718  1.00 56.89           H
ATOM   2545 HD22 ASN R 281     132.664 132.197 159.480  1.00 56.89           H
ATOM   2546  N   PHE R 282     128.760 128.974 161.417  1.00 58.63           N
ATOM   2547  CA  PHE R 282     128.211 128.687 162.738  1.00 58.63           C
ATOM   2548  C   PHE R 282     128.269 127.198 163.034  1.00 58.63           C
ATOM   2549  O   PHE R 282     128.828 126.772 164.049  1.00 58.63           O
ATOM   2550  CB  PHE R 282     126.771 129.193 162.843  1.00 58.63           C
ATOM   2551  CG  PHE R 282     125.859 128.275 163.617  1.00 58.63           C
ATOM   2552  CD1 PHE R 282     125.947 128.182 164.990  1.00 58.63           C
ATOM   2553  CD2 PHE R 282     124.912 127.509 162.963  1.00 58.63           C
ATOM   2554  CE1 PHE R 282     125.119 127.345 165.697  1.00 58.63           C
ATOM   2555  CE2 PHE R 282     124.079 126.666 163.669  1.00 58.63           C
ATOM   2556  CZ  PHE R 282     124.183 126.588 165.039  1.00 58.63           C
ATOM   2557  H   PHE R 282     128.229 129.398 160.890  1.00 58.63           H
ATOM   2558  N   PHE R 283     127.679 126.388 162.158  1.00 58.38           N
ATOM   2559  CA  PHE R 283     127.751 124.946 162.327  1.00 58.38           C
ATOM   2560  C   PHE R 283     129.198 124.507 162.479  1.00 58.38           C
ATOM   2561  O   PHE R 283     129.604 124.008 163.535  1.00 58.38           O
ATOM   2562  CB  PHE R 283     127.089 124.253 161.140  1.00 58.38           C
ATOM   2563  CG  PHE R 283     125.595 124.245 161.200  1.00 58.38           C
ATOM   2564  CD1 PHE R 283     124.938 123.623 162.243  1.00 58.38           C
ATOM   2565  CD2 PHE R 283     124.848 124.851 160.213  1.00 58.38           C
ATOM   2566  CE1 PHE R 283     123.562 123.610 162.301  1.00 58.38           C
ATOM   2567  CE2 PHE R 283     123.475 124.843 160.264  1.00 58.38           C
ATOM   2568  CZ  PHE R 283     122.828 124.222 161.310  1.00 58.38           C
ATOM   2569  H   PHE R 283     127.238 126.652 161.468  1.00 58.38           H
ATOM   2570  N   LEU R 284     130.008 124.803 161.460  1.00 57.61           N
ATOM   2571  CA  LEU R 284     131.344 124.236 161.339  1.00 57.61           C
ATOM   2572  C   LEU R 284     132.263 124.646 162.480  1.00 57.61           C
ATOM   2573  O   LEU R 284     133.289 123.998 162.705  1.00 57.61           O
ATOM   2574  CB  LEU R 284     131.946 124.651 160.001  1.00 57.61           C
ATOM   2575  CG  LEU R 284     132.826 123.634 159.293  1.00 57.61           C
ATOM   2576  CD1 LEU R 284     132.115 122.297 159.197  1.00 57.61           C
ATOM   2577  CD2 LEU R 284     133.153 124.154 157.915  1.00 57.61           C
ATOM   2578  H   LEU R 284     129.794 125.338 160.822  1.00 57.61           H
ATOM   2579  N   TYR R 285     131.934 125.709 163.207  1.00 56.85           N
ATOM   2580  CA  TYR R 285     132.787 126.117 164.313  1.00 56.85           C
ATOM   2581  C   TYR R 285     132.176 125.840 165.679  1.00 56.85           C
ATOM   2582  O   TYR R 285     132.808 125.176 166.504  1.00 56.85           O
ATOM   2583  CB  TYR R 285     133.138 127.597 164.180  1.00 56.85           C
ATOM   2584  CG  TYR R 285     134.182 127.849 163.118  1.00 56.85           C
ATOM   2585  CD1 TYR R 285     135.436 127.269 163.206  1.00 56.85           C
ATOM   2586  CD2 TYR R 285     133.907 128.648 162.021  1.00 56.85           C
ATOM   2587  CE1 TYR R 285     136.388 127.486 162.240  1.00 56.85           C
ATOM   2588  CE2 TYR R 285     134.855 128.868 161.049  1.00 56.85           C
ATOM   2589  CZ  TYR R 285     136.094 128.282 161.164  1.00 56.85           C
ATOM   2590  OH  TYR R 285     137.045 128.501 160.196  1.00 56.85           O
ATOM   2591  H   TYR R 285     131.237 126.197 163.080  1.00 56.85           H
ATOM   2592  HH  TYR R 285     136.729 129.003 159.601  1.00 56.85           H
ATOM   2593  N   CYS R 286     130.963 126.321 165.953  1.00 61.15           N
ATOM   2594  CA  CYS R 286     130.413 126.191 167.290  1.00 61.15           C
ATOM   2595  C   CYS R 286     129.375 125.091 167.460  1.00 61.15           C
ATOM   2596  O   CYS R 286     129.001 124.811 168.601  1.00 61.15           O
ATOM   2597  CB  CYS R 286     129.807 127.522 167.764  1.00 61.15           C
ATOM   2598  SG  CYS R 286     128.993 128.518 166.507  1.00 61.15           S
ATOM   2599  H   CYS R 286     130.454 126.719 165.385  1.00 61.15           H
ATOM   2600  HG  CYS R 286     128.736 127.832 165.556  1.00 61.15           H
ATOM   2601  N   PHE R 287     128.905 124.444 166.394  1.00 62.44           N
ATOM   2602  CA  PHE R 287     127.992 123.333 166.632  1.00 62.44           C
ATOM   2603  C   PHE R 287     128.727 122.027 166.881  1.00 62.44           C
ATOM   2604  O   PHE R 287     128.202 121.158 167.585  1.00 62.44           O
ATOM   2605  CB  PHE R 287     127.025 123.170 165.465  1.00 62.44           C
ATOM   2606  CG  PHE R 287     125.723 122.533 165.844  1.00 62.44           C
ATOM   2607  CD1 PHE R 287     125.638 121.175 166.075  1.00 62.44           C
ATOM   2608  CD2 PHE R 287     124.573 123.293 165.937  1.00 62.44           C
ATOM   2609  CE1 PHE R 287     124.439 120.588 166.412  1.00 62.44           C
ATOM   2610  CE2 PHE R 287     123.367 122.713 166.276  1.00 62.44           C
ATOM   2611  CZ  PHE R 287     123.300 121.357 166.513  1.00 62.44           C
ATOM   2612  H   PHE R 287     129.089 124.619 165.572  1.00 62.44           H
ATOM   2613  N   ILE R 288     129.935 121.878 166.341  1.00 62.74           N
ATOM   2614  CA  ILE R 288     130.680 120.640 166.521  1.00 62.74           C
ATOM   2615  C   ILE R 288     131.035 120.436 167.987  1.00 62.74           C
ATOM   2616  O   ILE R 288     131.035 119.307 168.489  1.00 62.74           O
ATOM   2617  CB  ILE R 288     131.932 120.646 165.630  1.00 62.74           C
ATOM   2618  CG1 ILE R 288     131.536 120.730 164.159  1.00 62.74           C
ATOM   2619  CG2 ILE R 288     132.772 119.414 165.890  1.00 62.74           C
ATOM   2620  CD1 ILE R 288     131.008 119.439 163.595  1.00 62.74           C
ATOM   2621  H   ILE R 288     130.336 122.477 165.872  1.00 62.74           H
ATOM   2622  N   SER R 289     131.338 121.518 168.693  1.00 66.13           N
ATOM   2623  CA  SER R 289     131.800 121.414 170.069  1.00 66.13           C
ATOM   2624  C   SER R 289     130.747 120.737 170.929  1.00 66.13           C
ATOM   2625  O   SER R 289     129.634 121.248 171.077  1.00 66.13           O
ATOM   2626  CB  SER R 289     132.121 122.803 170.619  1.00 66.13           C
ATOM   2627  OG  SER R 289     133.390 123.257 170.188  1.00 66.13           O
ATOM   2628  H   SER R 289     131.283 122.322 168.393  1.00 66.13           H
ATOM   2629  HG  SER R 289     133.537 124.021 170.504  1.00 66.13           H
ATOM   2630  N   LYS R 290     131.089 119.572 171.478  1.00 68.79           N
ATOM   2631  CA  LYS R 290     130.190 118.929 172.428  1.00 68.79           C
ATOM   2632  C   LYS R 290     130.025 119.786 173.670  1.00 68.79           C
ATOM   2633  O   LYS R 290     128.940 119.840 174.261  1.00 68.79           O
ATOM   2634  CB  LYS R 290     130.710 117.541 172.797  1.00 68.79           C
ATOM   2635  CG  LYS R 290     129.693 116.678 173.528  1.00 68.79           C
ATOM   2636  CD  LYS R 290     128.500 116.328 172.654  1.00 68.79           C
ATOM   2637  CE  LYS R 290     128.926 115.879 171.264  1.00 68.79           C
ATOM   2638  NZ  LYS R 290     127.934 114.948 170.661  1.00 68.79           N1+
ATOM   2639  H   LYS R 290     131.820 119.148 171.318  1.00 68.79           H
ATOM   2640  HZ1 LYS R 290     128.210 114.704 169.851  1.00 68.79           H
ATOM   2641  HZ2 LYS R 290     127.852 114.227 171.176  1.00 68.79           H
ATOM   2642  HZ3 LYS R 290     127.146 115.356 170.595  1.00 68.79           H
ATOM   2643  N   ARG R 291     131.091 120.481 174.070  1.00 68.93           N
ATOM   2644  CA  ARG R 291     130.983 121.414 175.183  1.00 68.93           C
ATOM   2645  C   ARG R 291     130.021 122.548 174.855  1.00 68.93           C
ATOM   2646  O   ARG R 291     129.226 122.960 175.705  1.00 68.93           O
ATOM   2647  CB  ARG R 291     132.362 121.959 175.544  1.00 68.93           C
ATOM   2648  CG  ARG R 291     133.130 121.079 176.507  1.00 68.93           C
ATOM   2649  CD  ARG R 291     134.470 121.690 176.852  1.00 68.93           C
ATOM   2650  NE  ARG R 291     134.799 121.511 178.263  1.00 68.93           N
ATOM   2651  CZ  ARG R 291     136.014 121.219 178.714  1.00 68.93           C
ATOM   2652  NH1 ARG R 291     137.022 121.072 177.865  1.00 68.93           N1+
ATOM   2653  NH2 ARG R 291     136.222 121.074 180.016  1.00 68.93           N
ATOM   2654  H   ARG R 291     131.872 120.426 173.715  1.00 68.93           H
ATOM   2655  HE  ARG R 291     134.166 121.600 178.839  1.00 68.93           H
ATOM   2656 HH11 ARG R 291     136.890 121.166 177.020  1.00 68.93           H
ATOM   2657 HH12 ARG R 291     137.808 120.883 178.159  1.00 68.93           H
ATOM   2658 HH21 ARG R 291     135.570 121.169 180.569  1.00 68.93           H
ATOM   2659 HH22 ARG R 291     137.009 120.885 180.307  1.00 68.93           H
ATOM   2660  N   PHE R 292     130.061 123.052 173.620  1.00 68.50           N
ATOM   2661  CA  PHE R 292     129.127 124.107 173.251  1.00 68.50           C
ATOM   2662  C   PHE R 292     127.706 123.582 173.152  1.00 68.50           C
ATOM   2663  O   PHE R 292     126.767 124.300 173.497  1.00 68.50           O
ATOM   2664  CB  PHE R 292     129.537 124.768 171.937  1.00 68.50           C
ATOM   2665  CG  PHE R 292     128.702 125.969 171.575  1.00 68.50           C
ATOM   2666  CD1 PHE R 292     127.481 125.824 170.935  1.00 68.50           C
ATOM   2667  CD2 PHE R 292     129.147 127.244 171.863  1.00 68.50           C
ATOM   2668  CE1 PHE R 292     126.721 126.921 170.600  1.00 68.50           C
ATOM   2669  CE2 PHE R 292     128.388 128.349 171.530  1.00 68.50           C
ATOM   2670  CZ  PHE R 292     127.172 128.184 170.897  1.00 68.50           C
ATOM   2671  H   PHE R 292     130.604 122.804 173.001  1.00 68.50           H
ATOM   2672  N   ARG R 293     127.517 122.347 172.695  1.00 69.26           N
ATOM   2673  CA  ARG R 293     126.167 121.795 172.660  1.00 69.26           C
ATOM   2674  C   ARG R 293     125.610 121.610 174.068  1.00 69.26           C
ATOM   2675  O   ARG R 293     124.425 121.872 174.317  1.00 69.26           O
ATOM   2676  CB  ARG R 293     126.158 120.476 171.898  1.00 69.26           C
ATOM   2677  CG  ARG R 293     126.383 120.643 170.424  1.00 69.26           C
ATOM   2678  CD  ARG R 293     125.847 119.470 169.655  1.00 69.26           C
ATOM   2679  NE  ARG R 293     126.880 118.470 169.426  1.00 69.26           N
ATOM   2680  CZ  ARG R 293     126.881 117.622 168.404  1.00 69.26           C
ATOM   2681  NH1 ARG R 293     125.900 117.655 167.513  1.00 69.26           N1+
ATOM   2682  NH2 ARG R 293     127.864 116.744 168.268  1.00 69.26           N
ATOM   2683  H   ARG R 293     128.138 121.825 172.408  1.00 69.26           H
ATOM   2684  HE  ARG R 293     127.530 118.426 169.987  1.00 69.26           H
ATOM   2685 HH11 ARG R 293     125.262 118.226 167.597  1.00 69.26           H
ATOM   2686 HH12 ARG R 293     125.901 117.106 166.851  1.00 69.26           H
ATOM   2687 HH21 ARG R 293     128.504 116.722 168.842  1.00 69.26           H
ATOM   2688 HH22 ARG R 293     127.862 116.196 167.605  1.00 69.26           H
ATOM   2689  N   THR R 294     126.452 121.168 175.004  1.00 74.78           N
ATOM   2690  CA  THR R 294     126.012 121.046 176.389  1.00 74.78           C
ATOM   2691  C   THR R 294     125.698 122.413 176.982  1.00 74.78           C
ATOM   2692  O   THR R 294     124.693 122.584 177.682  1.00 74.78           O
ATOM   2693  CB  THR R 294     127.077 120.332 177.217  1.00 74.78           C
ATOM   2694  CG2 THR R 294     127.184 118.880 176.794  1.00 74.78           C
ATOM   2695  OG1 THR R 294     128.340 120.976 177.025  1.00 74.78           O
ATOM   2696  H   THR R 294     127.268 120.938 174.859  1.00 74.78           H
ATOM   2697  HG1 THR R 294     128.271 121.553 176.419  1.00 74.78           H
ATOM   2698  N   MET R 295     126.553 123.401 176.711  1.00 77.38           N
ATOM   2699  CA  MET R 295     126.268 124.762 177.146  1.00 77.38           C
ATOM   2700  C   MET R 295     124.979 125.271 176.524  1.00 77.38           C
ATOM   2701  O   MET R 295     124.244 126.044 177.145  1.00 77.38           O
ATOM   2702  CB  MET R 295     127.432 125.686 176.791  1.00 77.38           C
ATOM   2703  CG  MET R 295     128.461 125.844 177.894  1.00 77.38           C
ATOM   2704  SD  MET R 295     129.323 127.423 177.808  1.00 77.38           S
ATOM   2705  CE  MET R 295     127.947 128.564 177.896  1.00 77.38           C
ATOM   2706  H   MET R 295     127.292 123.303 176.283  1.00 77.38           H
ATOM   2707  N   ALA R 296     124.684 124.840 175.300  1.00 78.76           N
ATOM   2708  CA  ALA R 296     123.471 125.278 174.625  1.00 78.76           C
ATOM   2709  C   ALA R 296     122.243 124.713 175.316  1.00 78.76           C
ATOM   2710  O   ALA R 296     121.282 125.436 175.596  1.00 78.76           O
ATOM   2711  CB  ALA R 296     123.509 124.862 173.154  1.00 78.76           C
ATOM   2712  H   ALA R 296     125.172 124.296 174.847  1.00 78.76           H
ATOM   2713  N   ALA R 297     122.272 123.410 175.584  1.00 83.33           N
ATOM   2714  CA  ALA R 297     121.129 122.767 176.265  1.00 83.33           C
ATOM   2715  C   ALA R 297     120.923 123.444 177.622  1.00 83.33           C
ATOM   2716  O   ALA R 297     119.851 124.040 177.831  1.00 83.33           O
ATOM   2717  CB  ALA R 297     121.386 121.288 176.419  1.00 83.33           C
ATOM   2718  H   ALA R 297     122.924 122.884 175.389  1.00 83.33           H
ATOM   2719  N   ALA R 298     121.936 123.381 178.491  1.00 86.15           N
ATOM   2720  CA  ALA R 298     121.847 123.955 179.854  1.00 86.15           C
ATOM   2721  C   ALA R 298     121.628 125.471 179.791  1.00 86.15           C
ATOM   2722  O   ALA R 298     120.761 125.970 180.533  1.00 86.15           O
ATOM   2723  CB  ALA R 298     123.103 123.620 180.619  1.00 86.15           C
ATOM   2724  H   ALA R 298     122.691 123.009 178.315  1.00 86.15           H
ATOM   2725  N   THR R 299     122.355 126.165 178.912  1.00 86.29           N
ATOM   2726  CA  THR R 299     122.213 127.640 178.794  1.00 86.29           C
ATOM   2727  C   THR R 299     120.791 127.975 178.334  1.00 86.29           C
ATOM   2728  O   THR R 299     120.199 128.911 178.893  1.00 86.29           O
ATOM   2729  CB  THR R 299     123.265 128.212 177.837  1.00 86.29           C
ATOM   2730  CG2 THR R 299     123.128 129.706 177.638  1.00 86.29           C
ATOM   2731  OG1 THR R 299     124.556 127.915 178.373  1.00 86.29           O
ATOM   2732  H   THR R 299     122.931 125.816 178.377  1.00 86.29           H
ATOM   2733  HG1 THR R 299     124.817 127.172 178.080  1.00 86.29           H
ATOM   2734  N   LEU R 300     120.272 127.217 177.366  1.00 91.46           N
ATOM   2735  CA  LEU R 300     118.900 127.438 176.840  1.00 91.46           C
ATOM   2736  C   LEU R 300     117.888 127.168 177.956  1.00 91.46           C
ATOM   2737  O   LEU R 300     116.949 127.972 178.107  1.00 91.46           O
ATOM   2738  CB  LEU R 300     118.672 126.492 175.659  1.00 91.46           C
ATOM   2739  CG  LEU R 300     117.277 126.540 175.039  1.00 91.46           C
ATOM   2740  CD1 LEU R 300     117.258 125.828 173.695  1.00 91.46           C
ATOM   2741  CD2 LEU R 300     116.243 125.935 175.976  1.00 91.46           C
ATOM   2742  H   LEU R 300     120.692 126.565 176.993  1.00 91.46           H
ATOM   2743  N   LYS R 301     118.101 126.096 178.724  1.00 93.72           N
ATOM   2744  CA  LYS R 301     117.176 125.731 179.830  1.00 93.72           C
ATOM   2745  C   LYS R 301     117.174 126.845 180.882  1.00 93.72           C
ATOM   2746  O   LYS R 301     116.077 127.211 181.346  1.00 93.72           O
ATOM   2747  CB  LYS R 301     117.587 124.387 180.438  1.00 93.72           C
ATOM   2748  CG  LYS R 301     116.871 123.167 179.870  1.00 93.72           C
ATOM   2749  CD  LYS R 301     116.803 123.153 178.358  1.00 93.72           C
ATOM   2750  CE  LYS R 301     116.130 121.915 177.804  1.00 93.72           C
ATOM   2751  NZ  LYS R 301     116.114 121.916 176.322  1.00 93.72           N1+
ATOM   2752  H   LYS R 301     118.769 125.563 178.630  1.00 93.72           H
ATOM   2753  HZ1 LYS R 301     115.713 121.178 176.029  1.00 93.72           H
ATOM   2754  HZ2 LYS R 301     115.670 122.630 176.030  1.00 93.72           H
ATOM   2755  HZ3 LYS R 301     116.949 121.941 176.016  1.00 93.72           H
ATOM   2756  N   ALA R 302     118.351 127.394 181.198  1.00 95.37           N
ATOM   2757  CA  ALA R 302     118.449 128.469 182.214  1.00 95.37           C
ATOM   2758  C   ALA R 302     117.643 129.681 181.737  1.00 95.37           C
ATOM   2759  O   ALA R 302     116.900 130.259 182.556  1.00 95.37           O
ATOM   2760  CB  ALA R 302     119.898 128.825 182.431  1.00 95.37           C
ATOM   2761  H   ALA R 302     119.101 127.166 180.844  1.00 95.37           H
ATOM   2762  N   PHE R 303     117.763 130.021 180.450  1.00 96.92           N
ATOM   2763  CA  PHE R 303     117.014 131.161 179.863  1.00 96.92           C
ATOM   2764  C   PHE R 303     115.514 130.859 179.934  1.00 96.92           C
ATOM   2765  O   PHE R 303     114.728 131.760 180.276  1.00 96.92           O
ATOM   2766  CB  PHE R 303     117.449 131.388 178.413  1.00 96.92           C
ATOM   2767  CG  PHE R 303     116.621 132.400 177.661  1.00 96.92           C
ATOM   2768  CD1 PHE R 303     115.470 132.017 176.989  1.00 96.92           C
ATOM   2769  CD2 PHE R 303     116.990 133.735 177.624  1.00 96.92           C
ATOM   2770  CE1 PHE R 303     114.709 132.947 176.299  1.00 96.92           C
ATOM   2771  CE2 PHE R 303     116.227 134.664 176.933  1.00 96.92           C
ATOM   2772  CZ  PHE R 303     115.088 134.268 176.272  1.00 96.92           C
ATOM   2773  H   PHE R 303     118.272 129.609 179.892  1.00 96.92           H
ATOM   2774  N   PHE R 304     115.146 129.608 179.646  1.00 99.51           N
ATOM   2775  CA  PHE R 304     113.755 129.260 179.256  1.00 99.51           C
ATOM   2776  C   PHE R 304     112.890 129.116 180.513  1.00 99.51           C
ATOM   2777  O   PHE R 304     113.373 128.469 181.463  1.00 99.51           O
ATOM   2778  CB  PHE R 304     113.745 127.978 178.421  1.00 99.51           C
ATOM   2779  CG  PHE R 304     112.485 127.749 177.627  1.00 99.51           C
ATOM   2780  CD1 PHE R 304     112.243 128.458 176.462  1.00 99.51           C
ATOM   2781  CD2 PHE R 304     111.542 126.822 178.042  1.00 99.51           C
ATOM   2782  CE1 PHE R 304     111.085 128.246 175.730  1.00 99.51           C
ATOM   2783  CE2 PHE R 304     110.384 126.611 177.309  1.00 99.51           C
ATOM   2784  CZ  PHE R 304     110.158 127.323 176.155  1.00 99.51           C
ATOM   2785  H   PHE R 304     115.683 128.937 179.668  1.00 99.51           H
ATOM   2786  N   NME R 305     111.714 129.642 180.585  1.00  0.00           N
ATOM   2787  CM  NME R 305     110.922 129.485 181.792  1.00  0.00           C
ATOM   2788  H   NME R 305     111.350 130.095 179.951  1.00  0.00           H
TER
HETATM 2325 CL1  L27 R 351     132.730 142.993 138.715  1.00 60.70          Cl  
HETATM 2326  C1  L27 R 351     129.788 140.746 140.313  1.00 60.70           C  
HETATM 2327  N1  L27 R 351     129.100 142.761 144.155  1.00 60.70           N  
HETATM 2328  O1  L27 R 351     130.734 144.060 143.372  1.00 60.70           O  
HETATM 2329  C2  L27 R 351     130.751 141.233 139.457  1.00 60.70           C  
HETATM 2330  N2  L27 R 351     129.631 142.913 147.782  1.00 60.70           N  
HETATM 2331  O2  L27 R 351     130.606 141.937 146.142  1.00 60.70           O  
HETATM 2332  C3  L27 R 351     131.474 142.352 139.810  1.00 60.70           C  
HETATM 2333  C4  L27 R 351     131.212 142.965 141.021  1.00 60.70           C  
HETATM 2334  C5  L27 R 351     130.224 142.475 141.860  1.00 60.70           C  
HETATM 2335  C6  L27 R 351     129.533 141.356 141.518  1.00 60.70           C  
HETATM 2336  C7  L27 R 351     130.033 143.175 143.165  1.00 60.70           C  
HETATM 2337  C8  L27 R 351     129.094 143.521 145.363  1.00 60.70           C  
HETATM 2338  C9  L27 R 351     129.841 142.726 146.417  1.00 60.70           C  
HETATM 2339  C10 L27 R 351     130.328 142.173 148.752  1.00 60.70           C  
HETATM 2340  C11 L27 R 351     129.963 142.654 150.135  1.00 60.70           C  
HETATM 2341  C12 L27 R 351     129.990 140.738 148.728  1.00 60.70           C  
HETATM 2342  C13 L27 R 351     128.696 140.291 148.893  1.00 60.70           C  
HETATM 2343  C14 L27 R 351     128.400 138.930 148.885  1.00 60.70           C  
HETATM 2344  C15 L27 R 351     129.413 137.993 148.729  1.00 60.70           C  
HETATM 2345  C16 L27 R 351     130.715 138.472 148.576  1.00 60.70           C  
HETATM 2346  C17 L27 R 351     131.001 139.837 148.584  1.00 60.70           C  
HETATM 2347  H01 L27 R 351     128.479 141.977 144.012  1.00 60.70           H  
HETATM 2348  H02 L27 R 351     128.957 143.602 148.083  1.00 60.70           H  
END
