# Supplementary material for: Ultra-large virtual screening unveils potent agonists of the neuromodulatory orphan receptor GPR139
Source: Nat Commun. 2025 Dec 9;17:129. doi: 10.1038/s41467-025-66845-y (PMC12775434; doi:10.1038/s41467-025-66845-y)
Supplement: Supplementary file 6 — Source Data [file 41467_2025_66845_MOESM6_ESM.xlsx]

## Sheet: Vendors
		Compound	SMILES	Vendor
	Round 1	1	CC(NC(=O)CC1=NOC(=N1)C2=CC(C)=C(C)S2)C=3C=CC=CC3	Enamine
		2	COC(=O)C=1C=C(NC(=O)NC(C)C=2C=CC=C(F)C2F)C=CC1C	Enamine
		3	CC(NC(=O)NC=1C=CC=C(C1)C=2C=CC=CC2)C3=NC(C)=NO3	Enamine
		4	CC1=NOC(CNC(=O)C2(C)CCCCN2C(=O)C=3C=CC=CC3)=N1	Enamine
		5	CC(NC(=O)CN1C=NC=C(C=2C=CC=CC2)C1=O)C=3C=CC=CC3	Enamine (R- and S-enantiomer)
		6	COCC(NC(=O)NC(C)C=1C=CC(F)=CC1F)C=2C=CC=CC2	Enamine
		7	ClC1=CC=C(CNC(=O)N2CCCC=3C=CC=CC3C2)O1	Enamine
		8	C[C@H](NC(=O)C1=CC=C(CN2C=C(Cl)C=N2)O1)C=3C=CC=CC3	Enamine
		9	CN1CC(=O)N(C1=O)C=2C=CC=C(NC(=O)C3CC=4C=CC=CC34)C2	Enamine
		10	C[C@H](NC(=O)CN(CC1CC1)C(=O)OC(C)(C)C)C=2C=CC=CC2	Enamine
		11	CN(CC1=CC(Cl)=CN1C)C(=O)CCC(=O)C2=CC=CS2	Enamine
		12	CC(NC(=O)C1CCN(C1=O)C=2C=CC=C(Cl)C2)C=3C=CSC3	Enamine
		13	O=C(NC1CC21CCCC2)C3CCCN(C3=O)C=4C=CC=CC4	Enamine
		14	CCOC=1C=CC(=CC1)C(=O)OCC(=O)N[C@H](C)C=2C=CC=CC2	Enamine
		15	C[C@H](NC(=O)C=1C=CC=2C(C)=NN(C)C2N1)C=3C=CC=CC3	Enamine
		16	C[C@H](NC(=O)C=1C=CC(=O)N(N1)C=2C=CC(F)=CC2)C=3C=CC=CC3	Enamine
		17	C[C@H](NC(=O)C(=CC=1C=CC=CC1)N2N=NN=C2C)C=3C=CC=CC3	Enamine
		18	C[C@H](NC(=O)C1=CN2C=CC=NC2=N1)C=3C=CC=CC3	Enamine
		19	CC(O)CN(CC=1C=CC=CC1)C(=O)NCC2=CC=C(Cl)O2	Enamine
		20	CC(C)(NC(=O)NC=1C=CC=CC1)C(=O)NC=2C=NC=3C=CC=CC3C2	Enamine
		21	CC1=NC=2C=C(NC(=O)COC=3C=CC(C)=CC3)C=CC2N1C	Enamine
		22	CC(CC(=O)N(CC1CCCO1)CC(=O)N2CCCC2)N3C=CC=C3	Enamine
		23	CC=1SC=2N=CN(NC(=O)C3=CSC4=CN=CN34)C(=O)C2C1C	Enamine
		24	O=C(CN1C=CN=C1)NC=2C=CC=C(C2)N3C(=O)C=4C=CC=CC4C3=O	Enamine
		25	CN(CC1=NN=CN1)C2=NC(=NO2)C=3C=C(Cl)C=C(Cl)C3	Enamine
		26	C[C@H](NC(=O)C1(CCOCC1)OCC=2C=CC=CC2)C=3C=CC=CC3	Enamine
		27	CC=1NC(=NC1C(=O)N2CCC=3N=CC=CC23)C=4C=CC=C(C)C4	Enamine
		28	O=C(NCC1CCC=CC1)NC=2C=NN(C2)C=3C=NC=4C=CC=CC4N3	Enamine
		29	CCC=1OC=NC1C(=O)NC=2C=CC=C(C2)C(=O)NCC=3C=CC=CC3	Enamine
		30	CN1C(SCC(=O)NC=2C(F)=CC=CC2F)=NC=3C=CC=CC13	Enamine
		31	O=C(NC=1C=CN=C(N1)C=2C=CC=CC2)C3COC=4C=CC=CC34	Enamine
		32	CC(NC(=O)C=1OC=CC1COC=2C=CC=CC2)C=3C=CON3	Enamine
		33	FC=1C=CC(NC(=O)CCN2N=NC=3C=CC=CC3C2=O)=C(F)C1F	Enamine
		34	CC(NC(=O)N1CCCCC1C=2C=NN(C)C2)C3=NC=CS3	Enamine
		35	ClC=1C=CC=C(C1)N2C=C(N=N2)C(=O)NCC=3C=CC=NC3	Enamine
		36	CC(=O)C=1SC(NC(=O)CC2=CN=CS2)=NC1C=3C=CC=CC3	Enamine
		37	CC=1C=CC(=C(C)C1)N2C=C(NC(=O)NCC3=CC=CS3)C=N2	Enamine
		38	CC=1N=NSC1C(=O)N2CCCC2C3=NC=4C=C(Cl)C=CC4N3	Enamine
		39	CN1C=CC(CNC(=O)NC2=CC(=NN2C)C=3C=C(F)C=C(F)C3)=C1	Enamine
		40	CN(CC1=NC=C(Cl)N1C)C2=NC=3C=C(C=CC3N2)[N+](=O)[O-]	Enamine
		41	CC(C)N(C)C(=O)C=1C=C(NC(=O)C2CC=3C=CC=CC23)C=CC1C	Enamine
		42	CN1N=C(C=C1NC(=O)NCC=2C=CC=CN2)C=3C=CC(F)=CC3F	Enamine
		43	O=C(NC=1C=CN=C(OCC=2C=CC=CC2)C1)C3CC=4C=CC=CC34	Enamine
		44	COCC1(CNC(=O)NCC=2C=CC=CC2)OCCC=3C=CC=CC31	Enamine
		45	CCN1C(NC=2C=CN(C)N2)=NN=C1C3=NNC(=O)C=4C=CC=CC34	Enamine
		46	FC=1C=CC=CC1NC(=O)CCN2C=NC=3C=C(Cl)C=CC3C2=O	Enamine
		47	CC1CC=2N=CN(CC3=CSC(NC(=O)C)=N3)C2CC1C	Enamine
		48	CC(C(O)CN1C=NC=2C=C(F)C(C)=CC2C1=O)C=3C=CC=CC3	Enamine
		49	CC(NC(=O)NC=1C=CC=2C(=O)CCCC2C1)C3=CC=C(C)O3	Enamine
		50	CC(NC(=O)N(C)CC=1C=CC=C(C1)N(C)C)C2=CSN=N2	Enamine
		51	CC(NC(=O)C(C)SC1=NN=C(N1)C(C)(C)C)C=2C=CC=CC2	Enamine
		52	CC1(C)COC=2C=C(NC(=O)NCC=3C=CC=NN3)C=CC21	Enamine
		53	C[C@@H](NC(=O)CSC1=NN=C2CCCCCN12)C=3C=CC=CC3	Enamine
		54	C[C@@H](NC(=O)CSC1=NN=C(S1)C(F)(F)F)C=2C=CC=CC2	Enamine
		55	C[C@@H](NC(=O)CN1C=2CCCCCC2SC1=O)C=3C=CC=CC3	Enamine
		56	CC=1C=CC(=CN1)C(C)(C)NC(=O)NC=2C=NC3=NC=CN3C2	Enamine
		57	FC=1C=CC(NC(=O)CCN2N=NN(C=3C=CC=CC3)C2=O)=CC1	Enamine
		58	FC(F)(F)C1=CSC(NC(=O)C=2C=CC=CC2N3C=NN=N3)=N1	Enamine
		59	CC(C(=O)NC=1C=CC(OC=2C=CC(C)=CC2)=NC1)N3C=CC=N3	Enamine
		60	N[C@@H](CC(=O)O)C1=NOC(=N1)C=2C=C(ON2)C=3C=CC(Cl)=CC3	Enamine
		61	CC=1C=CC(C(=O)NC=2C=CC=C(C2)C3=NN=CN3)=C4CCCC41	Enamine
		62	CCN(C(=O)C1=CC(CC=2C=CC=CC2)=NN1)C=3C=CC(F)=CC3	Enamine
		63	C[C@@H](NC(=O)CSC1=NC=2C=C(Cl)C=NC2N1)C=3C=CC=CC3	Enamine
		64	ClC1=CC=C(CNC(=O)C=2C=CN=C(C2)N3C=NC=N3)S1	Enamine
		65	CC1=NOC(=N1)C=2C=CC(C)=C(NC(=O)CSC3=NN=CS3)C2	Enamine
		66	ClC=1C=CC(OC=2C=CC(NC(=O)CCN3C=NC=N3)=CN2)=CC1	Enamine
		67	CC(C(=O)NC=1C=CC=C(C1)C2=NC=3C=CC=CC3N2C)N4C=CC=N4	Enamine
		68	CC=1C=CC(=CC1)C2=NC(CC(=O)NCC=3C=CC=CC3)=CS2	Enamine
	Round 2	1.1	CC(C1=CC=CC=C1)NC(CC2=NOC(C3=CSC=C3C)=N2)=O	WuXi AppTec
		1.2	COC1=C(C2=NC(CC(NC(C3=CC=CC=C3)C)=O)=NO2)C=CC=C1	WuXi AppTec
		1.3	CC(C1=CC=CC=C1)NC(CC2=NOC(C3=CC(C)=CC=C3)=N2)=O	WuXi AppTec
		1.4	CC(C1=CC=CC=C1)NC(CC2=NOC(C3=CSC(C)=C3)=N2)=O	WuXi AppTec
		1.5	CC(C1=CC=CC=C1)NC(CC2=NOC(C3=CON=C3C)=N2)=O	WuXi AppTec
		1.6	CC(C1=CC=CC=C1)NC(CC2=NOC(C3=CC=C(O3)C)=N2)=O	WuXi AppTec
		1.7	COC1=NC=CC(C2=NC(CC(NC(C3=CC=CC=C3)C)=O)=NO2)=C1	WuXi AppTec
		1.8	CC(C1=CC=CC=C1)NC(CC2=NOC(C3=CC=CS3)=N2)=O	WuXi AppTec
		1.9	CC(C1=CC=CC=C1)NC(CC2=NOC(C3=CC=C(S3)C)=N2)=O	WuXi AppTec
		1.1	COC1=CC(C2=NC(CC(NC(C3=CC=CC=C3)C)=O)=NO2)=CC=C1	WuXi AppTec
		1.11	CC(C1=CC=CC=C1)NC(CC2=NOC(C3=CC(C)=CS3)=N2)=O	WuXi AppTec
		1.12	CCC1=CC=C(C2=NC(CC(NC(C3=CC=CC=C3)C)=O)=NO2)S1	WuXi AppTec
		1.13	CC(C1=CC=CC=C1)NC(CC2=NOC(C3=NC(C)=CC=C3)=N2)=O	WuXi AppTec
		1.14	CC(C1=CC=CC=C1)NC(CC2=NOC(C3=CC=C(C)C=C3)=N2)=O	WuXi AppTec
		1.15	CC(C1=CC=CC=C1)NC(CC2=NOC(C3=CSC(C)=N3)=N2)=O	WuXi AppTec
		1.16	CC(C1=CC=CC=C1)NC(CC2=NOC(C3=CC(C)=NN3C)=N2)=O	WuXi AppTec
		1.17	CC(C1=CC=CC=C1)NC(CC2=NOC(C3=NC=CC(C)=C3)=N2)=O	WuXi AppTec
		1.18	COC1=CC=C(C2=NC(CC(NC(C3=CC=CC=C3)C)=O)=NO2)C=C1	WuXi AppTec
		1.19	CC(C1=CC=CC=C1)NC(CC2=NOC(C3=CC(C)=NC=C3)=N2)=O	WuXi AppTec
		1.2	CC(C1=CC=CC=C1)NC(CC2=NOC(C3=CC(C)=C(C)C=C3)=N2)=O	WuXi AppTec
		1.21	CC(C1=CC=CC=C1)NC(CC2=NOC(C3=C(C)N4C=CN=C4S3)=N2)=O	WuXi AppTec
		1.22	CC(C1=CC=CC=C1)NC(CC2=NOC(C3=CC4=C(OC(C)=N4)C=C3)=N2)=O	WuXi AppTec
		1.23	CC(C1=CC=CC=C1)NC(CC2=NOC(C3=NOC(C)=C3)=N2)=O	WuXi AppTec
		1.24	CC(C1=CC=CC=C1)NC(CC2=NOC(C3=CC(C)=CN=C3)=N2)=O	WuXi AppTec
		1.25	CC(C1=CC=CC=C1)NC(CC2=NOC(C3=CN=C(O3)C)=N2)=O	WuXi AppTec
		1.26	COC1=NC=C(C2=NC(CC(NC(C3=CC=CC=C3)C)=O)=NO2)C=C1	WuXi AppTec
		1.27	CCN1N=C(C2=NC(CC(NC(C3=CC=CC=C3)C)=O)=NO2)C=C1C	WuXi AppTec
		1.28	CC(C1=CC=CC=C1)NC(CC2=NOC(C3=CC=C(C(C)=O)S3)=N2)=O	WuXi AppTec
		1.29	CC(C1=CC=CC=C1)NC(CC2=NOC(C3=COC(C)=N3)=N2)=O	WuXi AppTec
		1.3	CC(C1=CC=CC=C1)NC(CC2=NOC(C3=CC(C)=NO3)=N2)=O	WuXi AppTec
		1.31	CC(C1=CC=CC=C1)NC(CC2=NOC(C3=NC(C)=C(C)C=C3)=N2)=O	WuXi AppTec
		1.32	CC(C1=CC=CC=C1)NC(CC2=NOC(C3=CN=C(C)C=C3)=N2)=O	WuXi AppTec
		1.33	CC(C1=CC=CC=C1)NC(CC2=NOC(CC3=NON=C3C)=N2)=O	WuXi AppTec
		1.34	CC(C1=CC=CC=C1)NC(CC2=NOC(C3=CN=C(S3)C)=N2)=O	WuXi AppTec
		1.35	COC1=CN=C(C2=NC(CC(NC(C3=CC=CC=C3)C)=O)=NO2)C=C1	WuXi AppTec
		1.36	COC1=CC2=C(C=C(C3=NC(CC(NC(C4=CC=CC=C4)C)=O)=NO3)S2)C=C1	WuXi AppTec
		1.37	COC1=CC=C(OCC2=NC(CC(NC(C3=CC=CC=C3)C)=O)=NO2)C=C1	WuXi AppTec
	Round 3	1.38	CC(NC(=O)CN1C=C(N=N1)C2=CC=CS2)C=3C=CC=CC3	Enamine
		1.39	COC1=CSC(=C1)C2=NC(CC(=O)NC(C)C=3C=CC=CC3)=NO2	Enamine
		1.4	CC(NC(=O)CC1=NOC(=N1)C=2C=CC3=NC=C(C)N3C2)C=4C=CC=CC4	Enamine
		1.41	CC(C)C1=CC=C(S1)C2=NC(CC(=O)NC(C)C=3C=CC=CC3)=NO2	Enamine
		1.42	CCC1=NC(=CO1)C2=NC(CC(=O)NC(C)C=3C=CC=CC3)=NO2	Enamine
		1.43	CC(NC(=O)CC1=NOC(=N1)C=2C=C(C)SN2)C=3C=CC=CC3	Enamine
		1.44	CC(NC(=O)CC1=COC(=N1)C2=CC=CS2)C=3C=CC=CC3	Enamine

## Sheet: Figure 1c
Compound	Ca2+ signal (% of Cmp 1a)
1	93.5202	99.2951	94.163
2	80.7749	64.5912	84.0422
3	55.4305	56.0529	62.1465
4	74.7969	79.94	80.8883
5	70.8282	77.6787	62.8338
6	36.544	41.8838	46.2019
7	44.2274	39.3642	33.3377
8	47.2433	45.0461	50.7447
9	24.7637	10.021	48.1007
10	57.9665	64.0706	72.0811
11	40.0685	29.5771	33.2187
12	44.684	20.2252	38.9504
13	46.7038	33.1401	40.0229
14	37.059	13.7074	31.366
15	-11.0272	0.224105	7.56117
16	-6.17165	42.0543	24.0064
17	4.3609	-2.84442	2.54249
18	2.28101	13.3774	21.0499
19	4.07635	5.1897	6.65113
20	2.83873	-2.81514	13.2549
21	1.08636	-6.80456	-7.83892
22	10.1475	-5.33772	0.0705681
23	-0.99014	10.7602	-1.4493
24	-4.15766	3.05846	-9.26748
25	4.25433	0.974206	13.7038
26	2.84294	-5.19192	4.48413
27	-4.27747	11.1112	2.43626
28	-7.42648	8.25977	9.08987
29	-4.42832	1.90164	7.62062
30	-6.61975	1.6042	13.833
31	-5.21372	0.292317	-0.778033
32	-11.1816	-0.415748	6.88266
33	-1.58215	0.966872	17.6002
34	-1.66352	6.32387	-6.00812
35	5.30236	12.365	7.48705
36	8.97518	-3.10542	2.20812
37	-6.24997	12.2524	6.98344
38	1.3018	1.18313	-5.33885
39	-2.55636	-1.60356	-1.53581
40	-0.934328	6.07283	11.2443
41	0.898054	-4.45419	-1.11228
42	0.110641	2.66815	14.9512
43	0.840488	8.99409	12.9733
44	8.36391	-1.67249	18.9336
45	0.11684	6.79427	8.32801
46	2.72701	-6.30131	-5.82544
47	-0.697037	10.4716	0.881178
48	3.28756	9.74107	5.91873
49	20.4843	5.72289	32.1132
50	-2.47485	0.0154166	-4.03754
51	-5.19331	-3.00978	10.0836
52	1.6547	1.2601	1.77567
53	9.83313	5.7202	3.72849
54	0.562787	1.54156	23.1289
55	18.4551	-2.58851	21.8014
56	5.29969	11.3858	12.409
57	5.81494	0.524125	3.91657
58	8.25841	-1.73156	-5.00881
59	-2.04317	-8.21596	2.11628
60	7.2876	3.71314	-1.60337
61	-6.01867	-0.901451	-0.172344
62	3.07667	5.33805	3.55295
63	14.2432	4.97431	16.1095
64	-4.08924	-5.08376	-0.94197
65	2.69618	1.38295	-3.6084
66	6.42524	-3.6156	-6.10682
67	3.19488	-6.11118	-6.83708
68	-8.60278	15.1837	19.3229

## Sheet: Figure 2b
	Ca2+ signal (% of Cmp 1a)
log [Compound] M	Compound 1			Compound 2			Compound 3			Compound 4		Compound 5			Cmp 1a
-4.5	84.4744	90.6432	93.1584	73.6937	103.033	90.1121	57.0019	72.4467	70.1299	98.3937	82.0052	90.9609	73.8123	85.8155	104.083	101.279	97.9953
-5	90.51	83.0764	89.5523	60.4242	91.9318	77.6207	54.953	58.7073	64.8166	75.1833	63.0826	74.8402	51.0979	76.201	103.823	114.597	107.23
-5.5	79.2743	78.7408	78.8671	64.7668	87.8767	71.4529	25.4925	53.5112	36.8807	44.2016	46.1036	60.4283	41.2721	50.2148	96.3034	112.902	99.8072
-6	78.8142	67.1879	69.772	66.3058	74.3029	67.6038	11.144	34.0587	21.3942	13.3835	24.4012	23.4099	23.4232	23.579	81.3631	96.0509	86.8883
-6.5	56.5647	52.3195	53.2303	25.4555	57.8941	38.1517	-1.51561	4.41711	16.2239	4.41073	3.03686	16.158	0.618987	16.3062	62.7782	62.0083	64.6087
-7	45.2103	26.1604	43.1977	16.2661	20.1607	27.8801	-7.2153	-0.413167	6.18452	3.61964	-1.15957	10.9661	11.1007	11.4492	37.9808	38.468	39.2349
-7.5	27.3188	24.4668	16.1659	-8.91948	-7.83461	6.28935	-4.33329	4.11821	8.2731	-4.26387	-2.5513	8.69195	2.20863	6.97828	19.6994	15.288	23.3731
-8	10.0072	2.04042	7.42417	-12.2342	-7.20559	2.84428	-1.83286	-3.24468	5.04789	-0.711339	-3.48531	3.63793	0.518246	5.26728	1.55785	5.01878	17.001
-8.5	1.61944	6.3033	3.63533	-1.88072	9.17105	21.3028	-9.93137	-2.09466	4.51635	5.5581	4.64677	12.858	0.00546867	7.85972	-0.447361	1.51897	10.065
-9	5.77343	-1.9021	3.54083	-14.2698	5.91338	6.68264	0.621022	-0.856951	2.53367	-1.86193	-5.18125	7.12711	-1.28835	9.62288	-1.54307	0.496517	16.2324

## Sheet: Figure 2c
	IP1 response (% of Cmp 1a)
log [Compound] M	Compound 1				Compound 2				Compound 3			Compound 4			Compound 5			Cmp 1a
-4.5	98.822	115.071	111.569	117.983	74.8394	55.2301	76.4519	89.6463	41.6966	41.3435	45.5211	109.122	91.4802	85.5228	68.3866	53.1872	56.3856	68.2945	117.934	93.6709	117.05
-5	91.9839	115.507	103.146	94.5528	64.2311	44.1244	66.1164	75.8817	28.0006	21.6386	28.6424	39.5399	35.686	36.7822	32.5378	17.1209	30.8052	77.6293	115.376	96.0348	112.006
-5.5	124.988	85.8304	77.325	95.846	49.6349	41.1276	46.361	64.5122	9.94682	8.17985	11.6645	13.1982	11.377	13.5354	12.851	8.9403	13.4179	87.7694	100.416	80.9453	80.8891
-6	62.5589	73.8798	39.3227	71.929	33.6935	26.0698	27.5289	40.9454	5.71966	0.417073	2.14133	6.45538	2.74393	2.36466	6.99399	-0.0762232	3.67396	58.0322	79.864	56.9077	63.2474
-6.5	34.9008	28.8896	16.6074	39.6088	18.0768	15.6662	9.78189	22.116	-1.18549	-2.62987	1.42249	-0.931438	-1.17671	0.04964	-1.7374	-4.00994	0.455067	29.4089	31.687	25.7496	32.0395
-7	20.882	14.3051	5.79271	17.9063	8.36228	4.93971	3.80627	8.19966	0.325001	-0.0724431	2.02011	3.22911	-0.89328	-2.40725	2.62312	-1.58576	-2.50755	7.4771	13.2464	2.79386	10.6051
-7.5	-5.23952	4.0262	0.660297	5.34218	6.58815	-1.0108	0.549129	2.32575	1.98721	-1.1061	-1.52114	2.4157	-3.88495	-2.57139	0.66996	-2.54739	-2.8715	6.15079	4.58058	1.85678	3.13327
-8	1.42926	-2.7815	0.322	3.89259	1.89279	-0.925925	0.15774	0.886128	1.29294	-0.434142	0.294897	1.09838	-0.19582	-1.0744	-0.408756	-2.9374	-0.446739	1.17066	1.85621	0.194248	0.988492

## Sheet: Figure 3c
	Ca2+ signal (% of Cmp 1a)
log [Compound] M	Compound 1.1				Cmp 1a								JNJ-63533054			TAK-041
-4.5	130	133.333	104	91	112	97.6667	95	103.333	94.3333	116.333	117.333	87.6667
-5	136.333	130.333	133.333	83	107.333	112	103.667	114.667	118.667	117.667	109.667	87.6667
-5.5	124.333	109.333	177	86	113.667	103.333	96	108.333	125.667	95	84	88.3333	100	100	100	99.3187	95.1582	91.8661
-6	113	116.333	166.667	85	73	84.3333	75	87.6667	109.333	87	69.3333	82	91.3506	95.5006	94.5194	80.3041	94.0112	82.8226
-6.5	103.333	100.667	147	66	76	64.3333	67.6667	64.6667	98.6667	67.3333	53	60.3333	91.4597	77.9303	84.4857	83.0377	79.926	80.2038
-7	79.6667	82.6667	115.667	47.6667	37.3333	39.6667	43	38	67.6667	37.3333	7.66667	18.6667	68.4679	62.0154	68.9481	63.3077	61.5611	62.0907
-7.5	59.6667	55.6667	79.6667	40.3333	19	19.6667	29	16.3333	34.6667	11.3333	2.33333	21.6667	36.2756	26.1122	32.4416	34.7201	35.6859	41.23
-8	35.6667	26.3333	21	24	9	3	6.33333	8.33333	8.33333	-12.6667	7.66667	12	24.6256	20.7925	7.72457	15.6087	11.1965	16.7697
-8.5	20.6667	9.33333	-4	18.3333	4.66667	-2	-1	5	23	-20.3333	2.33333	11.3333	11.0837	1.79599	-4.35677	0	0	0
-9	18.6667	12.6667	-15.6667	5.33333	8.33333	7.66667	3.33333	13.3333	11	-12	7.66667	9	0	0	0	0	0	0
	IP1 response (% of Cmp 1a)
log [Compound] M	Compound 1.1				Cmp 1a				JNJ-63533054				TAK-041
-4.5	91.571	58.3503	83.3046	86.6259	98.0919	68.4356	85.7838	108.551	200.108	132.459	116.94	178.878	112.296	93.2946	83.0617	113.503
-5	112.257	73.9809	79.8491	115.328	132.952	93.8992	85.8509	117.53	171.561	149.068	120.213	160.516	115.011	78.2708	92.4399	118.068
-5.5	110.707	86.5404	96.4053	100.173	119.744	61.0106	69.637	104.287	165.095	112.08	92.5431	134.863	87.4105	81.2119	75.3498	92.6185
-6	124.792		85.2658	89.3172	85.331	48.9549	67.7001	65.9033	167.79	129.2	86.1967	137.804	84.4332	65.7197	74.801	93.9033
-6.5	112.215	75.7129	76.0829	94.9744	50.1239	44.4698	31.4791	21.018	92.7001	93.0807	73.9399	96.7038	85.9887	55.5026	45.4266	97.8466
-7	71.1552	56.2417	37.8545	67.313	20.8103	8.98752	3.74779	16.5457	83.9162	56.4656	46.8349	72.0452	62.866	63.1463	41.3638	62.4165
-7.5	56.1402	26.6036	28.3461	45.1598	16.2122	1.22291	0.482121	2.31717	36.618	39.6631	23.2458	35.5532	51.4706	26.1801	32.988	48.7651
-8	22.1445	5.10972	-0.543807	15.8827	1.43419	-8.39331	-2.65971	-3.80953	1.9851	23.9975	8.90118	8.24215	27.9378	-3.48772	8.0151	21.3056

## Sheet: Figure 5b
		G protein activation (% of JNJ-63533054 at Gi2)
	log [1.1 (S)] M	Gi2			Gi3			GoA			Gq			G12
	-4.5	94.3943	94.0206	104.276	49.7669	43.4644	51.2241	104.598	95.6725	101.15	34.799	44.6354	30.222	60.008	51.6497	60.151
	-5	90.4274	89.9878	104.054	45.7637	36.2811	43.4811	95.7002	85.836	96.6486	35.5707	38.2328	27.7787	54.1238	45.8483	57.6336
	-5.5	86.4792	79.6002	98.8478	46.455	39.5858	42.928	94.4542	82.951	95.8876	31.5193	37.8222	26.9483	51.455	43.6278	55.7983
	-6	86.2371	80.1589	99.4111	44.0916	35.7381	42.3261	93.4012	77.7948	91.5486	30.217	34.3244	26.3255	52.3714	45.4887	54.8563
	-6.5	81.8046	74.1009	88.9648	37.2267	36.188	37.137	82.8536	70.1834	76.022	21.1334	29.5187	15.8975	46.5997	42.8929	53.1022
	-7	62.6408	56.7126	71.6224	31.3264	25.545	27.9951	62.3026	51.7686	60.9002	10.9244	15.1623	8.37592	45.6029	39.4996	51.8678
	-7.5	36.1021	34.6107	48.8009	17.6768	13.5521	21.1305	34.047	28.7194	30.8508	2.21061	3.6195	3.84063	35.6833	32.0563	41.6518
	-8	13.7164	10.6582	32.2779	10.9566	5.42239	10.4921	10.6178	8.2176	13.2518	-2.13023	-0.806022	3.47333	21.9534	18.9992	26.8556
	Vehicle	0	0	0	0	0	0	0	0	0	0	0	0	0	0	0
		G protein activation (% of JNJ-63533054 at Gi2)
	log [1.1 (R)] M	Gi2			Gi3			GoA			Gq			G12
	-4.5	74.1689	71.9885	94.7	39.2524	35.2416	34.2253	73.9207	67.3291	77.8353	16.9212	25.154	17.2708	43.0305	44.1751	50.7471
	-5	74.2434	67.3795	91.3715	33.3682	33.7367	33.8024	69.0593	62.6026	74.6782	16.1817	21.1087	15.115	42.1463	36.2314	50.6172
	-5.5	62.9388	47.3726	77.187	29.9598	29.6874	24.3676	62.0042	47.8708	61.2888	9.94373	12.3185	11.8732	35.4582	29.4136	39.3292
	-6	50.852	34.8376	64.0778	20.7637	22.1938	19.5689	46.8234	33.9369	44.7422	4.28457	5.62695	5.22996	31.2138	22.6427	34.0019
	-6.5	29.919	17.5716	39.959	10.5064	12.4505	10.5897	19.0944	15.5989	26.1718	0.0562701	-0.806022	0.934206	18.8505	12.3221	21.7232
	-7	9.06043	1.05622	24.409	1.0209	4.70871	3.31842	7.38856	4.18169	10.3376	-1.51929	-1.68808	-0.279463	6.18167	6.56763	14.6256
	-7.5	5.78266	-1.09113	22.0364	-0.16881	1.37305	5.41684	0.895051	1.92588	3.63474	-0.90836	-2.87431	-0.071862	3.12701	4.00313	9.07098
	-8	-2.65388	-4.82716	17.8885	-2.27492	2.00915	9.58113	-4.44015	-2.18676	2.67951	-5.53859	-3.08722	1.12584	-4.59003	2.07975	6.22868
	Vehicle	0	0	0	0	0	0	0	0	0	0	0	0	0	0	0
		G protein activation (% of JNJ-63533054 at Gi2)
	log [JNJ (S)] M	Gi2			Gi3			GoA			Gq			G12
	-4.5	109.405	110.99	108.185	63.1809	48.2887	54.0049	118.761	111.785	119.186	40.4904	47.2512	36.3702	59.9437	59.7498	56.8053
	-5	105.829	107.428	107.809	59.4623	43.546	56.5394	117.146	106.292	117.178	40.41	47.312	38.9412	55.4582	54.3706	56.8053
	-5.5	107.189	103.081	104.208	57.2102	40.5739	50.6256	112.812	106.2	106.201	42.1785	44.4833	31.9307	53.336	54.9492	53.5082
	-6	102.328	98.8041	98.3699	51.7633	38.5345	42.4643	108.284	93.6316	101.684	38.6576	42.3542	31.0045	49.7026	50.774	52.5662
	-6.5	91.6007	84.8027	85.2778	47.6082	28.4325	40.1211	97.3324	82.0149	90.8686	28.9952	32.4386	22.7483	52.4357	46.3487	48.0348
	-7	75.4353	67.0478	69.6595	36.8017	22.0457	28.8515	73.5346	63.5234	65.1421	17.4839	17.1698	9.39796	46.8408	42.2361	38.0461
	-7.5	49.1945	43.8984	43.6801	26.3094	11.3904	23.6232	42.6641	34.075	33.2632	5.47428	7.33024	1.26956	31.9855	33.0884	25.6212
	-8	21.4452	20.4172	20.9439	9.68925	5.6043	14.1388	16.9358	11.8545	12.7823	1.82476	0.74519	-0.199617	22.0016	20.7193	15.5514
	Vehicle	0	0	0	0	0	0	0	0	0	0	0	0	0	0	0
		G protein activation (% of JNJ-63533054 at Gi2)
	log [JNJ (R)] M	Gi2			Gi3			GoA			Gq			G12
	-4.5	73.2564	80.8747	77.443	35.7716	20.8916	35.2116	72.622	70.2908	62.1307	16.8087	23.8613	7.59342	44.8955	41.5324	41.4082
	-5	60.6295	62.0199	64.8972	29.3994	15.6588	28.0386	57.8273	53.0116	46.8955	12.3392	14.6909	4.08017	37.2428	34.0266	32.524
	-5.5	40.758	42.7112	41.7172	20.2689	7.23263	22.8102	37.3991	33.139	27.5156	7.83762	7.26941	-2.14788	23.8987	24.0031	19.4656
	-6	16.454	22.5122	20.9781	11.2605	4.16568	11.4768	16.1636	13.0822	14.0128	6.61576	2.99597	-1.3015	12.5804	10.6802	8.97353
	-6.5	6.04339	6.97451	10.4976	5.48184	-1.20939	3.18801	5.70376	1.58828	5.62616	3.64148	0.577903	-0.534973	7.291	4.94136	2.85041
	-7	-0.884626	0.480098	9.66118	3.31704	-5.98372	5.72248	-0.26325	-1.74173	2.48523	0.442122	-1.24705	-2.05206	1.32637	3.97185	0.154296
	-7.5	0.698389	-1.0213	11.2145	2.98534	-5.14584	7.50777	-1.4391	0.51408	0.720473	0.442122	0.121664	2.16385	0.474277	5.73886	1.69726
	-8	-0.866002	-1.54504	11.095	-1.03003	-3.24876	5.053	-1.45665	-2.26348	3.79665	-1.92122	-0.212912	1.36538	-0.892283	5.89523	2.37941
	Vehicle	0	0	0	0	0	0	0	0	0	0	0	0	0	0	0

## Sheet: Figure 5c
	Ca2+ signal (% of JNJ-63533054)
log [Compound] M	1.1 (S)			1.1 (R)			JNJ (S)			JNJ (R)
-5		135.333	149.667	181	86	179.667	174.333	106.667	106.333	95.3333	63.3333	133.667
-5.5		107.667	166.667	142.667	95.6667	153.667	140.333	97.6667	167.667	58	81	81.3333
-6	163.667	119	118	89.6667	77	95	142.667	109	137.667	27.3333	52.3333	38
-6.5	143.333	116.333	107.667	70.3333	52.3333	65.6667	109.667	107	98	14.3333	28.6667	4.33333
-7	137	106	101	15.3333	41.3333	28.3333	101.333	87.6667	92	7	9	-10.3333
-7.5	103	92.3333	129.333	-6.33333	15.3333	7	89.6667	115.333	68.3333	5	9	-13.3333
-8	69.6667	74.3333	57.3333	-9.33333	14	-7.33333	51.3333	82	41	-3.33333	8	-13.6667
-8.5	28.3333	33.3333	37.3333	4	2.33333	-0.666667	36.6667	28	33.3333	-0.666667	11.3333	-9.66667
-9	28.6667	19.3333	13	8.33333	0.333333	-14.6667	13	3.66667	12	-2.66667	15.3333	-6
Vehicle	0	0	0	0	0	0	0	0	0	0	0	0

## Sheet: Figure 5d
	Arrestin-3 recruitment (% of JNJ-63533054)
log [Compound] M	1.1 (S)			1.1 (R)			JNJ (S)			JNJ (R)
-4.5	96.1333	88.1926	101.154	72.4688	73.0982	89.1972	93.8283	101.112	106.583	42.7309	70.3054	76.8586
-5	89.5895	90.9631	91.2193	69.4175	65.1452	65.2302	94.8492	98.5171	102.667	41.1745	38.9489	33.2565
-5.5	89.0541	101.517	91.2694	53.7171	39.8479	40.9858	90.116	99.9537	93.7571	37.4971	35.419	16.7487
-6	108.566	107.124	84.1445	35.638	9.7787	16.5939	84.9188	100	77.9228	19.6237	21.7259	12.2618
-6.5	81.7371	87.2691	65.5795	16.7822	3.28147	1.43861	68.0278	81.279	55.3178	14.4185	7.94744	1.7466
-7	56.5735	71.3061	50.276	11.8585	3.28216	2.09681	45.239	45.2178	36.1237	4.04048	9.89347	2.02775
-7.5	23.3254	31.9261	4.6282	1.13176	0.123997	0.144982	7.86543	15.1715	0.122531	0	0.153267	0
Vehicle	0	0	0	0	0	0	0	0	0	0	0	0

## Sheet: 6a
Figure 6a
	vehicle	1.5	JNJ-63533054
	8423.48	2008.89	3979.72
	8338.29	11482.8	2080.85
	5586.68	3961.35	9982.78
	6301.21	3158.61	3772.48
	2943.91	1417.56	918.903
	7338.24	3619.7	3359.39
	5616.63	1516.14	1792.13
	14150.7	932.636	2582.49

## Sheet: 6b
		saline									1.5									JNJ-63533054
	mins
	5	1432.2	1360.88	1106.23	1394.19	809.615	1481.61	1113.34	2090.31		520.924	1534.71	1388.77	1295.98	638.887	1035.03	624.833	367.922		932.272	989.458	1696.51	1348.86	505.51	1391.08	1396.99	852.786
	10	1362.45	508.886	1470.75	1254.98	620.637	1940.8	1095.86	1639.56		251.751	944.829	1045.75	698.474	211.083	1038.45	297.32	169.554		809.521	300.737	1208.9	562.14	33.766	906.8	199.588	129.938
	15	851.526	1098.85	648.486	720.436	366.759	1142	592.154	1463.49		202.975	724.917	289.775	194.585	64.0034	579.982	38.8587	84.0131		194.752	21.7885	924.739	354.313	27.675	233.464	23.6513	7.65483
	20	563.6	520.688	645.748	794.864	199.532	926.928	710.8	2103.23		69.7204	43.478	341.627	152.166	3.91047	301.879	49.2379	23.1583		171.669	49.3834	612.36	167.407	0	187.813	0.823421	102.119
	25	282.132	308.929	684.554	403.932	195.515	709.076	446.259	1386		57.9976	1347.85	148.793	124.524	4.2615	37.5095	24.1112	17.1945		630.708	147.757	783.223	246.73	0.616568	0.438638	0.419496	141.542
	30	576.876	438.557	278.049	618.621	39.337	227.99	404.787	920.287		9.44329	1735.43	147.426	152.999	41.6297	15.7939	39.7283	43.7378		4.71885	265.963	938.142	27.3973	11.6817	61.4941	0	205.37
	35	234.823	987.649	342.403	112.683	124.426	111.239	266.98	1464.52		37.4144	1485.83	64.3909	126.684	26.842	6.44824	42.921	11.8566		3.32607	8.57202	1042.9	433.751	7.48624	2.00119	0.432349	246.216
	40	853.202	915.465	182.785	712.026	258.819	89.6919	83.1255	1494.59		1.7683	1609.58	127.219	108.3	183.443	63.0073	201.855	59.5513		521.05	1.59556	845.25	8.08322	7.71953	4.54871	0.41028	0.944333
	45	964.071	1128.82	76.2324	281.579	19.5666	12.0936	583.3	986.758		382.596	1163.43	158.947	183.999	73.8724	168.393	37.8929	22.5543		294.43	290.485	1172.17	477.116	34.0014	4.20445	168.331	0.699439
	50	1302.6	1069.57	151.445	7.90027	309.704	696.81	320.023	601.997		474.296	892.776	248.648	120.895	169.632	373.205	159.384	133.094		417.274	5.10694	758.587	146.686	290.447	567.543	1.47972	895.221

[truncated: 11 more sheets: 6c, 6d, Supplementary Figure 1, Supplementary Figure 2, Supplementary Figure 3, Supplementary Figure 4, Supplementary Figure 5, Supplementary Figure 6, Supplementary Figure 7, Supplementary Figure 13, Supplementary Figure 14]
